# Supplementary material for: Restrictions on indoor and outdoor NO2 emissions to reduce disease burden for pediatric asthma in China: A modeling study
Source: Lancet Reg Health West Pac. 2022 May 4;24:100463. doi: 10.1016/j.lanwpc.2022.100463 (PMC9079688; doi:10.1016/j.lanwpc.2022.100463)
Supplement: Supplementary file 2 — Annual number of new asthma cases per 100 000 children attributable to nitrogen dioxide before and after restrictions on NO2 emissions in 330 Chinese cities. [file mmc2.xlsx]

## Sheet: Sheet1
City	Province	Region	Age	Sex	In 2019				Reductions after restrictions on NO2 emissions
					Outdoor	Cooking	Smoking	Total	SB	EC	IT1	IT2	IT3	AQG
Beijing	Beijing	North	<0.5 y	Male	592 ( 313, 919)	255 ( 135, 396)	2 ( 1, 3)	849 ( 448, 1318)	-6 ( -24, 3)	364 ( 173, 595)	0 ( 0, 0)	107 ( 44, 193)	316 ( 153, 513)	503 ( 255, 794)
Beijing	Beijing	North	0.5-1 y	Male	891 ( 356, 1769)	322 ( 129, 639)	6 ( 2, 11)	1219 ( 487, 2420)	643 ( 10, 2324)	762 ( 175, 2087)	26 ( 0, 267)	189 ( 76, 503)	389 ( 183, 725)	568 ( 282, 953)
Beijing	Beijing	North	1-2 y	Male	634 ( 337, 976)	228 ( 121, 351)	1 ( 0, 1)	863 ( 458, 1328)	-5 ( -17, 2)	328 ( 157, 536)	0 ( 0, 0)	168 ( 77, 282)	371 ( 183, 593)	551 ( 283, 866)
Beijing	Beijing	North	3-6 y	Male	460 ( 259, 670)	165 ( 93, 240)	1 ( 1, 2)	627 ( 353, 913)	-1 ( -8, 4)	236 ( 117, 364)	0 ( 0, 0)	124 ( 59, 198)	271 ( 140, 410)	401 ( 217, 596)
Beijing	Beijing	North	7-11 y	Male	210 ( 115, 314)	78 ( 43, 117)	1 ( 0, 1)	289 ( 158, 432)	0 ( -3, 3)	112 ( 55, 178)	0 ( 0, 0)	54 ( 25, 87)	121 ( 62, 189)	182 ( 96, 280)
Beijing	Beijing	North	12-17 y	Male	191 ( 74, 318)	69 ( 27, 116)	4 ( 2, 7)	265 ( 103, 441)	189 ( 10, 424)	194 ( 39, 398)	15 ( 0, 81)	50 ( 17, 119)	84 ( 38, 158)	115 ( 56, 194)
Beijing	Beijing	North	<0.5 y	Female	488 ( 258, 775)	162 ( 86, 258)	1 ( 0, 1)	651 ( 344, 1034)	-3 ( -14, 2)	236 ( 113, 391)	0 ( 0, 0)	146 ( 68, 246)	295 ( 147, 480)	428 ( 218, 687)
Beijing	Beijing	North	0.5-1 y	Female	546 ( 291, 859)	124 ( 66, 196)	2 ( 1, 4)	673 ( 359, 1058)	6 ( -1, 29)	187 ( 88, 321)	67 ( 26, 120)	224 ( 110, 368)	365 ( 184, 588)	490 ( 254, 786)
Beijing	Beijing	North	1-2 y	Female	546 ( 292, 860)	123 ( 66, 194)	1 ( 1, 2)	671 ( 359, 1056)	-1 ( -6, 3)	182 ( 87, 301)	70 ( 27, 124)	227 ( 112, 373)	367 ( 186, 592)	492 ( 255, 788)
Beijing	Beijing	North	3-6 y	Female	385 ( 220, 574)	90 ( 52, 135)	1 ( 0, 1)	476 ( 271, 710)	-1 ( -5, 3)	133 ( 67, 210)	45 ( 19, 80)	157 ( 81, 249)	257 ( 137, 397)	347 ( 191, 525)
Beijing	Beijing	North	7-11 y	Female	178 ( 96, 270)	49 ( 27, 75)	1 ( 0, 1)	228 ( 123, 346)	1 ( -1, 3)	72 ( 34, 116)	8 ( 1, 18)	64 ( 31, 103)	114 ( 57, 179)	158 ( 82, 244)
Beijing	Beijing	North	12-17 y	Female	139 ( 56, 266)	66 ( 26, 126)	1 ( 0, 2)	206 ( 82, 395)	107 ( 3, 367)	137 ( 35, 345)	0 ( 0, 3)	16 ( 2, 45)	52 ( 25, 89)	83 ( 42, 132)
Tianjin	Tianjin	North	<0.5 y	Male	598 ( 312, 939)	254 ( 132, 398)	13 ( 7, 21)	865 ( 451, 1358)	20 ( 3, 60)	387 ( 175, 656)	54 ( 10, 119)	236 ( 106, 406)	399 ( 191, 648)	544 ( 271, 868)
Tianjin	Tianjin	North	0.5-1 y	Male	646 ( 342, 1005)	222 ( 118, 345)	12 ( 6, 18)	879 ( 466, 1368)	14 ( 4, 30)	340 ( 155, 567)	133 ( 55, 238)	307 ( 143, 507)	461 ( 226, 744)	600 ( 303, 951)
Tianjin	Tianjin	North	1-2 y	Male	686 ( 356, 1105)	223 ( 116, 359)	11 ( 6, 18)	921 ( 477, 1482)	85 ( 6, 641)	385 ( 153, 877)	161 ( 68, 305)	332 ( 154, 552)	484 ( 237, 784)	620 ( 312, 989)
Tianjin	Tianjin	North	3-6 y	Male	486 ( 277, 724)	152 ( 87, 227)	7 ( 4, 11)	646 ( 368, 962)	11 ( 0, 38)	238 ( 115, 383)	124 ( 54, 213)	247 ( 123, 393)	356 ( 187, 553)	454 ( 246, 691)
Tianjin	Tianjin	North	7-11 y	Male	211 ( 116, 329)	77 ( 43, 121)	4 ( 2, 6)	293 ( 161, 456)	11 ( 2, 52)	122 ( 56, 209)	36 ( 13, 70)	95 ( 45, 158)	147 ( 74, 235)	194 ( 102, 305)
Tianjin	Tianjin	North	12-17 y	Male	167 ( 71, 275)	66 ( 28, 110)	4 ( 2, 7)	237 ( 100, 392)	124 ( -125, 368)	193 ( 43, 379)	78 ( 10, 231)	103 ( 28, 247)	125 ( 44, 264)	145 ( 59, 276)
Tianjin	Tianjin	North	<0.5 y	Female	470 ( 253, 739)	169 ( 91, 266)	8 ( 5, 13)	647 ( 348, 1018)	13 ( 2, 39)	262 ( 123, 449)	85 ( 33, 161)	215 ( 102, 364)	330 ( 165, 545)	434 ( 226, 699)
Tianjin	Tianjin	North	0.5-1 y	Female	543 ( 297, 847)	121 ( 66, 189)	6 ( 4, 10)	671 ( 366, 1047)	9 ( 3, 18)	192 ( 91, 325)	199 ( 94, 339)	317 ( 158, 522)	421 ( 219, 680)	515 ( 274, 815)
Tianjin	Tianjin	North	1-2 y	Female	560 ( 301, 915)	125 ( 67, 204)	7 ( 4, 11)	691 ( 371, 1129)	50 ( 5, 351)	221 ( 93, 505)	206 ( 96, 364)	323 ( 160, 537)	427 ( 221, 689)	519 ( 276, 826)
Tianjin	Tianjin	North	3-6 y	Female	386 ( 228, 571)	86 ( 51, 127)	5 ( 3, 8)	477 ( 282, 706)	8 ( 3, 18)	138 ( 68, 219)	142 ( 71, 228)	225 ( 120, 350)	299 ( 165, 459)	365 ( 207, 550)
Tianjin	Tianjin	North	7-11 y	Female	177 ( 96, 269)	48 ( 26, 72)	3 ( 1, 4)	227 ( 123, 345)	9 ( 2, 42)	78 ( 34, 134)	54 ( 24, 92)	96 ( 47, 154)	133 ( 67, 207)	166 ( 86, 256)
Tianjin	Tianjin	North	12-17 y	Female	155 ( 65, 242)	73 ( 31, 115)	5 ( 2, 7)	233 ( 97, 365)	126 ( -141, 341)	204 ( 45, 356)	60 ( 2, 202)	84 ( 20, 218)	106 ( 36, 234)	125 ( 50, 246)
Baoding	Hebei	North	<0.5 y	Male	319 ( 161, 499)	140 ( 71, 219)	4 ( 2, 5)	462 ( 233, 723)	-2 ( -27, 24)	213 ( 93, 361)	0 ( 0, 5)	95 ( 39, 163)	191 ( 89, 313)	278 ( 134, 445)
Baoding	Hebei	North	0.5-1 y	Male	356 ( 183, 556)	117 ( 60, 182)	2 ( 1, 3)	474 ( 244, 742)	-3 ( -18, 10)	180 ( 80, 302)	49 ( 17, 91)	151 ( 68, 251)	242 ( 115, 391)	323 ( 160, 512)
Baoding	Hebei	North	1-2 y	Male	583 ( 213, 996)	194 ( 71, 332)	2 ( 1, 4)	779 ( 285, 1332)	-456 ( -983, -11)	664 ( 103, 1305)	514 ( 29, 1173)	564 ( 83, 1187)	608 ( 138, 1202)	648 ( 187, 1215)
Baoding	Hebei	North	3-6 y	Male	260 ( 138, 389)	90 ( 48, 135)	2 ( 1, 4)	352 ( 187, 528)	20 ( -3, 122)	149 ( 62, 276)	33 ( 7, 93)	107 ( 46, 190)	173 ( 84, 278)	232 ( 118, 356)
Baoding	Hebei	North	7-11 y	Male	117 ( 64, 174)	40 ( 22, 60)	1 ( 1, 2)	158 ( 87, 236)	0 ( -3, 3)	61 ( 30, 96)	10 ( 3, 20)	46 ( 22, 72)	77 ( 40, 118)	105 ( 56, 159)
Baoding	Hebei	North	12-17 y	Male	93 ( 39, 150)	37 ( 16, 60)	2 ( 1, 4)	132 ( 56, 215)	-21 ( -272, 160)	106 ( 25, 208)	8 ( 0, 44)	25 ( 11, 61)	42 ( 22, 78)	57 ( 31, 95)
Baoding	Hebei	North	<0.5 y	Female	255 ( 128, 405)	92 ( 46, 145)	3 ( 1, 4)	350 ( 175, 554)	-2 ( -19, 8)	142 ( 62, 245)	19 ( 4, 45)	97 ( 43, 167)	166 ( 78, 277)	228 ( 111, 371)
Baoding	Hebei	North	0.5-1 y	Female	297 ( 152, 470)	67 ( 34, 106)	2 ( 1, 3)	366 ( 187, 579)	0 ( -10, 10)	108 ( 47, 187)	86 ( 37, 148)	156 ( 74, 258)	219 ( 107, 354)	275 ( 138, 441)
Baoding	Hebei	North	1-2 y	Female	465 ( 176, 816)	106 ( 40, 186)	2 ( 1, 3)	573 ( 217, 1006)	-324 ( -740, -7)	463 ( 66, 971)	362 ( 49, 832)	402 ( 88, 851)	437 ( 125, 871)	469 ( 157, 886)
Baoding	Hebei	North	3-6 y	Female	214 ( 120, 322)	48 ( 27, 72)	2 ( 1, 3)	264 ( 148, 397)	13 ( 1, 71)	83 ( 36, 156)	63 ( 28, 113)	113 ( 56, 184)	157 ( 82, 244)	197 ( 108, 300)
Baoding	Hebei	North	7-11 y	Female	95 ( 52, 143)	25 ( 14, 38)	1 ( 0, 1)	121 ( 66, 182)	0 ( -2, 1)	39 ( 18, 62)	20 ( 9, 34)	45 ( 22, 72)	67 ( 34, 105)	87 ( 46, 134)
Baoding	Hebei	North	12-17 y	Female	79 ( 31, 133)	39 ( 15, 65)	2 ( 1, 3)	119 ( 47, 200)	-21 ( -155, 112)	99 ( 23, 196)	2 ( 0, 24)	11 ( 0, 44)	27 ( 12, 60)	42 ( 23, 77)
Cangzhou	Hebei	North	<0.5 y	Male	311 ( 154, 495)	138 ( 69, 220)	6 ( 3, 10)	455 ( 226, 725)	-7 ( -109, 31)	219 ( 90, 399)	2 ( 0, 24)	79 ( 29, 160)	177 ( 79, 296)	265 ( 126, 431)
Cangzhou	Hebei	North	0.5-1 y	Male	338 ( 174, 529)	109 ( 56, 171)	5 ( 3, 9)	452 ( 233, 708)	8 ( 2, 23)	165 ( 74, 274)	20 ( 3, 44)	125 ( 55, 208)	218 ( 104, 355)	302 ( 150, 483)
Cangzhou	Hebei	North	1-2 y	Male	337 ( 174, 525)	110 ( 57, 171)	6 ( 3, 9)	452 ( 233, 705)	5 ( -1, 12)	165 ( 74, 274)	18 ( 3, 40)	123 ( 55, 204)	217 ( 103, 352)	301 ( 149, 480)
Cangzhou	Hebei	North	3-6 y	Male	246 ( 131, 371)	85 ( 45, 128)	4 ( 2, 7)	336 ( 178, 506)	23 ( 3, 124)	137 ( 59, 253)	10 ( 0, 49)	86 ( 38, 147)	155 ( 75, 242)	216 ( 110, 326)
Cangzhou	Hebei	North	7-11 y	Male	118 ( 62, 189)	42 ( 22, 67)	2 ( 1, 3)	161 ( 85, 258)	-12 ( -85, 1)	73 ( 30, 165)	1 ( 0, 9)	37 ( 18, 59)	69 ( 36, 107)	98 ( 52, 150)
Cangzhou	Hebei	North	12-17 y	Male	93 ( 37, 153)	37 ( 15, 61)	4 ( 1, 6)	133 ( 54, 220)	-36 ( -303, 151)	110 ( 23, 213)	11 ( 0, 46)	29 ( 10, 64)	45 ( 20, 81)	59 ( 29, 99)
Cangzhou	Hebei	North	<0.5 y	Female	248 ( 123, 402)	90 ( 44, 146)	4 ( 2, 7)	342 ( 170, 555)	-4 ( -55, 11)	143 ( 61, 259)	6 ( 0, 37)	83 ( 35, 150)	154 ( 71, 259)	217 ( 105, 355)
Cangzhou	Hebei	North	0.5-1 y	Female	283 ( 144, 448)	62 ( 31, 98)	4 ( 2, 7)	349 ( 177, 552)	6 ( 2, 14)	95 ( 43, 159)	63 ( 27, 109)	136 ( 64, 225)	201 ( 98, 326)	260 ( 129, 416)
Cangzhou	Hebei	North	1-2 y	Female	284 ( 144, 450)	61 ( 31, 97)	4 ( 2, 6)	350 ( 177, 554)	5 ( 2, 10)	94 ( 43, 158)	66 ( 28, 111)	138 ( 65, 227)	203 ( 99, 327)	261 ( 129, 418)
Cangzhou	Hebei	North	3-6 y	Female	204 ( 114, 309)	46 ( 26, 70)	2 ( 1, 4)	253 ( 141, 382)	13 ( 2, 64)	76 ( 34, 138)	46 ( 21, 82)	98 ( 49, 155)	144 ( 76, 223)	185 ( 100, 281)
Cangzhou	Hebei	North	7-11 y	Female	92 ( 50, 139)	25 ( 13, 37)	1 ( 1, 2)	118 ( 64, 178)	-1 ( -12, 2)	39 ( 18, 64)	14 ( 5, 24)	39 ( 19, 62)	62 ( 32, 97)	83 ( 44, 127)
Cangzhou	Hebei	North	12-17 y	Female	63 ( 28, 114)	31 ( 13, 55)	2 ( 1, 4)	96 ( 42, 174)	34 ( -4, 146)	65 ( 19, 159)	0 ( 0, 0)	10 ( 4, 20)	27 ( 14, 42)	42 ( 22, 63)
Chengde	Hebei	North	<0.5 y	Male	259 ( 127, 415)	139 ( 68, 223)	6 ( 3, 9)	403 ( 197, 647)	-4 ( -70, 28)	207 ( 88, 374)	0 ( 0, 0)	0 ( 0, 0)	100 ( 46, 166)	196 ( 95, 318)
Chengde	Hebei	North	0.5-1 y	Male	285 ( 144, 455)	115 ( 58, 183)	4 ( 2, 6)	403 ( 204, 643)	1 ( -13, 10)	168 ( 75, 280)	0 ( 0, 0)	42 ( 17, 76)	145 ( 68, 235)	236 ( 116, 380)
Chengde	Hebei	North	1-2 y	Male	284 ( 144, 454)	113 ( 57, 181)	5 ( 2, 8)	402 ( 203, 642)	1 ( -17, 8)	166 ( 74, 285)	0 ( 0, 0)	40 ( 16, 72)	143 ( 68, 232)	235 ( 115, 378)
Chengde	Hebei	North	3-6 y	Male	208 ( 108, 316)	87 ( 45, 133)	4 ( 2, 6)	299 ( 155, 455)	22 ( 3, 109)	133 ( 59, 243)	0 ( 0, 0)	27 ( 9, 65)	102 ( 48, 166)	169 ( 85, 258)
Chengde	Hebei	North	7-11 y	Male	103 ( 52, 178)	46 ( 23, 79)	1 ( 0, 2)	149 ( 75, 258)	-19 ( -127, 0)	79 ( 31, 207)	0 ( 0, 0)	7 ( 0, 13)	43 ( 22, 64)	74 ( 40, 110)
Chengde	Hebei	North	12-17 y	Male	73 ( 30, 134)	37 ( 15, 67)	3 ( 1, 5)	112 ( 47, 206)	67 ( 4, 190)	82 ( 21, 188)	4 ( 0, 45)	14 ( 2, 63)	32 ( 13, 80)	48 ( 22, 95)
Chengde	Hebei	North	<0.5 y	Female	205 ( 102, 328)	90 ( 45, 143)	4 ( 2, 6)	299 ( 148, 477)	1 ( -19, 12)	133 ( 59, 224)	0 ( 0, 0)	19 ( 6, 35)	96 ( 44, 158)	166 ( 80, 268)
Chengde	Hebei	North	0.5-1 y	Female	239 ( 120, 380)	66 ( 33, 105)	3 ( 1, 4)	307 ( 154, 488)	3 ( 0, 8)	98 ( 45, 164)	0 ( 0, 0)	71 ( 31, 117)	143 ( 68, 231)	207 ( 102, 332)
Chengde	Hebei	North	1-2 y	Female	239 ( 120, 381)	63 ( 32, 100)	4 ( 2, 6)	306 ( 154, 488)	4 ( 1, 8)	93 ( 43, 155)	0 ( 0, 0)	72 ( 32, 118)	144 ( 69, 232)	208 ( 103, 334)
Chengde	Hebei	North	3-6 y	Female	172 ( 94, 266)	47 ( 26, 73)	2 ( 1, 4)	222 ( 121, 343)	12 ( 2, 60)	75 ( 34, 140)	1 ( 0, 8)	50 ( 24, 86)	102 ( 52, 161)	147 ( 80, 227)
Chengde	Hebei	North	7-11 y	Female	89 ( 42, 164)	31 ( 15, 57)	0 ( 0, 1)	120 ( 57, 221)	-24 ( -143, -1)	63 ( 20, 192)	0 ( 0, 0)	14 ( 7, 23)	40 ( 21, 61)	63 ( 34, 95)
Chengde	Hebei	North	12-17 y	Female	65 ( 24, 118)	40 ( 15, 74)	1 ( 1, 3)	107 ( 40, 195)	6 ( -125, 133)	88 ( 21, 189)	2 ( 0, 35)	6 ( 0, 52)	21 ( 8, 66)	37 ( 17, 79)
Handan	Hebei	North	<0.5 y	Male	313 ( 152, 512)	141 ( 68, 230)	5 ( 2, 8)	459 ( 223, 749)	-23 ( -220, 20)	229 ( 91, 470)	5 ( 0, 82)	79 ( 28, 201)	177 ( 79, 317)	265 ( 124, 439)
Handan	Hebei	North	0.5-1 y	Male	338 ( 174, 525)	110 ( 56, 170)	5 ( 3, 8)	453 ( 232, 703)	6 ( -1, 16)	165 ( 74, 276)	20 ( 3, 43)	125 ( 56, 207)	218 ( 104, 351)	302 ( 148, 479)
Handan	Hebei	North	1-2 y	Male	340 ( 174, 529)	111 ( 57, 173)	4 ( 2, 7)	455 ( 233, 709)	-2 ( -23, 6)	168 ( 75, 281)	22 ( 4, 54)	127 ( 56, 210)	220 ( 104, 354)	303 ( 148, 482)
Handan	Hebei	North	3-6 y	Male	363 ( 146, 629)	130 ( 53, 226)	4 ( 2, 7)	497 ( 201, 862)	-226 ( -616, -1)	388 ( 76, 844)	2 ( 0, 28)	57 ( 14, 116)	129 ( 73, 203)	194 ( 109, 290)
Handan	Hebei	North	7-11 y	Male	194 ( 74, 309)	74 ( 28, 118)	0 ( 0, 0)	269 ( 102, 426)	-166 ( -313, -11)	237 ( 47, 417)	10 ( 0, 54)	40 ( 16, 97)	72 ( 37, 131)	101 ( 54, 167)
Handan	Hebei	North	12-17 y	Male	91 ( 39, 153)	38 ( 16, 63)	3 ( 1, 5)	131 ( 56, 220)	-28 ( -292, 150)	108 ( 24, 214)	7 ( 0, 33)	25 ( 10, 55)	42 ( 20, 75)	57 ( 29, 95)
Handan	Hebei	North	<0.5 y	Female	269 ( 122, 484)	99 ( 45, 178)	3 ( 1, 6)	371 ( 169, 668)	-51 ( -358, 3)	192 ( 63, 543)	20 ( 0, 189)	96 ( 35, 259)	165 ( 71, 327)	227 ( 104, 398)
Handan	Hebei	North	0.5-1 y	Female	282 ( 143, 448)	64 ( 32, 101)	2 ( 1, 4)	348 ( 177, 553)	4 ( 1, 11)	98 ( 44, 164)	61 ( 26, 104)	134 ( 63, 221)	200 ( 97, 326)	258 ( 127, 415)
Handan	Hebei	North	1-2 y	Female	282 ( 144, 450)	63 ( 32, 100)	3 ( 1, 4)	348 ( 177, 554)	2 ( -1, 5)	96 ( 43, 160)	63 ( 27, 107)	136 ( 64, 223)	201 ( 98, 327)	259 ( 128, 417)
Handan	Hebei	North	3-6 y	Female	290 ( 121, 517)	68 ( 28, 122)	2 ( 1, 4)	361 ( 150, 642)	-156 ( -464, -1)	260 ( 46, 631)	36 ( 1, 107)	89 ( 48, 162)	136 ( 75, 222)	178 ( 100, 276)
Handan	Hebei	North	7-11 y	Female	148 ( 56, 244)	44 ( 17, 72)	0 ( 0, 0)	191 ( 72, 316)	-118 ( -254, -6)	158 ( 28, 311)	18 ( 0, 68)	43 ( 19, 95)	66 ( 31, 118)	86 ( 43, 142)
Handan	Hebei	North	12-17 y	Female	64 ( 28, 116)	32 ( 14, 59)	1 ( 1, 2)	98 ( 43, 178)	36 ( -3, 152)	69 ( 19, 166)	2 ( 0, 19)	14 ( 5, 39)	30 ( 14, 58)	45 ( 22, 75)
Hengshui	Hebei	North	<0.5 y	Male	317 ( 137, 634)	170 ( 73, 340)	2 ( 1, 4)	489 ( 211, 979)	-103 ( -626, 1)	312 ( 98, 903)	1 ( 0, 1)	28 ( 4, 125)	132 ( 56, 256)	225 ( 105, 379)
Hengshui	Hebei	North	0.5-1 y	Male	302 ( 154, 473)	114 ( 58, 179)	3 ( 2, 5)	420 ( 214, 657)	3 ( -5, 15)	168 ( 75, 280)	0 ( 0, 0)	71 ( 30, 120)	170 ( 80, 277)	259 ( 127, 412)
Hengshui	Hebei	North	1-2 y	Male	304 ( 154, 481)	119 ( 60, 188)	2 ( 1, 3)	425 ( 215, 672)	-7 ( -38, 2)	178 ( 78, 305)	0 ( 0, 0)	71 ( 29, 126)	170 ( 79, 279)	259 ( 127, 415)
Hengshui	Hebei	North	3-6 y	Male	221 ( 115, 340)	92 ( 48, 141)	2 ( 1, 3)	315 ( 165, 484)	17 ( -1, 112)	143 ( 62, 258)	0 ( 0, 0)	47 ( 19, 91)	119 ( 57, 195)	184 ( 93, 285)
Hengshui	Hebei	North	7-11 y	Male	99 ( 54, 149)	42 ( 23, 64)	0 ( 0, 1)	142 ( 77, 214)	-1 ( -5, 1)	62 ( 30, 100)	0 ( 0, 0)	19 ( 8, 33)	53 ( 27, 84)	84 ( 44, 129)
Hengshui	Hebei	North	12-17 y	Male	76 ( 31, 138)	35 ( 15, 64)	3 ( 1, 5)	114 ( 47, 207)	61 ( 3, 190)	85 ( 21, 194)	3 ( 0, 32)	15 ( 4, 52)	33 ( 14, 70)	49 ( 24, 86)
Hengshui	Hebei	North	<0.5 y	Female	220 ( 109, 353)	96 ( 48, 154)	1 ( 1, 2)	318 ( 157, 509)	-7 ( -41, 4)	145 ( 64, 262)	0 ( 0, 0)	41 ( 16, 81)	116 ( 54, 194)	183 ( 88, 297)
Hengshui	Hebei	North	0.5-1 y	Female	253 ( 127, 403)	66 ( 33, 105)	3 ( 1, 4)	321 ( 162, 512)	4 ( 1, 12)	98 ( 44, 161)	14 ( 3, 29)	92 ( 42, 153)	162 ( 78, 261)	224 ( 111, 360)
Hengshui	Hebei	North	1-2 y	Female	255 ( 128, 405)	67 ( 34, 107)	1 ( 1, 2)	323 ( 162, 514)	-1 ( -12, 2)	101 ( 46, 172)	16 ( 4, 35)	94 ( 44, 158)	164 ( 79, 267)	226 ( 112, 363)
Hengshui	Hebei	North	3-6 y	Female	183 ( 100, 272)	49 ( 27, 73)	2 ( 1, 3)	233 ( 127, 347)	11 ( 1, 57)	78 ( 35, 139)	11 ( 2, 30)	67 ( 32, 107)	116 ( 60, 177)	160 ( 86, 241)
Hengshui	Hebei	North	7-11 y	Female	81 ( 44, 123)	27 ( 14, 40)	0 ( 0, 0)	108 ( 58, 163)	-1 ( -3, 0)	39 ( 18, 63)	0 ( 0, 0)	24 ( 11, 39)	49 ( 24, 77)	71 ( 37, 109)
Hengshui	Hebei	North	12-17 y	Female	103 ( 57, 140)	61 ( 34, 83)	1 ( 1, 2)	165 ( 91, 225)	-134 ( -187, -52)	163 ( 84, 224)	157 ( 53, 223)	158 ( 63, 224)	159 ( 71, 224)	160 ( 77, 224)
Langfang	Hebei	North	<0.5 y	Male	319 ( 159, 514)	140 ( 70, 226)	3 ( 1, 4)	462 ( 230, 744)	-14 ( -124, 20)	221 ( 90, 410)	1 ( 0, 0)	86 ( 35, 152)	184 ( 85, 301)	271 ( 132, 435)
Langfang	Hebei	North	0.5-1 y	Male	349 ( 180, 545)	108 ( 56, 169)	5 ( 2, 8)	461 ( 238, 721)	6 ( 1, 16)	163 ( 73, 270)	38 ( 12, 71)	141 ( 64, 234)	233 ( 112, 376)	315 ( 157, 500)
Langfang	Hebei	North	1-2 y	Male	354 ( 181, 563)	113 ( 58, 180)	3 ( 2, 5)	470 ( 241, 747)	-9 ( -63, 3)	179 ( 76, 321)	41 ( 13, 84)	143 ( 64, 238)	235 ( 113, 382)	316 ( 157, 506)
Langfang	Hebei	North	3-6 y	Male	261 ( 135, 403)	90 ( 47, 139)	2 ( 1, 4)	354 ( 183, 546)	0 ( -63, 64)	158 ( 62, 312)	23 ( 4, 65)	99 ( 44, 169)	166 ( 81, 260)	226 ( 115, 341)
Langfang	Hebei	North	7-11 y	Male	140 ( 66, 253)	49 ( 23, 89)	0 ( 0, 1)	190 ( 89, 343)	-52 ( -240, -1)	114 ( 32, 325)	65 ( 3, 296)	94 ( 23, 306)	120 ( 42, 313)	143 ( 57, 318)
Langfang	Hebei	North	12-17 y	Male	84 ( 38, 146)	32 ( 15, 56)	3 ( 1, 5)	119 ( 54, 208)	61 ( 3, 192)	86 ( 21, 197)	12 ( 1, 59)	30 ( 11, 76)	46 ( 21, 93)	60 ( 30, 108)
Langfang	Hebei	North	<0.5 y	Female	255 ( 126, 404)	91 ( 45, 144)	2 ( 1, 3)	348 ( 173, 551)	-7 ( -55, 6)	144 ( 62, 268)	14 ( 1, 38)	92 ( 41, 156)	162 ( 76, 266)	224 ( 109, 362)
Langfang	Hebei	North	0.5-1 y	Female	292 ( 149, 463)	63 ( 32, 100)	2 ( 1, 3)	358 ( 183, 567)	4 ( 1, 9)	97 ( 44, 163)	79 ( 35, 132)	150 ( 71, 244)	214 ( 104, 345)	270 ( 134, 433)
Langfang	Hebei	North	1-2 y	Female	294 ( 150, 466)	64 ( 32, 101)	2 ( 1, 3)	360 ( 184, 570)	-1 ( -14, 3)	100 ( 45, 171)	81 ( 35, 138)	152 ( 71, 248)	215 ( 105, 348)	272 ( 135, 436)
Langfang	Hebei	North	3-6 y	Female	212 ( 118, 319)	47 ( 26, 72)	1 ( 1, 2)	261 ( 145, 393)	8 ( -4, 43)	81 ( 36, 143)	58 ( 26, 97)	108 ( 55, 171)	153 ( 81, 236)	193 ( 105, 293)
Langfang	Hebei	North	7-11 y	Female	99 ( 52, 162)	27 ( 14, 44)	0 ( 0, 1)	126 ( 66, 206)	-11 ( -80, 0)	49 ( 19, 131)	21 ( 8, 50)	45 ( 21, 81)	68 ( 34, 111)	88 ( 45, 136)
Langfang	Hebei	North	12-17 y	Female	69 ( 29, 122)	34 ( 14, 59)	1 ( 1, 2)	104 ( 44, 183)	21 ( -80, 136)	77 ( 20, 169)	4 ( 0, 25)	19 ( 6, 46)	35 ( 15, 64)	49 ( 23, 82)
Qinhuangdao	Hebei	North	<0.5 y	Male	332 ( 167, 530)	147 ( 74, 234)	-1 ( -1, 0)	478 ( 240, 764)	-22 ( -152, 9)	232 ( 96, 441)	10 ( 0, 85)	113 ( 46, 213)	208 ( 95, 357)	292 ( 141, 474)
Qinhuangdao	Hebei	North	0.5-1 y	Male	361 ( 188, 562)	117 ( 61, 183)	0 ( -1, 0)	478 ( 249, 744)	-6 ( -16, 0)	178 ( 80, 296)	59 ( 23, 104)	160 ( 74, 262)	249 ( 121, 403)	329 ( 165, 524)
Qinhuangdao	Hebei	North	1-2 y	Male	360 ( 188, 562)	117 ( 61, 183)	0 ( 0, 0)	477 ( 249, 745)	-6 ( -18, -1)	178 ( 80, 297)	59 ( 23, 106)	160 ( 73, 264)	249 ( 121, 404)	330 ( 165, 525)
Qinhuangdao	Hebei	North	3-6 y	Male	261 ( 141, 383)	90 ( 49, 132)	0 ( 0, 1)	351 ( 190, 516)	9 ( -5, 59)	143 ( 63, 239)	32 ( 12, 56)	107 ( 51, 164)	173 ( 88, 261)	232 ( 121, 342)
Qinhuangdao	Hebei	North	7-11 y	Male	164 ( 73, 295)	59 ( 26, 106)	-1 ( -2, 0)	222 ( 99, 400)	-95 ( -292, -4)	160 ( 37, 389)	51 ( 7, 184)	82 ( 26, 209)	109 ( 44, 231)	134 ( 60, 252)
Qinhuangdao	Hebei	North	12-17 y	Male	84 ( 38, 144)	33 ( 15, 56)	2 ( 1, 3)	118 ( 53, 203)	59 ( 3, 186)	84 ( 22, 192)	7 ( 0, 28)	25 ( 13, 51)	42 ( 22, 72)	57 ( 31, 90)
Qinhuangdao	Hebei	North	<0.5 y	Female	263 ( 131, 422)	96 ( 48, 153)	-1 ( -1, 0)	359 ( 179, 575)	-12 ( -63, 1)	151 ( 67, 275)	32 ( 9, 73)	108 ( 49, 193)	176 ( 83, 293)	237 ( 115, 383)
Qinhuangdao	Hebei	North	0.5-1 y	Female	300 ( 153, 475)	68 ( 35, 108)	0 ( 0, 0)	368 ( 188, 583)	-2 ( -8, 2)	107 ( 48, 178)	91 ( 42, 152)	161 ( 77, 264)	224 ( 109, 361)	279 ( 139, 447)
Qinhuangdao	Hebei	North	1-2 y	Female	300 ( 154, 476)	67 ( 34, 107)	0 ( 0, 0)	367 ( 188, 582)	-3 ( -8, 0)	104 ( 48, 174)	93 ( 42, 154)	163 ( 78, 266)	225 ( 110, 363)	280 ( 139, 448)
Qinhuangdao	Hebei	North	3-6 y	Female	214 ( 121, 317)	48 ( 27, 71)	1 ( 0, 1)	263 ( 149, 389)	6 ( -1, 34)	79 ( 37, 138)	63 ( 31, 99)	113 ( 59, 172)	157 ( 85, 236)	197 ( 109, 294)
Qinhuangdao	Hebei	North	7-11 y	Female	134 ( 58, 238)	38 ( 16, 67)	-1 ( -2, 0)	170 ( 73, 303)	-81 ( -243, -3)	120 ( 23, 299)	48 ( 11, 140)	70 ( 25, 160)	89 ( 38, 176)	107 ( 49, 193)
Qinhuangdao	Hebei	North	12-17 y	Female	66 ( 30, 119)	32 ( 15, 57)	1 ( 0, 1)	98 ( 45, 177)	35 ( 1, 142)	66 ( 20, 155)	1 ( 0, 7)	16 ( 8, 28)	32 ( 16, 51)	46 ( 24, 71)
Shijianzhuang	Hebei	North	<0.5 y	Male	337 ( 169, 534)	137 ( 69, 217)	5 ( 2, 8)	479 ( 241, 758)	-5 ( -59, 28)	218 ( 91, 386)	24 ( 0, 104)	128 ( 51, 239)	221 ( 100, 379)	304 ( 145, 499)
Shijianzhuang	Hebei	North	0.5-1 y	Male	371 ( 192, 576)	107 ( 56, 167)	6 ( 3, 9)	484 ( 251, 752)	6 ( -2, 18)	167 ( 75, 278)	75 ( 30, 130)	174 ( 81, 286)	262 ( 127, 421)	341 ( 170, 539)
Shijianzhuang	Hebei	North	1-2 y	Male	372 ( 192, 578)	110 ( 57, 171)	5 ( 3, 8)	487 ( 252, 757)	-1 ( -24, 9)	174 ( 77, 289)	76 ( 31, 132)	175 ( 81, 286)	263 ( 127, 420)	342 ( 170, 540)
Shijianzhuang	Hebei	North	3-6 y	Male	380 ( 156, 651)	122 ( 50, 209)	5 ( 2, 8)	507 ( 209, 869)	-221 ( -622, 0)	384 ( 77, 849)	91 ( 20, 291)	159 ( 58, 359)	220 ( 94, 422)	274 ( 127, 472)
Shijianzhuang	Hebei	North	7-11 y	Male	123 ( 68, 183)	40 ( 22, 60)	1 ( 1, 2)	165 ( 91, 245)	-2 ( -13, 2)	64 ( 30, 105)	20 ( 8, 36)	54 ( 26, 86)	85 ( 43, 131)	112 ( 60, 170)
Shijianzhuang	Hebei	North	12-17 y	Male	86 ( 39, 145)	31 ( 14, 52)	3 ( 1, 5)	120 ( 55, 203)	65 ( 5, 181)	82 ( 21, 183)	15 ( 3, 54)	32 ( 14, 73)	48 ( 24, 89)	62 ( 33, 107)
Shijianzhuang	Hebei	North	<0.5 y	Female	268 ( 133, 429)	89 ( 44, 143)	3 ( 2, 5)	360 ( 179, 578)	-1 ( -20, 11)	142 ( 62, 244)	43 ( 14, 92)	118 ( 53, 202)	185 ( 87, 307)	245 ( 118, 399)
Shijianzhuang	Hebei	North	0.5-1 y	Female	308 ( 157, 488)	62 ( 32, 98)	4 ( 2, 6)	374 ( 191, 592)	5 ( 1, 13)	98 ( 44, 165)	104 ( 47, 178)	173 ( 82, 283)	234 ( 113, 379)	289 ( 142, 462)
Shijianzhuang	Hebei	North	1-2 y	Female	312 ( 158, 493)	63 ( 32, 99)	3 ( 1, 4)	378 ( 192, 597)	-4 ( -36, 4)	105 ( 44, 186)	108 ( 49, 182)	176 ( 83, 290)	237 ( 114, 384)	291 ( 144, 466)
Shijianzhuang	Hebei	North	3-6 y	Female	261 ( 130, 465)	54 ( 27, 97)	3 ( 1, 5)	318 ( 158, 566)	-70 ( -385, 10)	166 ( 40, 532)	93 ( 37, 235)	140 ( 64, 281)	181 ( 90, 318)	218 ( 115, 355)
Shijianzhuang	Hebei	North	7-11 y	Female	100 ( 55, 150)	25 ( 14, 38)	1 ( 0, 1)	126 ( 69, 189)	-1 ( -3, 1)	40 ( 19, 64)	27 ( 12, 44)	51 ( 25, 81)	73 ( 38, 113)	92 ( 49, 141)
Shijianzhuang	Hebei	North	12-17 y	Female	75 ( 32, 127)	35 ( 15, 60)	1 ( 0, 2)	112 ( 47, 189)	16 ( -81, 149)	86 ( 22, 180)	13 ( 0, 52)	30 ( 9, 69)	44 ( 18, 85)	57 ( 26, 100)
Tangshan	Hebei	North	<0.5 y	Male	386 ( 200, 604)	127 ( 66, 199)	6 ( 3, 9)	518 ( 269, 812)	10 ( -1, 42)	202 ( 89, 342)	105 ( 42, 186)	201 ( 91, 332)	286 ( 138, 463)	362 ( 180, 578)
Tangshan	Hebei	North	0.5-1 y	Male	431 ( 228, 665)	108 ( 57, 167)	3 ( 2, 4)	542 ( 286, 837)	1 ( -11, 11)	176 ( 78, 299)	176 ( 79, 296)	264 ( 126, 430)	343 ( 170, 548)	413 ( 210, 649)
Tangshan	Hebei	North	1-2 y	Male	430 ( 227, 665)	104 ( 55, 161)	5 ( 3, 8)	540 ( 285, 834)	3 ( -6, 10)	170 ( 75, 283)	175 ( 79, 292)	263 ( 126, 427)	342 ( 170, 546)	412 ( 210, 647)
Tangshan	Hebei	North	3-6 y	Male	312 ( 173, 459)	83 ( 46, 122)	3 ( 2, 5)	398 ( 221, 585)	16 ( -6, 96)	146 ( 62, 269)	120 ( 54, 200)	185 ( 90, 289)	242 ( 124, 368)	294 ( 156, 440)
Tangshan	Hebei	North	7-11 y	Male	142 ( 81, 209)	38 ( 22, 56)	1 ( 1, 1)	182 ( 104, 267)	0 ( -3, 3)	61 ( 30, 98)	54 ( 26, 85)	84 ( 44, 130)	111 ( 59, 169)	136 ( 74, 203)
Tangshan	Hebei	North	12-17 y	Male	99 ( 47, 162)	30 ( 14, 50)	2 ( 1, 4)	131 ( 62, 215)	74 ( 4, 197)	92 ( 22, 196)	44 ( 14, 119)	59 ( 24, 129)	72 ( 33, 139)	83 ( 41, 147)
Tangshan	Hebei	North	<0.5 y	Female	309 ( 159, 490)	84 ( 43, 133)	3 ( 2, 6)	397 ( 203, 629)	5 ( -1, 20)	135 ( 60, 229)	113 ( 50, 192)	181 ( 84, 299)	241 ( 118, 391)	295 ( 146, 472)
Tangshan	Hebei	North	0.5-1 y	Female	360 ( 189, 564)	62 ( 32, 97)	2 ( 1, 3)	424 ( 222, 664)	2 ( -3, 10)	104 ( 46, 176)	189 ( 89, 311)	249 ( 122, 401)	302 ( 151, 482)	349 ( 177, 554)
Tangshan	Hebei	North	1-2 y	Female	361 ( 190, 567)	59 ( 31, 92)	3 ( 1, 4)	423 ( 222, 663)	3 ( 0, 8)	98 ( 44, 166)	191 ( 91, 314)	250 ( 123, 405)	303 ( 151, 485)	350 ( 178, 556)
Tangshan	Hebei	North	3-6 y	Female	257 ( 149, 379)	44 ( 25, 64)	2 ( 1, 3)	303 ( 175, 446)	11 ( 1, 53)	80 ( 35, 145)	134 ( 68, 212)	176 ( 93, 269)	214 ( 116, 323)	247 ( 139, 369)
Tangshan	Hebei	North	7-11 y	Female	116 ( 65, 173)	24 ( 13, 36)	0 ( 0, 1)	141 ( 79, 209)	0 ( -2, 1)	39 ( 18, 63)	55 ( 27, 86)	76 ( 39, 118)	95 ( 50, 145)	112 ( 60, 169)
Tangshan	Hebei	North	12-17 y	Female	79 ( 36, 131)	30 ( 14, 50)	1 ( 1, 2)	110 ( 51, 183)	44 ( 1, 159)	74 ( 20, 170)	32 ( 7, 115)	47 ( 16, 124)	59 ( 24, 132)	70 ( 32, 140)
Xingtai	Hebei	North	<0.5 y	Male	363 ( 180, 593)	132 ( 66, 216)	7 ( 3, 11)	502 ( 249, 820)	-23 ( -165, 17)	229 ( 90, 496)	57 ( 12, 176)	157 ( 64, 326)	247 ( 112, 443)	327 ( 156, 554)
Xingtai	Hebei	North	0.5-1 y	Male	417 ( 206, 683)	114 ( 56, 186)	5 ( 3, 9)	536 ( 265, 877)	-59 ( -349, 2)	204 ( 77, 438)	159 ( 49, 459)	248 ( 97, 539)	328 ( 142, 623)	399 ( 185, 703)
Xingtai	Hebei	North	1-2 y	Male	393 ( 203, 618)	108 ( 56, 170)	5 ( 3, 8)	506 ( 261, 796)	-8 ( -67, 6)	178 ( 76, 322)	108 ( 44, 194)	204 ( 93, 336)	289 ( 139, 465)	365 ( 182, 581)
Xingtai	Hebei	North	3-6 y	Male	314 ( 158, 523)	93 ( 46, 154)	4 ( 2, 7)	411 ( 206, 685)	-58 ( -330, 18)	209 ( 67, 547)	119 ( 32, 371)	183 ( 69, 432)	241 ( 105, 482)	292 ( 138, 525)
Xingtai	Hebei	North	7-11 y	Male	148 ( 75, 272)	43 ( 21, 78)	2 ( 1, 5)	193 ( 97, 355)	-40 ( -233, 1)	102 ( 31, 321)	47 ( 14, 167)	78 ( 33, 195)	106 ( 49, 220)	131 ( 65, 240)
Xingtai	Hebei	North	12-17 y	Male	104 ( 46, 164)	36 ( 16, 57)	3 ( 1, 4)	144 ( 63, 225)	-77 ( -300, 107)	122 ( 28, 222)	24 ( 0, 73)	41 ( 16, 89)	56 ( 26, 105)	69 ( 35, 120)
Xingtai	Hebei	North	<0.5 y	Female	286 ( 141, 456)	85 ( 42, 136)	5 ( 2, 8)	376 ( 186, 600)	-9 ( -73, 7)	146 ( 59, 279)	67 ( 25, 138)	140 ( 61, 244)	204 ( 96, 340)	262 ( 127, 427)
Xingtai	Hebei	North	0.5-1 y	Female	336 ( 168, 548)	63 ( 32, 103)	3 ( 2, 5)	403 ( 201, 657)	-22 ( -149, 3)	112 ( 45, 235)	152 ( 61, 322)	215 ( 96, 390)	272 ( 129, 462)	322 ( 159, 535)
Xingtai	Hebei	North	1-2 y	Female	326 ( 167, 514)	61 ( 31, 96)	4 ( 2, 6)	391 ( 200, 616)	-3 ( -33, 5)	104 ( 44, 189)	131 ( 59, 221)	197 ( 94, 323)	255 ( 124, 410)	308 ( 153, 490)
Xingtai	Hebei	North	3-6 y	Female	240 ( 134, 372)	46 ( 26, 72)	2 ( 1, 4)	289 ( 161, 448)	-8 ( -93, 28)	97 ( 36, 233)	99 ( 46, 181)	145 ( 74, 242)	186 ( 98, 297)	223 ( 121, 344)
Xingtai	Hebei	North	7-11 y	Female	109 ( 58, 169)	24 ( 13, 37)	2 ( 1, 2)	134 ( 72, 209)	-9 ( -77, 2)	47 ( 17, 126)	39 ( 16, 85)	62 ( 29, 111)	82 ( 42, 136)	101 ( 53, 157)
Xingtai	Hebei	North	12-17 y	Female	79 ( 34, 137)	32 ( 14, 56)	2 ( 1, 4)	113 ( 49, 196)	5 ( -126, 141)	85 ( 21, 185)	24 ( 3, 84)	39 ( 12, 96)	52 ( 20, 106)	64 ( 28, 119)
Zhangjiakou	Hebei	North	<0.5 y	Male	202 ( 94, 340)	161 ( 75, 270)	0 ( -1, 0)	363 ( 169, 609)	-26 ( -147, 3)	230 ( 94, 444)	0 ( 0, 0)	0 ( 0, 0)	17 ( 5, 42)	123 ( 57, 200)
Zhangjiakou	Hebei	North	0.5-1 y	Male	226 ( 110, 364)	135 ( 65, 217)	-3 ( -4, -1)	358 ( 174, 577)	-23 ( -79, -3)	194 ( 82, 343)	0 ( 0, 0)	0 ( 0, 0)	56 ( 24, 98)	157 ( 75, 256)
Zhangjiakou	Hebei	North	1-2 y	Male	227 ( 110, 363)	134 ( 65, 214)	-1 ( -2, -1)	359 ( 174, 575)	-23 ( -92, -2)	194 ( 82, 337)	0 ( 0, 0)	0 ( 0, 0)	59 ( 24, 111)	160 ( 75, 261)
Zhangjiakou	Hebei	North	3-6 y	Male	178 ( 82, 326)	110 ( 51, 202)	0 ( 0, 0)	288 ( 133, 528)	-25 ( -217, 46)	180 ( 65, 433)	0 ( 0, 0)	1 ( 0, 0)	40 ( 16, 93)	114 ( 55, 189)
Zhangjiakou	Hebei	North	7-11 y	Male	115 ( 43, 234)	75 ( 28, 152)	-2 ( -4, -1)	188 ( 70, 383)	-87 ( -283, -3)	152 ( 36, 378)	11 ( 0, 103)	22 ( 0, 135)	47 ( 8, 163)	78 ( 27, 190)
Zhangjiakou	Hebei	North	12-17 y	Male	80 ( 27, 129)	60 ( 20, 97)	0 ( 0, 0)	140 ( 46, 226)	-120 ( -336, 86)	131 ( 30, 223)	0 ( 0, 0)	3 ( 0, 23)	17 ( 4, 44)	34 ( 15, 65)
Zhangjiakou	Hebei	North	<0.5 y	Female	163 ( 77, 277)	105 ( 49, 178)	0 ( -1, 0)	268 ( 126, 454)	-17 ( -91, 0)	153 ( 63, 295)	0 ( 0, 0)	0 ( 0, 0)	32 ( 13, 59)	108 ( 51, 177)
Zhangjiakou	Hebei	North	0.5-1 y	Female	195 ( 93, 324)	80 ( 38, 133)	-2 ( -3, -1)	274 ( 131, 454)	-19 ( -82, -2)	124 ( 49, 242)	0 ( 0, 0)	0 ( 0, 0)	73 ( 34, 122)	145 ( 70, 234)
Zhangjiakou	Hebei	North	1-2 y	Female	190 ( 94, 307)	74 ( 36, 119)	0 ( -1, 0)	264 ( 130, 425)	-8 ( -39, -1)	108 ( 47, 188)	0 ( 0, 0)	1 ( 0, 9)	76 ( 35, 127)	148 ( 71, 238)
Zhangjiakou	Hebei	North	3-6 y	Female	138 ( 74, 214)	55 ( 29, 85)	0 ( 0, 0)	193 ( 103, 299)	2 ( -22, 32)	86 ( 37, 156)	0 ( 0, 0)	0 ( 0, 5)	53 ( 26, 85)	104 ( 55, 160)
Zhangjiakou	Hebei	North	7-11 y	Female	90 ( 33, 191)	44 ( 16, 94)	-1 ( -2, 0)	133 ( 49, 283)	-61 ( -218, -2)	100 ( 22, 271)	6 ( 0, 68)	14 ( 0, 94)	37 ( 10, 117)	60 ( 23, 137)
Zhangjiakou	Hebei	North	12-17 y	Female	52 ( 18, 97)	47 ( 16, 87)	0 ( 0, 0)	99 ( 34, 184)	5 ( -100, 134)	85 ( 22, 180)	0 ( 0, 0)	0 ( 0, 4)	6 ( 0, 26)	23 ( 10, 47)
Datong	Shanxi	North	<0.5 y	Male	474 ( 182, 820)	279 ( 107, 484)	2 ( 1, 3)	755 ( 289, 1306)	-43 ( -908, 1044)	664 ( 155, 1291)	7 ( 0, 93)	51 ( 0, 206)	151 ( 70, 320)	242 ( 124, 430)
Datong	Shanxi	North	0.5-1 y	Male	410 ( 164, 781)	244 ( 98, 465)	9 ( 4, 18)	663 ( 265, 1264)	394 ( 10, 1221)	489 ( 129, 1207)	11 ( 0, 165)	59 ( 0, 276)	158 ( 71, 367)	248 ( 122, 466)
Datong	Shanxi	North	1-2 y	Male	393 ( 173, 774)	191 ( 84, 375)	6 ( 3, 12)	590 ( 259, 1161)	230 ( -17, 1075)	396 ( 116, 1105)	6 ( 0, 67)	91 ( 38, 203)	188 ( 91, 334)	274 ( 138, 454)
Datong	Shanxi	North	3-6 y	Male	293 ( 140, 543)	125 ( 60, 232)	4 ( 2, 7)	421 ( 202, 781)	-52 ( -485, 297)	279 ( 82, 730)	15 ( 0, 129)	88 ( 38, 209)	156 ( 77, 289)	216 ( 113, 363)
Datong	Shanxi	North	7-11 y	Male	141 ( 58, 266)	73 ( 30, 138)	3 ( 1, 5)	217 ( 89, 410)	105 ( -26, 383)	161 ( 40, 394)	4 ( 0, 38)	28 ( 8, 81)	60 ( 28, 116)	90 ( 45, 150)
Datong	Shanxi	North	12-17 y	Male	90 ( 36, 143)	53 ( 21, 84)	1 ( 0, 2)	144 ( 58, 228)	36 ( -260, 204)	130 ( 33, 227)	20 ( 0, 135)	35 ( 7, 143)	50 ( 16, 150)	63 ( 25, 154)
Datong	Shanxi	North	<0.5 y	Female	342 ( 138, 617)	178 ( 72, 320)	1 ( 1, 3)	522 ( 210, 940)	-26 ( -646, 754)	436 ( 102, 918)	11 ( 0, 112)	65 ( 22, 201)	137 ( 65, 284)	201 ( 102, 355)
Datong	Shanxi	North	0.5-1 y	Female	370 ( 148, 695)	125 ( 50, 235)	5 ( 2, 10)	500 ( 199, 939)	305 ( 7, 907)	360 ( 72, 875)	45 ( 0, 204)	118 ( 50, 282)	184 ( 88, 353)	243 ( 122, 424)
Datong	Shanxi	North	1-2 y	Female	363 ( 147, 691)	121 ( 49, 230)	5 ( 2, 10)	490 ( 198, 931)	285 ( 6, 884)	345 ( 70, 880)	20 ( 0, 104)	93 ( 47, 193)	162 ( 86, 274)	224 ( 121, 359)
Datong	Shanxi	North	3-6 y	Female	216 ( 105, 411)	75 ( 37, 143)	2 ( 1, 4)	294 ( 143, 558)	-74 ( -407, 1)	171 ( 50, 522)	21 ( 5, 95)	75 ( 35, 153)	123 ( 63, 210)	166 ( 89, 268)
Datong	Shanxi	North	7-11 y	Female	111 ( 47, 209)	46 ( 20, 86)	1 ( 1, 2)	158 ( 67, 297)	49 ( -74, 265)	110 ( 28, 281)	2 ( 0, 20)	26 ( 12, 51)	51 ( 26, 83)	73 ( 38, 112)
Datong	Shanxi	North	12-17 y	Female	67 ( 28, 117)	42 ( 18, 74)	1 ( 1, 3)	111 ( 46, 194)	59 ( -1, 183)	88 ( 24, 185)	0 ( 0, 0)	6 ( 0, 18)	23 ( 13, 38)	39 ( 21, 58)
Jincheng	Shanxi	North	<0.5 y	Male	427 ( 180, 802)	218 ( 92, 410)	4 ( 2, 8)	650 ( 274, 1220)	349 ( 5, 1157)	468 ( 124, 1111)	18 ( 0, 157)	107 ( 44, 273)	203 ( 96, 384)	288 ( 143, 481)
Jincheng	Shanxi	North	0.5-1 y	Male	444 ( 179, 793)	245 ( 99, 437)	6 ( 2, 11)	694 ( 281, 1242)	269 ( -476, 1121)	563 ( 140, 1202)	43 ( 0, 375)	131 ( 41, 468)	223 ( 93, 569)	306 ( 141, 635)
Jincheng	Shanxi	North	1-2 y	Male	409 ( 184, 772)	177 ( 79, 333)	7 ( 3, 13)	593 ( 266, 1118)	231 ( 6, 1037)	371 ( 111, 1008)	30 ( 2, 175)	134 ( 59, 292)	226 ( 110, 401)	308 ( 155, 509)
Jincheng	Shanxi	North	3-6 y	Male	270 ( 147, 447)	100 ( 54, 165)	5 ( 3, 8)	374 ( 204, 621)	53 ( 4, 382)	175 ( 73, 446)	30 ( 13, 54)	104 ( 54, 163)	170 ( 92, 260)	229 ( 127, 348)
Jincheng	Shanxi	North	7-11 y	Male	155 ( 63, 272)	74 ( 30, 130)	2 ( 1, 3)	231 ( 94, 405)	51 ( -226, 363)	184 ( 45, 395)	6 ( 0, 54)	35 ( 13, 91)	67 ( 34, 127)	96 ( 50, 158)
Jincheng	Shanxi	North	12-17 y	Male	96 ( 39, 151)	48 ( 20, 76)	3 ( 1, 4)	147 ( 60, 231)	9 ( -320, 198)	132 ( 31, 228)	19 ( 0, 67)	36 ( 11, 84)	51 ( 20, 99)	64 ( 29, 115)
Jincheng	Shanxi	North	<0.5 y	Female	304 ( 135, 575)	138 ( 61, 261)	3 ( 1, 6)	446 ( 197, 842)	190 ( 3, 777)	291 ( 83, 760)	6 ( 0, 65)	79 ( 40, 148)	150 ( 76, 246)	212 ( 111, 342)
Jincheng	Shanxi	North	0.5-1 y	Female	388 ( 163, 717)	122 ( 51, 225)	3 ( 1, 5)	513 ( 215, 947)	246 ( -186, 872)	381 ( 75, 894)	61 ( 2, 230)	133 ( 63, 296)	197 ( 100, 369)	255 ( 134, 449)
Jincheng	Shanxi	North	1-2 y	Female	377 ( 160, 705)	111 ( 47, 208)	6 ( 3, 11)	495 ( 210, 924)	281 ( 9, 870)	317 ( 66, 793)	56 ( 16, 166)	129 ( 65, 247)	194 ( 100, 322)	252 ( 134, 400)
Jincheng	Shanxi	North	3-6 y	Female	196 ( 110, 294)	59 ( 33, 88)	3 ( 2, 5)	258 ( 145, 387)	6 ( 2, 19)	91 ( 44, 149)	41 ( 19, 70)	93 ( 48, 148)	139 ( 74, 215)	181 ( 99, 275)
Jincheng	Shanxi	North	7-11 y	Female	129 ( 52, 216)	49 ( 20, 82)	1 ( 0, 2)	179 ( 72, 300)	-1 ( -207, 240)	139 ( 29, 292)	10 ( 0, 67)	32 ( 1, 93)	56 ( 27, 117)	78 ( 41, 138)
Jincheng	Shanxi	North	12-17 y	Female	70 ( 31, 123)	40 ( 18, 70)	1 ( 1, 2)	112 ( 49, 195)	60 ( 1, 183)	86 ( 24, 187)	3 ( 0, 29)	17 ( 7, 49)	33 ( 17, 66)	47 ( 25, 82)
Jinzhong	Shanxi	North	<0.5 y	Male	462 ( 200, 851)	208 ( 90, 383)	5 ( 2, 10)	675 ( 292, 1244)	355 ( 4, 1185)	489 ( 122, 1177)	100 ( 19, 393)	196 ( 75, 478)	281 ( 123, 561)	357 ( 169, 637)
Jinzhong	Shanxi	North	0.5-1 y	Male	530 ( 213, 881)	257 ( 103, 426)	7 ( 3, 11)	794 ( 319, 1319)	29 ( -847, 1138)	692 ( 150, 1291)	174 ( 16, 517)	261 ( 74, 600)	339 ( 127, 674)	409 ( 177, 746)
Jinzhong	Shanxi	North	1-2 y	Male	447 ( 208, 835)	171 ( 80, 321)	6 ( 3, 11)	624 ( 290, 1167)	241 ( 6, 1083)	383 ( 110, 1052)	119 ( 39, 399)	213 ( 90, 483)	297 ( 138, 560)	371 ( 184, 642)
Jinzhong	Shanxi	North	3-6 y	Male	309 ( 168, 505)	105 ( 57, 172)	3 ( 1, 4)	417 ( 226, 682)	42 ( -88, 407)	213 ( 81, 549)	113 ( 41, 304)	178 ( 80, 371)	236 ( 117, 434)	288 ( 151, 481)
Jinzhong	Shanxi	North	7-11 y	Male	183 ( 75, 307)	76 ( 31, 127)	3 ( 1, 5)	261 ( 108, 438)	-24 ( -316, 349)	223 ( 49, 429)	65 ( 11, 179)	93 ( 30, 204)	118 ( 46, 231)	141 ( 61, 254)
Jinzhong	Shanxi	North	12-17 y	Male	105 ( 45, 158)	47 ( 20, 71)	2 ( 1, 3)	154 ( 66, 233)	-55 ( -359, 196)	142 ( 33, 232)	30 ( 5, 84)	46 ( 17, 100)	60 ( 26, 114)	72 ( 34, 126)
Jinzhong	Shanxi	North	<0.5 y	Female	335 ( 154, 629)	134 ( 62, 251)	3 ( 2, 7)	472 ( 217, 887)	205 ( 3, 813)	308 ( 85, 802)	89 ( 23, 299)	158 ( 64, 366)	219 ( 99, 426)	274 ( 133, 489)
Jinzhong	Shanxi	North	0.5-1 y	Female	464 ( 194, 778)	128 ( 53, 215)	3 ( 1, 6)	595 ( 248, 998)	-6 ( -740, 816)	500 ( 90, 979)	179 ( 56, 432)	238 ( 94, 495)	291 ( 128, 547)	338 ( 160, 601)
Jinzhong	Shanxi	North	1-2 y	Female	405 ( 182, 748)	107 ( 48, 197)	5 ( 2, 9)	516 ( 232, 954)	289 ( 8, 897)	328 ( 72, 831)	144 ( 55, 358)	207 ( 93, 423)	263 ( 127, 483)	314 ( 159, 548)
Jinzhong	Shanxi	North	3-6 y	Female	219 ( 125, 328)	61 ( 35, 92)	1 ( 1, 2)	282 ( 160, 423)	1 ( -12, 19)	101 ( 48, 168)	80 ( 38, 134)	127 ( 65, 202)	170 ( 91, 264)	208 ( 114, 318)
Jinzhong	Shanxi	North	7-11 y	Female	149 ( 58, 244)	49 ( 19, 79)	2 ( 1, 3)	199 ( 78, 326)	-41 ( -243, 237)	164 ( 29, 323)	69 ( 14, 171)	88 ( 27, 189)	106 ( 39, 203)	122 ( 51, 217)
Jinzhong	Shanxi	North	12-17 y	Female	78 ( 35, 132)	39 ( 18, 66)	2 ( 1, 3)	119 ( 54, 200)	61 ( -5, 187)	90 ( 24, 193)	23 ( 4, 69)	39 ( 13, 83)	52 ( 22, 97)	64 ( 30, 110)
Linfen	Shanxi	North	<0.5 y	Male	448 ( 188, 817)	220 ( 92, 401)	4 ( 2, 8)	672 ( 281, 1226)	365 ( 1, 1182)	510 ( 126, 1175)	29 ( 0, 201)	130 ( 54, 311)	223 ( 105, 414)	306 ( 152, 512)
Linfen	Shanxi	North	0.5-1 y	Male	464 ( 187, 825)	241 ( 97, 428)	8 ( 3, 14)	713 ( 287, 1267)	282 ( -485, 1176)	582 ( 135, 1226)	21 ( 0, 147)	115 ( 49, 266)	210 ( 101, 382)	294 ( 148, 499)
Linfen	Shanxi	North	1-2 y	Male	431 ( 196, 806)	181 ( 82, 338)	5 ( 2, 9)	616 ( 280, 1153)	251 ( 3, 1091)	405 ( 114, 1090)	56 ( 16, 220)	157 ( 70, 330)	247 ( 119, 430)	327 ( 165, 537)
Linfen	Shanxi	North	3-6 y	Male	295 ( 157, 498)	106 ( 56, 179)	4 ( 2, 6)	405 ( 216, 684)	41 ( -146, 439)	216 ( 76, 554)	63 ( 23, 162)	134 ( 64, 246)	196 ( 102, 324)	253 ( 136, 404)
Linfen	Shanxi	North	7-11 y	Male	175 ( 67, 292)	79 ( 30, 131)	3 ( 1, 5)	256 ( 99, 427)	-10 ( -308, 340)	220 ( 46, 424)	14 ( 0, 67)	46 ( 19, 104)	77 ( 37, 139)	104 ( 53, 174)
Linfen	Shanxi	North	12-17 y	Male	98 ( 40, 151)	50 ( 20, 77)	1 ( 0, 1)	149 ( 60, 229)	-14 ( -342, 191)	135 ( 33, 227)	21 ( 2, 59)	37 ( 12, 77)	52 ( 21, 94)	65 ( 30, 109)
Linfen	Shanxi	North	<0.5 y	Female	325 ( 141, 615)	141 ( 61, 266)	3 ( 1, 6)	469 ( 204, 888)	207 ( -7, 828)	329 ( 83, 855)	34 ( 6, 166)	109 ( 47, 243)	176 ( 84, 324)	236 ( 119, 396)
Linfen	Shanxi	North	0.5-1 y	Female	412 ( 168, 726)	123 ( 50, 216)	3 ( 1, 6)	538 ( 220, 948)	257 ( -266, 899)	414 ( 77, 913)	103 ( 35, 306)	171 ( 73, 368)	231 ( 109, 436)	285 ( 142, 495)
Linfen	Shanxi	North	1-2 y	Female	396 ( 167, 716)	114 ( 48, 207)	5 ( 2, 8)	515 ( 217, 932)	305 ( 7, 901)	360 ( 69, 882)	100 ( 37, 289)	168 ( 74, 355)	229 ( 110, 422)	283 ( 143, 483)
Linfen	Shanxi	North	3-6 y	Female	224 ( 120, 390)	67 ( 36, 117)	2 ( 1, 4)	292 ( 157, 511)	-43 ( -309, 5)	141 ( 48, 436)	52 ( 25, 90)	103 ( 54, 163)	148 ( 80, 227)	189 ( 104, 286)
Linfen	Shanxi	North	7-11 y	Female	135 ( 54, 230)	48 ( 19, 82)	2 ( 1, 3)	184 ( 73, 314)	-2 ( -221, 254)	144 ( 29, 307)	21 ( 6, 67)	46 ( 21, 93)	69 ( 34, 119)	89 ( 45, 144)
Linfen	Shanxi	North	12-17 y	Female	77 ( 33, 128)	43 ( 18, 72)	1 ( 0, 1)	120 ( 52, 201)	42 ( -95, 181)	99 ( 26, 197)	6 ( 0, 37)	23 ( 9, 54)	38 ( 18, 70)	52 ( 26, 87)
Lvliang	Shanxi	North	<0.5 y	Male	691 ( 359, 1002)	273 ( 142, 396)	13 ( 7, 19)	978 ( 508, 1418)	944 ( 228, 1414)	-3 ( -93, 406)	923 ( 239, 1404)	932 ( 287, 1404)	940 ( 335, 1404)	947 ( 376, 1404)
Lvliang	Shanxi	North	0.5-1 y	Male	554 ( 237, 896)	234 ( 100, 378)	12 ( 5, 19)	800 ( 342, 1292)	103 ( -827, 1074)	652 ( 154, 1238)	114 ( 12, 472)	209 ( 90, 557)	293 ( 141, 598)	368 ( 185, 671)
Lvliang	Shanxi	North	1-2 y	Male	509 ( 236, 912)	174 ( 81, 312)	9 ( 4, 16)	691 ( 321, 1240)	78 ( -717, 994)	485 ( 120, 1169)	156 ( 62, 407)	246 ( 113, 500)	326 ( 160, 593)	397 ( 201, 698)
Lvliang	Shanxi	North	3-6 y	Male	415 ( 197, 679)	126 ( 60, 206)	5 ( 2, 8)	546 ( 259, 893)	-217 ( -632, 117)	419 ( 90, 863)	213 ( 61, 513)	267 ( 101, 549)	315 ( 138, 589)	358 ( 172, 626)
Lvliang	Shanxi	North	7-11 y	Male	167 ( 74, 290)	61 ( 28, 107)	3 ( 1, 5)	231 ( 103, 401)	116 ( 2, 374)	162 ( 39, 375)	49 ( 18, 126)	79 ( 35, 160)	106 ( 50, 187)	131 ( 66, 213)
Lvliang	Shanxi	North	12-17 y	Male	103 ( 43, 163)	41 ( 17, 64)	3 ( 1, 5)	147 ( 62, 232)	46 ( -280, 205)	127 ( 29, 226)	50 ( 12, 171)	64 ( 21, 176)	76 ( 29, 181)	86 ( 37, 182)
Lvliang	Shanxi	North	<0.5 y	Female	509 ( 229, 768)	182 ( 82, 274)	8 ( 3, 12)	699 ( 314, 1054)	654 ( 79, 1043)	16 ( -62, 363)	641 ( 115, 1036)	651 ( 161, 1038)	660 ( 201, 1039)	668 ( 235, 1041)
Lvliang	Shanxi	North	0.5-1 y	Female	475 ( 204, 769)	115 ( 49, 185)	7 ( 3, 12)	597 ( 256, 966)	83 ( -682, 835)	472 ( 84, 920)	131 ( 38, 323)	196 ( 97, 391)	254 ( 132, 455)	305 ( 165, 518)
Lvliang	Shanxi	North	1-2 y	Female	437 ( 198, 759)	104 ( 47, 180)	6 ( 3, 11)	547 ( 247, 950)	224 ( -328, 865)	396 ( 75, 889)	159 ( 71, 355)	220 ( 106, 424)	275 ( 140, 484)	324 ( 170, 536)
Lvliang	Shanxi	North	3-6 y	Female	245 ( 136, 388)	61 ( 34, 97)	3 ( 1, 4)	308 ( 172, 489)	-28 ( -203, 4)	126 ( 47, 339)	109 ( 51, 205)	153 ( 77, 263)	193 ( 102, 311)	228 ( 125, 358)
Lvliang	Shanxi	North	7-11 y	Female	130 ( 61, 224)	38 ( 18, 66)	1 ( 1, 3)	170 ( 80, 292)	68 ( 0, 276)	104 ( 26, 275)	48 ( 20, 109)	70 ( 32, 134)	90 ( 44, 152)	107 ( 55, 170)
Lvliang	Shanxi	North	12-17 y	Female	92 ( 39, 139)	41 ( 18, 62)	2 ( 1, 3)	135 ( 58, 203)	-21 ( -166, 153)	117 ( 28, 200)	28 ( 0, 147)	42 ( 9, 152)	55 ( 23, 157)	67 ( 31, 160)
Suzhou	Shanxi	North	<0.5 y	Male	431 ( 171, 778)	242 ( 96, 438)	1 ( 1, 3)	675 ( 268, 1219)	328 ( -179, 1170)	542 ( 132, 1197)	21 ( 0, 166)	99 ( 32, 285)	195 ( 85, 384)	281 ( 133, 495)
Suzhou	Shanxi	North	0.5-1 y	Male	444 ( 174, 779)	264 ( 104, 463)	3 ( 1, 5)	711 ( 279, 1247)	289 ( -408, 1139)	592 ( 142, 1218)	42 ( 0, 242)	129 ( 31, 340)	221 ( 85, 445)	304 ( 133, 538)
Suzhou	Shanxi	North	1-2 y	Male	405 ( 175, 775)	190 ( 82, 364)	5 ( 2, 9)	599 ( 260, 1149)	247 ( -4, 1028)	411 ( 113, 1069)	18 ( 0, 153)	115 ( 46, 271)	209 ( 98, 378)	293 ( 145, 493)
Suzhou	Shanxi	North	3-6 y	Male	265 ( 138, 443)	107 ( 56, 180)	4 ( 2, 6)	376 ( 196, 630)	61 ( -6, 387)	198 ( 76, 483)	22 ( 1, 106)	97 ( 44, 190)	163 ( 83, 280)	223 ( 118, 355)
Suzhou	Shanxi	North	7-11 y	Male	155 ( 61, 271)	80 ( 32, 141)	1 ( 0, 2)	236 ( 94, 414)	57 ( -206, 368)	195 ( 46, 407)	7 ( 0, 58)	36 ( 13, 92)	68 ( 31, 127)	96 ( 47, 162)
Suzhou	Shanxi	North	12-17 y	Male	90 ( 36, 145)	52 ( 20, 83)	0 ( 0, 1)	142 ( 56, 229)	40 ( -218, 204)	127 ( 30, 224)	4 ( 0, 39)	15 ( 0, 59)	32 ( 14, 75)	48 ( 24, 91)
Suzhou	Shanxi	North	<0.5 y	Female	305 ( 130, 569)	153 ( 65, 285)	1 ( 0, 1)	459 ( 195, 855)	203 ( -26, 783)	336 ( 86, 811)	14 ( 0, 124)	80 ( 30, 200)	150 ( 68, 273)	213 ( 104, 357)
Suzhou	Shanxi	North	0.5-1 y	Female	385 ( 152, 682)	128 ( 51, 227)	3 ( 1, 5)	516 ( 204, 915)	291 ( -46, 862)	393 ( 72, 881)	55 ( 12, 177)	128 ( 56, 256)	193 ( 93, 339)	251 ( 127, 412)
Suzhou	Shanxi	North	1-2 y	Female	376 ( 151, 678)	123 ( 49, 221)	4 ( 2, 7)	503 ( 201, 906)	307 ( 5, 865)	367 ( 68, 865)	60 ( 14, 209)	133 ( 54, 283)	197 ( 92, 355)	254 ( 127, 428)
Suzhou	Shanxi	North	3-6 y	Female	187 ( 106, 285)	63 ( 36, 96)	2 ( 1, 3)	252 ( 142, 383)	3 ( -10, 17)	98 ( 47, 163)	25 ( 10, 45)	79 ( 40, 125)	126 ( 67, 197)	169 ( 93, 261)
Suzhou	Shanxi	North	7-11 y	Female	133 ( 50, 226)	55 ( 21, 93)	0 ( 0, 1)	189 ( 71, 319)	-22 ( -223, 230)	157 ( 32, 310)	6 ( 0, 54)	27 ( 2, 80)	51 ( 26, 104)	73 ( 39, 127)
Suzhou	Shanxi	North	12-17 y	Female	80 ( 32, 126)	49 ( 20, 77)	1 ( 1, 2)	130 ( 53, 205)	-9 ( -163, 163)	116 ( 29, 202)	2 ( 0, 27)	11 ( 0, 44)	25 ( 4, 61)	40 ( 20, 77)
Taiyuan	Shanxi	North	<0.5 y	Male	497 ( 221, 893)	196 ( 87, 352)	6 ( 3, 12)	699 ( 310, 1256)	371 ( 5, 1183)	497 ( 122, 1178)	133 ( 48, 381)	225 ( 100, 475)	307 ( 148, 552)	381 ( 191, 637)
Taiyuan	Shanxi	North	0.5-1 y	Male	494 ( 218, 881)	212 ( 93, 377)	6 ( 3, 10)	712 ( 314, 1268)	396 ( 6, 1211)	522 ( 132, 1210)	132 ( 43, 398)	225 ( 95, 490)	307 ( 144, 566)	381 ( 188, 649)
Taiyuan	Shanxi	North	1-2 y	Male	529 ( 237, 910)	180 ( 81, 310)	6 ( 3, 11)	715 ( 320, 1231)	72 ( -728, 1023)	520 ( 122, 1169)	149 ( 40, 441)	239 ( 111, 525)	320 ( 161, 608)	393 ( 205, 680)
Taiyuan	Shanxi	North	3-6 y	Male	439 ( 199, 689)	125 ( 57, 196)	8 ( 3, 12)	572 ( 259, 898)	404 ( 19, 887)	169 ( 58, 372)	435 ( 84, 886)	465 ( 122, 887)	491 ( 156, 887)	514 ( 188, 888)
Taiyuan	Shanxi	North	7-11 y	Male	177 ( 78, 302)	63 ( 27, 107)	3 ( 2, 6)	243 ( 107, 415)	80 ( -188, 378)	183 ( 41, 402)	58 ( 20, 153)	88 ( 37, 182)	114 ( 52, 208)	137 ( 67, 232)
Taiyuan	Shanxi	North	12-17 y	Male	101 ( 45, 158)	39 ( 17, 60)	3 ( 1, 5)	143 ( 64, 223)	98 ( 3, 215)	119 ( 27, 217)	35 ( 12, 80)	50 ( 21, 96)	64 ( 29, 111)	76 ( 37, 124)
Taiyuan	Shanxi	North	<0.5 y	Female	360 ( 164, 651)	126 ( 57, 228)	4 ( 2, 7)	491 ( 223, 886)	215 ( 3, 845)	315 ( 82, 825)	119 ( 45, 300)	185 ( 81, 373)	243 ( 115, 442)	296 ( 147, 513)
Taiyuan	Shanxi	North	0.5-1 y	Female	437 ( 193, 743)	106 ( 47, 180)	3 ( 1, 6)	547 ( 241, 929)	320 ( 6, 899)	373 ( 73, 871)	202 ( 76, 448)	258 ( 111, 512)	309 ( 143, 573)	354 ( 174, 612)
Taiyuan	Shanxi	North	1-2 y	Female	437 ( 193, 742)	102 ( 45, 173)	5 ( 2, 9)	544 ( 240, 924)	313 ( 7, 897)	366 ( 71, 886)	215 ( 78, 483)	271 ( 112, 551)	320 ( 144, 601)	364 ( 175, 638)
Taiyuan	Shanxi	North	3-6 y	Female	273 ( 145, 464)	63 ( 33, 107)	4 ( 2, 7)	340 ( 180, 579)	113 ( 5, 511)	93 ( 42, 174)	194 ( 61, 526)	229 ( 87, 534)	260 ( 112, 548)	288 ( 136, 555)
Taiyuan	Shanxi	North	7-11 y	Female	147 ( 66, 240)	41 ( 18, 67)	2 ( 1, 4)	190 ( 85, 311)	3 ( -207, 251)	141 ( 29, 302)	52 ( 22, 117)	74 ( 34, 139)	93 ( 46, 156)	110 ( 57, 177)
Taiyuan	Shanxi	North	12-17 y	Female	93 ( 40, 141)	44 ( 19, 66)	1 ( 0, 1)	137 ( 59, 208)	-23 ( -170, 161)	121 ( 30, 204)	27 ( 8, 64)	42 ( 17, 80)	55 ( 26, 94)	67 ( 33, 106)
Xinzhou	Shanxi	North	<0.5 y	Male	530 ( 223, 907)	236 ( 99, 404)	3 ( 1, 5)	769 ( 323, 1317)	53 ( -802, 1120)	645 ( 152, 1283)	240 ( 35, 741)	320 ( 92, 773)	391 ( 143, 803)	455 ( 191, 839)
Xinzhou	Shanxi	North	0.5-1 y	Male	474 ( 207, 865)	212 ( 93, 387)	10 ( 4, 19)	696 ( 305, 1270)	385 ( 8, 1204)	513 ( 134, 1208)	115 ( 25, 397)	209 ( 80, 490)	293 ( 128, 583)	368 ( 175, 663)
Xinzhou	Shanxi	North	1-2 y	Male	464 ( 218, 855)	167 ( 78, 308)	8 ( 4, 15)	639 ( 300, 1178)	246 ( 3, 1089)	399 ( 114, 1096)	157 ( 49, 474)	247 ( 101, 552)	326 ( 150, 643)	398 ( 193, 713)
Xinzhou	Shanxi	North	3-6 y	Male	319 ( 174, 514)	102 ( 56, 165)	4 ( 2, 6)	425 ( 232, 685)	31 ( -117, 409)	214 ( 79, 535)	109 ( 48, 223)	175 ( 87, 300)	233 ( 124, 374)	285 ( 157, 441)
Xinzhou	Shanxi	North	7-11 y	Male	162 ( 73, 285)	62 ( 28, 109)	4 ( 2, 6)	227 ( 102, 401)	110 ( -1, 390)	161 ( 39, 388)	44 ( 14, 123)	75 ( 31, 159)	102 ( 47, 191)	127 ( 62, 218)
Xinzhou	Shanxi	North	12-17 y	Male	97 ( 40, 157)	40 ( 16, 64)	3 ( 1, 5)	140 ( 58, 226)	101 ( 6, 217)	112 ( 26, 215)	22 ( 5, 65)	38 ( 17, 83)	53 ( 25, 97)	66 ( 33, 112)
Xinzhou	Shanxi	North	<0.5 y	Female	385 ( 166, 649)	151 ( 65, 255)	3 ( 1, 4)	539 ( 232, 909)	6 ( -593, 741)	423 ( 99, 883)	149 ( 34, 408)	211 ( 73, 466)	266 ( 108, 529)	316 ( 141, 584)
Xinzhou	Shanxi	North	0.5-1 y	Female	418 ( 187, 716)	107 ( 48, 183)	5 ( 2, 9)	530 ( 237, 908)	303 ( 7, 879)	353 ( 71, 829)	160 ( 64, 380)	221 ( 100, 436)	276 ( 133, 489)	325 ( 164, 539)
Xinzhou	Shanxi	North	1-2 y	Female	415 ( 187, 714)	103 ( 46, 177)	6 ( 3, 11)	523 ( 236, 901)	289 ( 7, 861)	342 ( 69, 834)	156 ( 64, 364)	218 ( 101, 422)	273 ( 133, 476)	322 ( 165, 530)
Xinzhou	Shanxi	North	3-6 y	Female	258 ( 133, 449)	68 ( 35, 119)	2 ( 1, 4)	328 ( 170, 572)	-77 ( -409, 1)	176 ( 50, 524)	91 ( 45, 163)	137 ( 72, 223)	179 ( 97, 279)	216 ( 120, 329)
Xinzhou	Shanxi	North	7-11 y	Female	126 ( 59, 220)	38 ( 18, 66)	2 ( 1, 4)	166 ( 78, 290)	69 ( 2, 268)	99 ( 24, 260)	45 ( 16, 114)	68 ( 29, 135)	88 ( 42, 155)	106 ( 53, 172)
Xinzhou	Shanxi	North	12-17 y	Female	89 ( 39, 137)	44 ( 19, 67)	1 ( 1, 2)	134 ( 59, 206)	-13 ( -168, 166)	116 ( 30, 204)	35 ( 6, 98)	49 ( 15, 108)	61 ( 24, 118)	72 ( 32, 128)
Yangquan	Shanxi	North	<0.5 y	Male	461 ( 203, 872)	197 ( 87, 372)	13 ( 6, 24)	670 ( 295, 1269)	343 ( 5, 1215)	480 ( 121, 1200)	40 ( 0, 161)	141 ( 70, 283)	233 ( 120, 403)	315 ( 165, 515)
Yangquan	Shanxi	North	0.5-1 y	Male	521 ( 210, 889)	238 ( 96, 407)	15 ( 6, 26)	774 ( 312, 1322)	52 ( -852, 1124)	658 ( 148, 1307)	17 ( 0, 127)	100 ( 19, 246)	197 ( 104, 364)	283 ( 151, 481)
Yangquan	Shanxi	North	1-2 y	Male	557 ( 234, 941)	208 ( 87, 351)	13 ( 6, 22)	779 ( 326, 1314)	-221 ( -962, 760)	651 ( 140, 1278)	42 ( 0, 245)	132 ( 34, 346)	225 ( 118, 440)	308 ( 167, 540)
Yangquan	Shanxi	North	3-6 y	Male	457 ( 197, 703)	147 ( 63, 226)	10 ( 4, 15)	614 ( 265, 945)	-361 ( -689, -5)	545 ( 112, 928)	482 ( 64, 881)	506 ( 106, 884)	528 ( 142, 887)	548 ( 178, 896)
Yangquan	Shanxi	North	7-11 y	Male	169 ( 71, 297)	65 ( 27, 114)	6 ( 2, 10)	240 ( 100, 421)	45 ( -252, 358)	187 ( 41, 410)	16 ( 0, 52)	49 ( 25, 94)	80 ( 42, 134)	107 ( 58, 172)
Yangquan	Shanxi	North	12-17 y	Male	99 ( 43, 158)	41 ( 18, 65)	5 ( 2, 7)	145 ( 63, 230)	56 ( -182, 215)	126 ( 29, 226)	30 ( 7, 85)	45 ( 17, 101)	59 ( 25, 114)	72 ( 34, 128)
Yangquan	Shanxi	North	<0.5 y	Female	333 ( 156, 647)	128 ( 60, 248)	7 ( 3, 14)	468 ( 219, 910)	193 ( 0, 871)	305 ( 85, 860)	52 ( 21, 155)	125 ( 62, 248)	191 ( 98, 339)	249 ( 131, 415)
Yangquan	Shanxi	North	0.5-1 y	Female	409 ( 185, 749)	107 ( 48, 196)	8 ( 3, 14)	524 ( 236, 959)	264 ( -72, 919)	369 ( 74, 935)	89 ( 35, 203)	158 ( 84, 292)	220 ( 119, 377)	276 ( 150, 455)
Yangquan	Shanxi	North	1-2 y	Female	410 ( 185, 751)	104 ( 47, 191)	9 ( 4, 17)	523 ( 237, 958)	267 ( -43, 929)	367 ( 75, 933)	131 ( 53, 340)	195 ( 91, 418)	253 ( 126, 479)	304 ( 158, 537)
Yangquan	Shanxi	North	3-6 y	Female	300 ( 136, 502)	79 ( 36, 133)	5 ( 2, 9)	385 ( 174, 643)	-187 ( -499, -1)	285 ( 55, 629)	185 ( 41, 457)	220 ( 69, 478)	252 ( 95, 494)	281 ( 120, 509)
Yangquan	Shanxi	North	7-11 y	Female	141 ( 59, 237)	43 ( 18, 72)	4 ( 2, 6)	188 ( 79, 315)	-18 ( -229, 229)	144 ( 28, 307)	11 ( 0, 30)	34 ( 9, 62)	58 ( 34, 90)	79 ( 48, 119)
Yangquan	Shanxi	North	12-17 y	Female	79 ( 35, 130)	36 ( 16, 60)	4 ( 2, 6)	118 ( 53, 197)	50 ( -61, 182)	91 ( 23, 189)	9 ( 0, 38)	26 ( 11, 57)	41 ( 21, 73)	54 ( 29, 88)
Yuncheng	Shanxi	North	<0.5 y	Male	450 ( 165, 793)	295 ( 108, 521)	7 ( 3, 12)	752 ( 275, 1327)	-108 ( -1003, 972)	677 ( 152, 1304)	67 ( 0, 421)	119 ( 0, 504)	211 ( 56, 595)	294 ( 112, 665)
Yuncheng	Shanxi	North	0.5-1 y	Male	367 ( 144, 704)	257 ( 101, 494)	8 ( 3, 15)	632 ( 248, 1213)	337 ( -26, 1151)	515 ( 138, 1189)	0 ( 0, 0)	5 ( 0, 56)	93 ( 46, 184)	190 ( 97, 315)
Yuncheng	Shanxi	North	1-2 y	Male	350 ( 150, 715)	191 ( 82, 390)	8 ( 3, 16)	548 ( 235, 1120)	219 ( 4, 1016)	373 ( 111, 1046)	2 ( 0, 22)	41 ( 11, 149)	143 ( 66, 270)	235 ( 117, 399)
Yuncheng	Shanxi	North	3-6 y	Male	473 ( 216, 645)	221 ( 101, 302)	12 ( 6, 17)	706 ( 322, 963)	690 ( 186, 962)	175 ( 21, 360)	687 ( 161, 962)	691 ( 193, 962)	695 ( 226, 962)	698 ( 254, 963)
Yuncheng	Shanxi	North	7-11 y	Male	125 ( 49, 241)	74 ( 29, 144)	3 ( 1, 6)	202 ( 79, 390)	100 ( -6, 366)	156 ( 39, 376)	0 ( 0, 0)	5 ( 0, 34)	39 ( 19, 73)	71 ( 36, 115)
Yuncheng	Shanxi	North	12-17 y	Male	79 ( 29, 131)	51 ( 19, 84)	3 ( 1, 5)	133 ( 49, 220)	96 ( 3, 212)	117 ( 27, 216)	0 ( 0, 0)	3 ( 0, 22)	21 ( 10, 44)	37 ( 20, 64)
Yuncheng	Shanxi	North	<0.5 y	Female	339 ( 118, 619)	198 ( 69, 360)	5 ( 2, 8)	542 ( 188, 987)	-140 ( -708, 609)	478 ( 99, 977)	57 ( 0, 324)	100 ( 0, 385)	167 ( 46, 447)	228 ( 84, 500)
Yuncheng	Shanxi	North	0.5-1 y	Female	338 ( 130, 675)	133 ( 51, 266)	4 ( 2, 9)	476 ( 183, 950)	295 ( 7, 899)	347 ( 71, 881)	7 ( 0, 83)	57 ( 23, 161)	130 ( 63, 251)	194 ( 99, 338)
Yuncheng	Shanxi	North	1-2 y	Female	336 ( 131, 677)	127 ( 50, 256)	6 ( 2, 12)	469 ( 183, 946)	284 ( 8, 896)	335 ( 69, 871)	9 ( 0, 98)	66 ( 26, 180)	138 ( 65, 270)	201 ( 101, 352)
Yuncheng	Shanxi	North	3-6 y	Female	345 ( 124, 506)	131 ( 47, 193)	8 ( 3, 11)	483 ( 173, 710)	454 ( 43, 701)	123 ( 21, 251)	451 ( 27, 701)	459 ( 63, 702)	465 ( 96, 704)	472 ( 123, 707)
Yuncheng	Shanxi	North	7-11 y	Female	97 ( 41, 192)	46 ( 19, 90)	2 ( 1, 4)	145 ( 60, 286)	54 ( -18, 263)	101 ( 26, 275)	0 ( 0, 0)	10 ( 2, 26)	36 ( 18, 60)	60 ( 31, 91)
Yuncheng	Shanxi	North	12-17 y	Female	72 ( 26, 117)	52 ( 19, 85)	2 ( 1, 3)	126 ( 46, 206)	-15 ( -169, 158)	113 ( 27, 202)	5 ( 0, 38)	12 ( 0, 56)	28 ( 9, 72)	43 ( 18, 85)
Changzhi	Shanxi	North	<0.5 y	Male	525 ( 206, 845)	288 ( 113, 463)	4 ( 2, 7)	817 ( 321, 1315)	-255 ( -1034, 922)	747 ( 179, 1303)	128 ( 0, 646)	201 ( 24, 709)	286 ( 88, 775)	361 ( 138, 832)
Changzhi	Shanxi	North	0.5-1 y	Male	414 ( 167, 758)	230 ( 93, 422)	11 ( 4, 19)	655 ( 264, 1200)	368 ( 8, 1148)	504 ( 131, 1132)	1 ( 0, 23)	46 ( 0, 129)	148 ( 78, 249)	239 ( 127, 381)
Changzhi	Shanxi	North	1-2 y	Male	397 ( 178, 755)	173 ( 78, 330)	10 ( 4, 19)	580 ( 261, 1104)	232 ( 9, 1012)	366 ( 107, 1012)	5 ( 0, 71)	99 ( 47, 181)	195 ( 98, 321)	281 ( 146, 456)
Changzhi	Shanxi	North	3-6 y	Male	280 ( 142, 500)	108 ( 55, 192)	5 ( 3, 10)	393 ( 200, 701)	8 ( -278, 341)	222 ( 75, 593)	17 ( 3, 68)	92 ( 45, 159)	160 ( 83, 253)	220 ( 119, 338)
Changzhi	Shanxi	North	7-11 y	Male	140 ( 59, 264)	67 ( 28, 125)	4 ( 2, 7)	211 ( 89, 397)	112 ( 4, 374)	147 ( 38, 360)	3 ( 0, 38)	29 ( 13, 75)	62 ( 31, 110)	91 ( 47, 145)
Changzhi	Shanxi	North	12-17 y	Male	116 ( 72, 156)	58 ( 36, 78)	5 ( 3, 7)	179 ( 111, 241)	-259 ( -425, 145)	160 ( 17, 239)	173 ( 79, 239)	174 ( 84, 239)	175 ( 90, 239)	175 ( 95, 240)
Changzhi	Shanxi	North	<0.5 y	Female	393 ( 153, 675)	190 ( 74, 326)	3 ( 1, 6)	587 ( 228, 1007)	-206 ( -745, 636)	524 ( 117, 977)	71 ( 0, 364)	134 ( 30, 419)	198 ( 75, 492)	255 ( 112, 549)
Changzhi	Shanxi	North	0.5-1 y	Female	375 ( 155, 688)	116 ( 48, 213)	7 ( 3, 12)	498 ( 206, 914)	296 ( 8, 882)	350 ( 69, 852)	21 ( 0, 93)	92 ( 45, 174)	161 ( 89, 257)	223 ( 124, 344)
Changzhi	Shanxi	North	1-2 y	Female	376 ( 156, 691)	113 ( 47, 208)	7 ( 3, 14)	497 ( 206, 913)	299 ( 10, 882)	325 ( 66, 789)	64 ( 17, 236)	136 ( 59, 307)	200 ( 94, 371)	257 ( 128, 437)
Changzhi	Shanxi	North	3-6 y	Female	190 ( 107, 289)	60 ( 34, 91)	3 ( 2, 5)	253 ( 142, 384)	3 ( -14, 18)	94 ( 44, 161)	28 ( 11, 49)	81 ( 41, 130)	129 ( 68, 201)	171 ( 93, 264)
Changzhi	Shanxi	North	7-11 y	Female	109 ( 48, 208)	41 ( 18, 78)	2 ( 1, 4)	152 ( 67, 290)	66 ( 2, 266)	92 ( 25, 248)	7 ( 0, 43)	34 ( 15, 70)	57 ( 28, 96)	78 ( 40, 121)
Changzhi	Shanxi	North	12-17 y	Female	68 ( 30, 117)	40 ( 18, 69)	2 ( 1, 3)	110 ( 49, 190)	62 ( 3, 180)	84 ( 24, 180)	0 ( 0, 3)	10 ( 3, 22)	26 ( 15, 41)	41 ( 23, 61)
Alxa League	Inner Mongolia	Northeast	<0.5 y	Male	141 ( 41, 304)	259 ( 76, 558)	3 ( 1, 7)	402 ( 118, 869)	272 ( 5, 849)	360 ( 92, 822)	0 ( 0, 0)	0 ( 0, 0)	0 ( 0, 0)	23 ( 4, 88)
Alxa League	Inner Mongolia	Northeast	0.5-1 y	Male	132 ( 39, 300)	281 ( 84, 641)	-2 ( -4, 0)	412 ( 122, 937)	-211 ( -693, -3)	390 ( 102, 930)	0 ( 0, 0)	0 ( 0, 0)	0 ( 0, 0)	0 ( 0, 3)
Alxa League	Inner Mongolia	Northeast	1-2 y	Male	80 ( 39, 130)	139 ( 68, 228)	-1 ( -2, 0)	218 ( 107, 356)	1 ( -6, 16)	176 ( 84, 292)	0 ( 0, 0)	0 ( 0, 0)	0 ( 0, 0)	13 ( 5, 23)
Alxa League	Inner Mongolia	Northeast	3-6 y	Male	59 ( 31, 92)	103 ( 54, 162)	0 ( -1, 0)	162 ( 84, 253)	6 ( -3, 43)	131 ( 65, 212)	0 ( 0, 0)	0 ( 0, 0)	0 ( 0, 0)	9 ( 4, 17)
Alxa League	Inner Mongolia	Northeast	7-11 y	Male	46 ( 16, 100)	78 ( 26, 170)	0 ( 0, 0)	123 ( 42, 270)	74 ( 1, 262)	107 ( 32, 250)	0 ( 0, 0)	0 ( 0, 0)	0 ( 0, 0)	8 ( 2, 30)
Alxa League	Inner Mongolia	Northeast	12-17 y	Male	37 ( 11, 60)	71 ( 20, 114)	-2 ( -4, -1)	106 ( 30, 170)	-60 ( -289, 140)	103 ( 25, 170)	0 ( 0, 0)	0 ( 0, 0)	0 ( 0, 0)	3 ( 0, 14)
Alxa League	Inner Mongolia	Northeast	<0.5 y	Female	81 ( 30, 202)	133 ( 49, 331)	2 ( 1, 4)	216 ( 80, 537)	89 ( 1, 478)	183 ( 61, 506)	0 ( 0, 0)	0 ( 0, 0)	0 ( 0, 0)	16 ( 5, 57)
Alxa League	Inner Mongolia	Northeast	0.5-1 y	Female	86 ( 36, 203)	92 ( 38, 217)	0 ( -1, 0)	178 ( 74, 418)	-41 ( -285, -1)	136 ( 49, 392)	0 ( 0, 0)	0 ( 0, 0)	0 ( 0, 0)	24 ( 12, 38)
Alxa League	Inner Mongolia	Northeast	1-2 y	Female	70 ( 35, 112)	72 ( 36, 114)	-1 ( -1, 0)	141 ( 71, 225)	-1 ( -4, 1)	94 ( 45, 153)	0 ( 0, 0)	0 ( 0, 0)	0 ( 0, 0)	26 ( 12, 42)
Alxa League	Inner Mongolia	Northeast	3-6 y	Female	50 ( 25, 78)	52 ( 27, 81)	0 ( 0, 0)	103 ( 52, 159)	3 ( -1, 14)	69 ( 33, 111)	0 ( 0, 0)	0 ( 0, 0)	0 ( 0, 0)	18 ( 9, 28)
Alxa League	Inner Mongolia	Northeast	7-11 y	Female	23 ( 11, 37)	30 ( 15, 48)	0 ( 0, 0)	53 ( 26, 85)	1 ( 0, 9)	39 ( 18, 65)	0 ( 0, 0)	0 ( 0, 0)	0 ( 0, 0)	7 ( 3, 11)
Alxa League	Inner Mongolia	Northeast	12-17 y	Female	31 ( 9, 50)	67 ( 20, 108)	-1 ( -2, 0)	96 ( 28, 157)	-16 ( -115, 126)	94 ( 24, 157)	0 ( 0, 0)	0 ( 0, 0)	0 ( 0, 0)	2 ( 0, 11)
Bayan Nur	Inner Mongolia	Northeast	<0.5 y	Male	263 ( 86, 468)	288 ( 94, 511)	-10 ( -18, -3)	541 ( 177, 961)	5 ( -594, 785)	506 ( 125, 956)	0 ( 0, 0)	0 ( 0, 0)	13 ( 0, 69)	88 ( 43, 162)
Bayan Nur	Inner Mongolia	Northeast	0.5-1 y	Male	193 ( 71, 394)	229 ( 84, 467)	-7 ( -13, -2)	416 ( 153, 849)	-175 ( -624, -5)	360 ( 104, 836)	0 ( 0, 0)	0 ( 0, 0)	2 ( 0, 20)	75 ( 39, 121)
Bayan Nur	Inner Mongolia	Northeast	1-2 y	Male	145 ( 73, 235)	143 ( 72, 231)	-4 ( -7, -2)	284 ( 142, 459)	-11 ( -29, 0)	192 ( 90, 323)	0 ( 0, 0)	0 ( 0, 0)	17 ( 6, 33)	94 ( 46, 154)
Bayan Nur	Inner Mongolia	Northeast	3-6 y	Male	170 ( 61, 310)	173 ( 62, 315)	-7 ( -12, -2)	336 ( 120, 613)	-168 ( -456, -5)	298 ( 77, 609)	0 ( 0, 0)	0 ( 0, 0)	6 ( 0, 27)	60 ( 35, 93)
Bayan Nur	Inner Mongolia	Northeast	7-11 y	Male	96 ( 32, 154)	95 ( 32, 153)	-3 ( -5, -1)	187 ( 63, 302)	-45 ( -214, 204)	175 ( 43, 300)	0 ( 0, 0)	0 ( 0, 0)	4 ( 0, 19)	28 ( 16, 50)
Bayan Nur	Inner Mongolia	Northeast	12-17 y	Male	45 ( 17, 79)	48 ( 18, 84)	-2 ( -4, -1)	91 ( 33, 159)	48 ( -20, 153)	80 ( 22, 157)	0 ( 0, 0)	0 ( 0, 0)	3 ( 0, 14)	16 ( 9, 32)
Bayan Nur	Inner Mongolia	Northeast	<0.5 y	Female	186 ( 65, 347)	184 ( 64, 341)	-7 ( -13, -2)	363 ( 126, 675)	-122 ( -476, 304)	329 ( 81, 665)	0 ( 0, 0)	0 ( 0, 1)	17 ( 0, 67)	73 ( 35, 134)
Bayan Nur	Inner Mongolia	Northeast	0.5-1 y	Female	131 ( 64, 224)	81 ( 39, 138)	-2 ( -4, -1)	210 ( 102, 359)	-23 ( -131, -2)	121 ( 50, 260)	0 ( 0, 0)	0 ( 0, 0)	39 ( 17, 67)	92 ( 45, 149)
Bayan Nur	Inner Mongolia	Northeast	1-2 y	Female	125 ( 64, 199)	75 ( 38, 120)	-3 ( -4, -1)	197 ( 101, 315)	-7 ( -20, -2)	104 ( 48, 178)	0 ( 0, 0)	0 ( 0, 0)	38 ( 18, 64)	92 ( 46, 148)
Bayan Nur	Inner Mongolia	Northeast	3-6 y	Female	99 ( 48, 183)	62 ( 30, 115)	-2 ( -4, -1)	159 ( 76, 294)	-23 ( -139, 1)	99 ( 38, 251)	0 ( 0, 0)	0 ( 0, 1)	28 ( 13, 54)	66 ( 33, 106)
Bayan Nur	Inner Mongolia	Northeast	7-11 y	Female	72 ( 23, 131)	54 ( 18, 99)	-2 ( -3, -1)	124 ( 40, 227)	-64 ( -158, -3)	109 ( 24, 225)	0 ( 0, 0)	0 ( 0, 0)	5 ( 0, 15)	25 ( 14, 39)
Bayan Nur	Inner Mongolia	Northeast	12-17 y	Female	38 ( 15, 70)	44 ( 17, 81)	-1 ( -2, 0)	82 ( 31, 150)	41 ( -16, 143)	72 ( 21, 147)	1 ( 0, 0)	1 ( 0, 14)	3 ( 0, 27)	15 ( 7, 40)
Baitou	Inner Mongolia	Northeast	<0.5 y	Male	327 ( 137, 595)	171 ( 72, 311)	3 ( 1, 5)	500 ( 210, 911)	272 ( 2, 861)	384 ( 97, 854)	39 ( 0, 214)	113 ( 40, 286)	179 ( 78, 353)	238 ( 112, 420)
Baitou	Inner Mongolia	Northeast	0.5-1 y	Male	235 ( 121, 376)	137 ( 70, 219)	2 ( 1, 4)	374 ( 192, 599)	-5 ( -53, 27)	209 ( 95, 363)	2 ( 0, 23)	74 ( 31, 136)	144 ( 69, 246)	207 ( 102, 340)
Baitou	Inner Mongolia	Northeast	1-2 y	Male	249 ( 130, 395)	121 ( 63, 192)	1 ( 1, 2)	372 ( 194, 589)	-6 ( -40, 8)	188 ( 86, 324)	19 ( 3, 49)	95 ( 43, 163)	163 ( 80, 271)	224 ( 112, 363)
Baitou	Inner Mongolia	Northeast	3-6 y	Male	183 ( 103, 274)	90 ( 51, 135)	1 ( 0, 1)	274 ( 154, 410)	-2 ( -29, 25)	142 ( 68, 233)	16 ( 2, 40)	71 ( 33, 118)	120 ( 62, 187)	164 ( 89, 247)
Baitou	Inner Mongolia	Northeast	7-11 y	Male	109 ( 50, 192)	51 ( 24, 90)	1 ( 1, 2)	161 ( 75, 285)	76 ( 1, 272)	114 ( 32, 272)	14 ( 2, 66)	39 ( 16, 90)	62 ( 29, 113)	82 ( 42, 134)
Baitou	Inner Mongolia	Northeast	12-17 y	Male	71 ( 29, 111)	36 ( 15, 57)	1 ( 0, 1)	108 ( 44, 169)	-6 ( -253, 153)	93 ( 22, 166)	9 ( 0, 42)	22 ( 9, 55)	34 ( 16, 66)	45 ( 23, 77)
Baitou	Inner Mongolia	Northeast	<0.5 y	Female	214 ( 101, 383)	100 ( 47, 180)	2 ( 1, 3)	316 ( 149, 566)	84 ( -12, 497)	200 ( 65, 528)	27 ( 5, 117)	82 ( 34, 176)	130 ( 62, 234)	174 ( 87, 290)
Baitou	Inner Mongolia	Northeast	0.5-1 y	Female	212 ( 115, 322)	64 ( 35, 98)	1 ( 0, 1)	277 ( 151, 421)	-2 ( -13, 3)	102 ( 47, 174)	61 ( 28, 105)	112 ( 56, 182)	157 ( 81, 249)	198 ( 104, 308)
Baitou	Inner Mongolia	Northeast	1-2 y	Female	213 ( 116, 323)	63 ( 34, 95)	1 ( 0, 1)	276 ( 150, 419)	-3 ( -15, 1)	99 ( 46, 168)	62 ( 29, 106)	113 ( 56, 182)	158 ( 81, 248)	198 ( 104, 307)
Baitou	Inner Mongolia	Northeast	3-6 y	Female	151 ( 85, 223)	46 ( 26, 67)	1 ( 0, 1)	198 ( 111, 291)	2 ( -4, 16)	74 ( 34, 119)	43 ( 20, 71)	80 ( 40, 124)	112 ( 59, 170)	141 ( 76, 212)
Baitou	Inner Mongolia	Northeast	7-11 y	Female	70 ( 38, 106)	25 ( 14, 38)	0 ( 0, 1)	96 ( 52, 145)	1 ( -1, 9)	40 ( 18, 69)	15 ( 6, 26)	33 ( 16, 54)	50 ( 25, 78)	64 ( 34, 99)
Baitou	Inner Mongolia	Northeast	12-17 y	Female	62 ( 26, 98)	36 ( 15, 58)	0 ( 0, 0)	98 ( 42, 157)	4 ( -109, 137)	87 ( 23, 155)	4 ( 0, 23)	16 ( 7, 38)	27 ( 14, 52)	37 ( 20, 63)
Chifeng	Inner Mongolia	Northeast	<0.5 y	Male	274 ( 107, 536)	179 ( 70, 350)	6 ( 2, 11)	459 ( 180, 897)	265 ( 7, 862)	350 ( 92, 822)	1 ( 0, 10)	14 ( 0, 101)	90 ( 41, 186)	158 ( 77, 271)
Chifeng	Inner Mongolia	Northeast	0.5-1 y	Male	301 ( 109, 533)	223 ( 80, 394)	5 ( 2, 10)	529 ( 191, 936)	-292 ( -697, -4)	468 ( 112, 928)	174 ( 0, 585)	217 ( 0, 624)	270 ( 42, 656)	318 ( 82, 684)
Chifeng	Inner Mongolia	Northeast	1-2 y	Male	198 ( 102, 314)	121 ( 62, 192)	3 ( 1, 4)	321 ( 166, 510)	6 ( -3, 28)	174 ( 82, 293)	0 ( 0, 0)	17 ( 4, 38)	94 ( 45, 156)	162 ( 80, 262)
Chifeng	Inner Mongolia	Northeast	3-6 y	Male	146 ( 81, 220)	89 ( 49, 134)	3 ( 2, 4)	238 ( 131, 358)	10 ( -9, 56)	132 ( 64, 222)	0 ( 0, 0)	14 ( 3, 38)	69 ( 34, 112)	119 ( 63, 182)
Chifeng	Inner Mongolia	Northeast	7-11 y	Male	91 ( 40, 170)	54 ( 24, 101)	2 ( 1, 3)	147 ( 65, 274)	71 ( 2, 261)	106 ( 31, 253)	0 ( 0, 7)	9 ( 2, 37)	34 ( 17, 64)	57 ( 30, 91)
Chifeng	Inner Mongolia	Northeast	12-17 y	Male	59 ( 23, 102)	37 ( 15, 64)	2 ( 1, 3)	97 ( 38, 169)	64 ( 1, 162)	81 ( 20, 163)	5 ( 0, 34)	14 ( 2, 48)	27 ( 10, 61)	38 ( 17, 73)
Chifeng	Inner Mongolia	Northeast	<0.5 y	Female	175 ( 79, 347)	101 ( 45, 201)	3 ( 2, 7)	279 ( 126, 554)	88 ( 3, 467)	178 ( 59, 485)	1 ( 0, 21)	22 ( 6, 84)	77 ( 35, 145)	127 ( 62, 212)
Chifeng	Inner Mongolia	Northeast	0.5-1 y	Female	237 ( 96, 457)	88 ( 35, 169)	2 ( 1, 5)	327 ( 132, 631)	-134 ( -489, -1)	229 ( 49, 611)	63 ( 0, 294)	113 ( 27, 345)	158 ( 55, 376)	198 ( 80, 413)
Chifeng	Inner Mongolia	Northeast	1-2 y	Female	174 ( 93, 269)	62 ( 33, 96)	1 ( 1, 2)	237 ( 127, 367)	2 ( -1, 5)	91 ( 44, 151)	0 ( 0, 3)	56 ( 27, 92)	107 ( 54, 173)	153 ( 79, 242)
Chifeng	Inner Mongolia	Northeast	3-6 y	Female	125 ( 68, 186)	45 ( 25, 68)	1 ( 1, 2)	171 ( 94, 256)	5 ( 0, 22)	69 ( 33, 112)	1 ( 0, 6)	40 ( 19, 64)	76 ( 39, 118)	109 ( 58, 165)
Chifeng	Inner Mongolia	Northeast	7-11 y	Female	57 ( 30, 88)	25 ( 13, 39)	1 ( 0, 1)	83 ( 44, 128)	3 ( 1, 11)	38 ( 17, 63)	0 ( 0, 0)	14 ( 6, 24)	33 ( 16, 52)	49 ( 25, 76)
Chifeng	Inner Mongolia	Northeast	12-17 y	Female	49 ( 20, 87)	37 ( 15, 65)	1 ( 0, 1)	86 ( 35, 153)	46 ( -20, 147)	74 ( 20, 151)	4 ( 0, 29)	11 ( 0, 42)	22 ( 8, 54)	33 ( 14, 65)
Ordos	Inner Mongolia	Northeast	<0.5 y	Male	263 ( 98, 513)	192 ( 72, 374)	6 ( 2, 11)	461 ( 172, 898)	280 ( 7, 867)	366 ( 91, 843)	0 ( 0, 0)	8 ( 0, 77)	71 ( 29, 168)	141 ( 67, 258)
Ordos	Inner Mongolia	Northeast	0.5-1 y	Male	289 ( 99, 517)	243 ( 83, 434)	3 ( 1, 5)	534 ( 182, 955)	-307 ( -714, -7)	483 ( 107, 942)	178 ( 0, 629)	218 ( 0, 660)	270 ( 29, 688)	318 ( 70, 719)
Ordos	Inner Mongolia	Northeast	1-2 y	Male	278 ( 101, 527)	201 ( 73, 381)	-1 ( -3, 0)	478 ( 174, 905)	-228 ( -656, -7)	405 ( 96, 897)	4 ( 0, 69)	19 ( 0, 149)	88 ( 33, 227)	156 ( 71, 305)
Ordos	Inner Mongolia	Northeast	3-6 y	Male	133 ( 74, 199)	94 ( 52, 140)	1 ( 0, 1)	228 ( 126, 341)	8 ( -3, 48)	134 ( 66, 219)	0 ( 0, 0)	1 ( 0, 6)	51 ( 25, 86)	103 ( 55, 158)
Ordos	Inner Mongolia	Northeast	7-11 y	Male	86 ( 36, 162)	59 ( 24, 110)	1 ( 0, 2)	146 ( 61, 274)	70 ( -1, 263)	113 ( 33, 267)	0 ( 0, 0)	2 ( 0, 18)	25 ( 12, 49)	49 ( 26, 77)
Ordos	Inner Mongolia	Northeast	12-17 y	Male	59 ( 23, 96)	44 ( 17, 71)	1 ( 0, 1)	103 ( 40, 168)	13 ( -220, 155)	93 ( 24, 165)	5 ( 0, 33)	13 ( 0, 47)	26 ( 8, 61)	38 ( 16, 73)
Ordos	Inner Mongolia	Northeast	<0.5 y	Female	162 ( 71, 322)	106 ( 46, 209)	3 ( 1, 6)	271 ( 119, 537)	89 ( 3, 465)	182 ( 62, 473)	0 ( 0, 0)	4 ( 0, 49)	57 ( 25, 114)	109 ( 52, 183)
Ordos	Inner Mongolia	Northeast	0.5-1 y	Female	263 ( 96, 474)	115 ( 42, 208)	1 ( 0, 1)	378 ( 139, 683)	-222 ( -545, -5)	318 ( 60, 678)	129 ( 0, 437)	167 ( 16, 463)	206 ( 47, 488)	241 ( 75, 511)
Ordos	Inner Mongolia	Northeast	1-2 y	Female	181 ( 84, 365)	78 ( 36, 157)	-1 ( -2, 0)	258 ( 120, 520)	-53 ( -346, -1)	148 ( 49, 469)	0 ( 0, 1)	29 ( 13, 64)	83 ( 41, 141)	132 ( 67, 215)
Ordos	Inner Mongolia	Northeast	3-6 y	Female	112 ( 61, 169)	49 ( 26, 73)	0 ( 0, 0)	161 ( 87, 242)	3 ( -1, 15)	71 ( 34, 116)	0 ( 0, 0)	20 ( 9, 33)	59 ( 30, 92)	93 ( 49, 143)
Ordos	Inner Mongolia	Northeast	7-11 y	Female	54 ( 27, 87)	28 ( 14, 45)	0 ( 0, 0)	82 ( 42, 133)	-2 ( -28, 5)	43 ( 18, 85)	0 ( 0, 0)	6 ( 2, 15)	25 ( 12, 44)	43 ( 21, 70)
Ordos	Inner Mongolia	Northeast	12-17 y	Female	46 ( 18, 81)	37 ( 14, 66)	1 ( 0, 2)	84 ( 33, 149)	46 ( -12, 142)	72 ( 19, 146)	1 ( 0, 9)	4 ( 0, 24)	15 ( 6, 37)	27 ( 12, 50)
Hohhot	Inner Mongolia	Northeast	<0.5 y	Male	318 ( 134, 589)	171 ( 72, 317)	0 ( -1, 0)	489 ( 205, 905)	261 ( 2, 861)	354 ( 95, 827)	7 ( 0, 69)	74 ( 35, 161)	145 ( 74, 244)	208 ( 108, 333)
Hohhot	Inner Mongolia	Northeast	0.5-1 y	Male	238 ( 121, 383)	145 ( 74, 233)	-2 ( -4, -1)	381 ( 193, 613)	-23 ( -132, 15)	224 ( 99, 421)	1 ( 0, 21)	71 ( 30, 127)	142 ( 68, 235)	205 ( 102, 331)
Hohhot	Inner Mongolia	Northeast	1-2 y	Male	246 ( 128, 387)	127 ( 66, 199)	-3 ( -5, -2)	370 ( 193, 581)	-7 ( -24, 5)	189 ( 90, 316)	15 ( 2, 35)	92 ( 42, 154)	160 ( 79, 261)	221 ( 112, 354)
Hohhot	Inner Mongolia	Northeast	3-6 y	Male	185 ( 103, 290)	95 ( 53, 149)	-2 ( -3, -1)	278 ( 155, 437)	-13 ( -115, 23)	152 ( 70, 291)	11 ( 1, 32)	67 ( 33, 110)	116 ( 62, 178)	161 ( 88, 241)
Hohhot	Inner Mongolia	Northeast	7-11 y	Male	127 ( 52, 208)	65 ( 27, 107)	-2 ( -3, -1)	191 ( 79, 312)	-26 ( -219, 238)	164 ( 39, 309)	7 ( 0, 40)	31 ( 14, 67)	54 ( 29, 95)	75 ( 41, 121)
Hohhot	Inner Mongolia	Northeast	12-17 y	Male	71 ( 30, 112)	38 ( 16, 60)	-1 ( -1, 0)	109 ( 46, 170)	-14 ( -263, 148)	95 ( 24, 167)	3 ( 0, 25)	14 ( 1, 40)	27 ( 15, 53)	39 ( 23, 64)
Hohhot	Inner Mongolia	Northeast	<0.5 y	Female	208 ( 99, 383)	100 ( 47, 184)	0 ( 0, 0)	308 ( 146, 567)	84 ( 0, 481)	184 ( 63, 489)	13 ( 2, 45)	69 ( 33, 118)	119 ( 59, 198)	164 ( 84, 261)
Hohhot	Inner Mongolia	Northeast	0.5-1 y	Female	211 ( 115, 324)	67 ( 37, 103)	-1 ( -2, -1)	277 ( 150, 425)	-8 ( -34, -1)	106 ( 49, 187)	58 ( 26, 100)	109 ( 53, 178)	155 ( 78, 247)	196 ( 103, 305)
Hohhot	Inner Mongolia	Northeast	1-2 y	Female	210 ( 115, 319)	66 ( 36, 101)	-2 ( -3, -1)	275 ( 150, 417)	-5 ( -12, -1)	102 ( 48, 171)	58 ( 26, 99)	110 ( 53, 178)	155 ( 78, 247)	196 ( 103, 306)
Hohhot	Inner Mongolia	Northeast	3-6 y	Female	150 ( 85, 223)	48 ( 27, 71)	-1 ( -1, 0)	197 ( 111, 293)	-1 ( -10, 12)	76 ( 36, 126)	41 ( 19, 68)	78 ( 39, 122)	110 ( 58, 168)	139 ( 76, 209)
Hohhot	Inner Mongolia	Northeast	7-11 y	Female	97 ( 39, 169)	38 ( 15, 66)	-1 ( -2, 0)	134 ( 54, 234)	-59 ( -161, -2)	105 ( 22, 230)	8 ( 0, 30)	27 ( 14, 51)	44 ( 25, 71)	59 ( 33, 92)
Hohhot	Inner Mongolia	Northeast	12-17 y	Female	55 ( 24, 92)	33 ( 14, 54)	0 ( 0, 0)	87 ( 39, 146)	51 ( 1, 144)	68 ( 20, 140)	7 ( 0, 37)	20 ( 7, 49)	31 ( 14, 60)	40 ( 20, 70)
Hulun Buir	Inner Mongolia	Northeast	<0.5 y	Male	199 ( 64, 401)	251 ( 81, 507)	-2 ( -4, -1)	448 ( 144, 904)	301 ( 4, 875)	362 ( 94, 857)	5 ( 0, 80)	9 ( 0, 161)	31 ( 0, 227)	101 ( 30, 288)
Hulun Buir	Inner Mongolia	Northeast	0.5-1 y	Male	111 ( 55, 181)	157 ( 77, 256)	-1 ( -2, -1)	266 ( 132, 435)	5 ( -9, 54)	200 ( 94, 338)	0 ( 0, 0)	0 ( 0, 0)	0 ( 0, 0)	54 ( 25, 94)
Hulun Buir	Inner Mongolia	Northeast	1-2 y	Male	121 ( 60, 202)	146 ( 72, 242)	-3 ( -6, -2)	264 ( 131, 438)	-11 ( -59, 9)	192 ( 89, 337)	0 ( 0, 0)	1 ( 0, 0)	4 ( 0, 51)	72 ( 31, 154)
Hulun Buir	Inner Mongolia	Northeast	3-6 y	Male	87 ( 46, 134)	103 ( 55, 160)	-1 ( -2, -1)	189 ( 101, 292)	6 ( -4, 53)	136 ( 67, 217)	0 ( 0, 0)	0 ( 0, 0)	0 ( 0, 0)	45 ( 23, 73)
Hulun Buir	Inner Mongolia	Northeast	7-11 y	Male	65 ( 23, 132)	77 ( 27, 154)	-1 ( -2, 0)	141 ( 51, 284)	78 ( -1, 276)	117 ( 34, 278)	2 ( 0, 14)	4 ( 0, 46)	13 ( 0, 74)	38 ( 12, 97)
Hulun Buir	Inner Mongolia	Northeast	12-17 y	Male	41 ( 13, 72)	51 ( 17, 90)	-1 ( -2, 0)	90 ( 30, 161)	62 ( 0, 157)	82 ( 21, 158)	0 ( 0, 0)	0 ( 0, 5)	4 ( 0, 22)	17 ( 6, 37)
Hulun Buir	Inner Mongolia	Northeast	<0.5 y	Female	122 ( 46, 268)	139 ( 53, 304)	-1 ( -2, 0)	260 ( 99, 570)	116 ( 1, 531)	180 ( 57, 514)	7 ( 0, 116)	12 ( 0, 157)	29 ( 0, 199)	81 ( 24, 251)
Hulun Buir	Inner Mongolia	Northeast	0.5-1 y	Female	103 ( 53, 163)	74 ( 38, 117)	-1 ( -1, 0)	177 ( 91, 279)	-1 ( -4, 4)	99 ( 47, 163)	0 ( 0, 0)	0 ( 0, 0)	11 ( 4, 22)	67 ( 33, 110)
Hulun Buir	Inner Mongolia	Northeast	1-2 y	Female	104 ( 53, 164)	73 ( 37, 116)	-1 ( -2, -1)	175 ( 89, 278)	-3 ( -8, 0)	98 ( 47, 161)	0 ( 0, 0)	0 ( 0, 0)	12 ( 5, 23)	68 ( 34, 111)
Hulun Buir	Inner Mongolia	Northeast	3-6 y	Female	74 ( 38, 113)	53 ( 27, 81)	0 ( -1, 0)	126 ( 66, 193)	3 ( -1, 18)	71 ( 34, 115)	0 ( 0, 0)	0 ( 0, 0)	7 ( 3, 14)	47 ( 24, 74)
Hulun Buir	Inner Mongolia	Northeast	7-11 y	Female	36 ( 17, 60)	32 ( 15, 53)	0 ( -1, 0)	67 ( 33, 113)	0 ( -13, 13)	43 ( 19, 79)	0 ( 0, 0)	1 ( 0, 5)	6 ( 0, 30)	25 ( 10, 54)
Hulun Buir	Inner Mongolia	Northeast	12-17 y	Female	32 ( 11, 62)	46 ( 16, 88)	-1 ( -1, 0)	77 ( 27, 149)	44 ( -4, 143)	70 ( 20, 147)	0 ( 0, 0)	0 ( 0, 0)	0 ( 0, 3)	9 ( 4, 19)
Tongliao	Inner Mongolia	Northeast	<0.5 y	Male	279 ( 91, 502)	270 ( 88, 485)	-4 ( -8, -1)	545 ( 177, 979)	-14 ( -636, 769)	507 ( 117, 973)	12 ( 0, 120)	34 ( 0, 204)	88 ( 11, 287)	156 ( 52, 366)
Tongliao	Inner Mongolia	Northeast	0.5-1 y	Male	260 ( 86, 459)	280 ( 92, 494)	-5 ( -8, -2)	534 ( 176, 944)	-321 ( -708, -11)	497 ( 123, 935)	308 ( 0, 848)	337 ( 0, 854)	373 ( 14, 862)	409 ( 61, 869)
Tongliao	Inner Mongolia	Northeast	1-2 y	Male	153 ( 78, 245)	135 ( 69, 217)	-2 ( -4, -1)	286 ( 145, 458)	-2 ( -11, 10)	182 ( 87, 305)	0 ( 0, 0)	0 ( 0, 0)	30 ( 13, 55)	106 ( 52, 172)
Tongliao	Inner Mongolia	Northeast	3-6 y	Male	112 ( 61, 169)	100 ( 55, 151)	-1 ( -2, -1)	211 ( 115, 318)	6 ( -5, 46)	136 ( 68, 218)	0 ( 0, 0)	0 ( 0, 0)	23 ( 10, 47)	78 ( 40, 120)
Tongliao	Inner Mongolia	Northeast	7-11 y	Male	76 ( 31, 154)	65 ( 27, 132)	0 ( -1, 0)	141 ( 57, 285)	75 ( 1, 276)	109 ( 33, 263)	0 ( 0, 0)	1 ( 0, 16)	15 ( 5, 45)	40 ( 19, 74)
Tongliao	Inner Mongolia	Northeast	12-17 y	Male	49 ( 17, 84)	45 ( 16, 77)	-1 ( -1, 0)	94 ( 33, 161)	49 ( -60, 155)	84 ( 21, 158)	0 ( 0, 8)	3 ( 0, 22)	12 ( 3, 37)	25 ( 11, 51)
Tongliao	Inner Mongolia	Northeast	<0.5 y	Female	200 ( 68, 375)	173 ( 59, 324)	-3 ( -6, -1)	370 ( 127, 694)	-125 ( -503, 325)	333 ( 77, 688)	8 ( 0, 85)	26 ( 0, 147)	68 ( 12, 205)	118 ( 42, 263)
Tongliao	Inner Mongolia	Northeast	0.5-1 y	Female	224 ( 76, 430)	123 ( 42, 236)	-3 ( -5, -1)	344 ( 117, 661)	-190 ( -523, -5)	286 ( 57, 656)	171 ( 0, 590)	198 ( 0, 602)	233 ( 31, 610)	264 ( 59, 613)
Tongliao	Inner Mongolia	Northeast	1-2 y	Female	134 ( 70, 210)	71 ( 37, 111)	-2 ( -3, -1)	203 ( 106, 318)	-2 ( -6, 0)	98 ( 47, 161)	0 ( 0, 0)	0 ( 0, 0)	53 ( 25, 88)	105 ( 53, 168)
Tongliao	Inner Mongolia	Northeast	3-6 y	Female	96 ( 51, 146)	52 ( 28, 79)	-1 ( -1, 0)	146 ( 79, 224)	2 ( -2, 15)	72 ( 35, 118)	0 ( 0, 0)	0 ( 0, 0)	37 ( 18, 59)	74 ( 38, 113)
Tongliao	Inner Mongolia	Northeast	7-11 y	Female	44 ( 23, 69)	29 ( 15, 45)	0 ( 0, 0)	73 ( 38, 113)	1 ( -1, 10)	40 ( 19, 67)	0 ( 0, 0)	0 ( 0, 0)	15 ( 7, 24)	33 ( 16, 53)
Tongliao	Inner Mongolia	Northeast	12-17 y	Female	41 ( 15, 74)	42 ( 16, 77)	0 ( 0, 0)	83 ( 31, 150)	39 ( -26, 143)	74 ( 21, 149)	0 ( 0, 0)	0 ( 0, 5)	7 ( 2, 20)	19 ( 9, 35)
Wuhai	Inner Mongolia	Northeast	<0.5 y	Male	279 ( 107, 528)	183 ( 70, 347)	4 ( 1, 7)	466 ( 179, 882)	269 ( 5, 842)	363 ( 92, 833)	0 ( 0, 0)	8 ( 0, 56)	81 ( 42, 146)	151 ( 79, 246)
Wuhai	Inner Mongolia	Northeast	0.5-1 y	Male	190 ( 96, 303)	139 ( 70, 222)	2 ( 1, 4)	331 ( 168, 528)	4 ( -21, 53)	200 ( 92, 348)	0 ( 0, 0)	6 ( 0, 36)	83 ( 37, 148)	153 ( 74, 251)
Wuhai	Inner Mongolia	Northeast	1-2 y	Male	226 ( 107, 413)	142 ( 67, 260)	0 ( 0, 0)	369 ( 175, 673)	-60 ( -373, 2)	240 ( 88, 586)	12 ( 0, 148)	48 ( 8, 236)	121 ( 48, 300)	186 ( 84, 363)
Wuhai	Inner Mongolia	Northeast	3-6 y	Male	147 ( 82, 221)	90 ( 50, 135)	2 ( 1, 3)	239 ( 133, 359)	10 ( 0, 58)	132 ( 65, 215)	0 ( 0, 0)	17 ( 5, 39)	72 ( 37, 116)	121 ( 65, 187)
Wuhai	Inner Mongolia	Northeast	7-11 y	Male	93 ( 41, 175)	55 ( 25, 105)	1 ( 1, 3)	150 ( 66, 283)	73 ( 1, 263)	112 ( 32, 268)	0 ( 0, 5)	9 ( 2, 36)	35 ( 17, 63)	58 ( 30, 90)
Wuhai	Inner Mongolia	Northeast	12-17 y	Male	58 ( 23, 99)	37 ( 15, 63)	1 ( 0, 2)	96 ( 38, 164)	59 ( -1, 161)	80 ( 20, 162)	5 ( 0, 34)	13 ( 2, 48)	26 ( 10, 61)	38 ( 17, 73)
Wuhai	Inner Mongolia	Northeast	<0.5 y	Female	177 ( 81, 345)	104 ( 48, 204)	2 ( 1, 4)	283 ( 129, 553)	87 ( 2, 476)	185 ( 64, 494)	0 ( 0, 0)	16 ( 5, 39)	72 ( 35, 121)	122 ( 62, 196)
Wuhai	Inner Mongolia	Northeast	0.5-1 y	Female	172 ( 91, 267)	65 ( 35, 101)	1 ( 1, 2)	238 ( 127, 370)	2 ( -2, 6)	96 ( 45, 159)	0 ( 0, 0)	53 ( 25, 89)	105 ( 52, 170)	151 ( 77, 238)
Wuhai	Inner Mongolia	Northeast	1-2 y	Female	173 ( 92, 269)	66 ( 35, 103)	0 ( 0, 0)	239 ( 127, 371)	-2 ( -7, 0)	98 ( 46, 162)	0 ( 0, 2)	54 ( 25, 92)	105 ( 52, 171)	152 ( 77, 239)
Wuhai	Inner Mongolia	Northeast	3-6 y	Female	123 ( 67, 184)	46 ( 25, 70)	1 ( 0, 1)	170 ( 93, 255)	4 ( 0, 21)	70 ( 33, 116)	0 ( 0, 3)	37 ( 18, 62)	74 ( 38, 118)	107 ( 56, 164)
Wuhai	Inner Mongolia	Northeast	7-11 y	Female	57 ( 30, 88)	26 ( 14, 40)	1 ( 0, 1)	84 ( 44, 128)	2 ( -1, 9)	39 ( 18, 67)	0 ( 0, 0)	14 ( 6, 24)	32 ( 16, 52)	49 ( 25, 76)
Wuhai	Inner Mongolia	Northeast	12-17 y	Female	49 ( 20, 87)	35 ( 14, 62)	1 ( 0, 2)	84 ( 35, 151)	53 ( 1, 144)	71 ( 19, 147)	7 ( 0, 41)	15 ( 1, 51)	27 ( 8, 62)	37 ( 15, 73)
Ulanqab	Inner Mongolia	Northeast	<0.5 y	Male	259 ( 93, 505)	209 ( 75, 408)	2 ( 1, 4)	470 ( 169, 918)	299 ( 5, 884)	389 ( 96, 867)	42 ( 0, 269)	72 ( 0, 339)	134 ( 24, 405)	197 ( 64, 468)
Ulanqab	Inner Mongolia	Northeast	0.5-1 y	Male	161 ( 81, 257)	144 ( 73, 229)	2 ( 1, 3)	307 ( 155, 489)	1 ( -23, 42)	200 ( 92, 339)	0 ( 0, 0)	0 ( 0, 0)	39 ( 17, 68)	113 ( 55, 185)
Ulanqab	Inner Mongolia	Northeast	1-2 y	Male	172 ( 88, 275)	130 ( 67, 209)	0 ( 0, 0)	302 ( 154, 484)	-3 ( -17, 12)	182 ( 86, 307)	0 ( 0, 0)	0 ( 0, 0)	55 ( 25, 94)	127 ( 63, 208)
Ulanqab	Inner Mongolia	Northeast	3-6 y	Male	126 ( 68, 192)	95 ( 52, 145)	1 ( 0, 1)	221 ( 120, 338)	6 ( -4, 47)	134 ( 66, 216)	0 ( 0, 0)	0 ( 0, 0)	40 ( 19, 64)	92 ( 49, 141)
Ulanqab	Inner Mongolia	Northeast	7-11 y	Male	85 ( 34, 165)	63 ( 25, 121)	1 ( 0, 2)	149 ( 60, 287)	83 ( 1, 280)	116 ( 33, 272)	12 ( 0, 85)	21 ( 0, 112)	43 ( 10, 130)	65 ( 24, 149)
Ulanqab	Inner Mongolia	Northeast	12-17 y	Male	56 ( 22, 93)	43 ( 17, 72)	1 ( 0, 2)	101 ( 39, 166)	74 ( 3, 162)	67 ( 5, 153)	15 ( 0, 123)	20 ( 0, 126)	32 ( 7, 129)	43 ( 15, 130)
Ulanqab	Inner Mongolia	Northeast	<0.5 y	Female	162 ( 67, 335)	116 ( 48, 241)	2 ( 1, 3)	280 ( 116, 579)	109 ( 1, 530)	202 ( 63, 541)	15 ( 0, 165)	29 ( 0, 214)	76 ( 21, 260)	125 ( 48, 306)
Ulanqab	Inner Mongolia	Northeast	0.5-1 y	Female	148 ( 78, 231)	67 ( 35, 105)	1 ( 1, 2)	216 ( 114, 338)	0 ( -5, 5)	97 ( 45, 163)	0 ( 0, 0)	16 ( 6, 29)	71 ( 35, 118)	121 ( 61, 194)
Ulanqab	Inner Mongolia	Northeast	1-2 y	Female	148 ( 78, 231)	66 ( 35, 103)	1 ( 0, 1)	215 ( 113, 334)	0 ( -4, 2)	94 ( 44, 157)	0 ( 0, 0)	16 ( 6, 30)	72 ( 35, 117)	122 ( 62, 194)
Ulanqab	Inner Mongolia	Northeast	3-6 y	Female	106 ( 57, 160)	49 ( 26, 74)	0 ( 0, 1)	155 ( 83, 234)	3 ( -1, 17)	71 ( 34, 115)	0 ( 0, 0)	10 ( 4, 20)	50 ( 25, 79)	86 ( 44, 131)
Ulanqab	Inner Mongolia	Northeast	7-11 y	Female	49 ( 26, 77)	27 ( 14, 43)	0 ( 0, 0)	77 ( 40, 121)	3 ( 0, 17)	40 ( 18, 69)	0 ( 0, 0)	2 ( 0, 9)	22 ( 10, 38)	39 ( 19, 63)
Ulanqab	Inner Mongolia	Northeast	12-17 y	Female	52 ( 19, 83)	48 ( 18, 76)	0 ( 0, 0)	100 ( 37, 159)	-14 ( -115, 127)	95 ( 24, 158)	1 ( 0, 16)	4 ( 0, 29)	15 ( 4, 42)	26 ( 12, 54)
Xilingol League	Inner Mongolia	Northeast	<0.5 y	Male	227 ( 65, 362)	425 ( 122, 677)	-6 ( -10, -2)	646 ( 185, 1028)	-327 ( -750, 539)	638 ( 162, 1027)	480 ( 0, 1008)	496 ( 0, 1011)	515 ( 0, 1013)	537 ( 50, 1015)
Xilingol League	Inner Mongolia	Northeast	0.5-1 y	Male	82 ( 38, 147)	170 ( 80, 307)	-1 ( -3, -1)	251 ( 117, 451)	-19 ( -131, 12)	215 ( 96, 406)	0 ( 0, 0)	0 ( 0, 0)	0 ( 0, 0)	12 ( 3, 55)
Xilingol League	Inner Mongolia	Northeast	1-2 y	Male	143 ( 44, 312)	251 ( 77, 548)	-4 ( -10, -1)	390 ( 120, 850)	-188 ( -621, -6)	363 ( 96, 848)	0 ( 0, 0)	2 ( 0, 32)	13 ( 0, 117)	55 ( 8, 205)
Xilingol League	Inner Mongolia	Northeast	3-6 y	Male	77 ( 33, 162)	136 ( 58, 287)	-2 ( -5, -1)	210 ( 89, 445)	-49 ( -273, 2)	183 ( 71, 432)	0 ( 0, 0)	0 ( 0, 0)	1 ( 0, 21)	20 ( 5, 87)
Xilingol League	Inner Mongolia	Northeast	7-11 y	Male	88 ( 32, 123)	149 ( 55, 209)	-3 ( -4, -1)	234 ( 86, 328)	-158 ( -249, 16)	232 ( 75, 327)	208 ( 0, 326)	212 ( 6, 326)	216 ( 22, 327)	219 ( 40, 327)
Xilingol League	Inner Mongolia	Northeast	12-17 y	Male	36 ( 11, 61)	66 ( 20, 111)	-2 ( -3, -1)	101 ( 30, 169)	-22 ( -282, 144)	98 ( 24, 168)	0 ( 0, 0)	0 ( 0, 7)	2 ( 0, 24)	10 ( 1, 40)
Xilingol League	Inner Mongolia	Northeast	<0.5 y	Female	158 ( 41, 278)	265 ( 69, 465)	-4 ( -7, -1)	419 ( 110, 736)	-237 ( -545, 182)	408 ( 90, 734)	294 ( 0, 706)	309 ( 0, 713)	327 ( 0, 721)	347 ( 23, 722)
Xilingol League	Inner Mongolia	Northeast	0.5-1 y	Female	72 ( 36, 119)	77 ( 38, 126)	-1 ( -1, 0)	149 ( 73, 244)	-6 ( -29, 0)	102 ( 47, 178)	0 ( 0, 0)	0 ( 0, 0)	0 ( 0, 0)	27 ( 13, 48)
Xilingol League	Inner Mongolia	Northeast	1-2 y	Female	84 ( 36, 182)	86 ( 37, 188)	-1 ( -3, -1)	168 ( 73, 367)	-31 ( -223, -2)	124 ( 47, 349)	0 ( 0, 0)	0 ( 0, 0)	2 ( 0, 31)	34 ( 13, 101)
Xilingol League	Inner Mongolia	Northeast	3-6 y	Female	59 ( 27, 107)	63 ( 29, 115)	-1 ( -2, 0)	120 ( 55, 221)	-15 ( -89, 2)	90 ( 36, 190)	0 ( 0, 0)	0 ( 0, 0)	0 ( 0, 0)	22 ( 9, 45)
Xilingol League	Inner Mongolia	Northeast	7-11 y	Female	66 ( 16, 109)	85 ( 21, 141)	-2 ( -2, 0)	150 ( 37, 247)	-97 ( -175, -6)	146 ( 28, 247)	122 ( 0, 245)	127 ( 0, 245)	132 ( 0, 245)	137 ( 11, 246)
Xilingol League	Inner Mongolia	Northeast	12-17 y	Female	30 ( 9, 49)	65 ( 19, 107)	-2 ( -3, -1)	93 ( 28, 153)	-9 ( -108, 125)	90 ( 24, 152)	0 ( 0, 0)	0 ( 0, 0)	0 ( 0, 0)	3 ( 0, 10)
Hinggan League	Inner Mongolia	Northeast	<0.5 y	Male	183 ( 57, 381)	238 ( 74, 495)	2 ( 1, 5)	424 ( 132, 882)	277 ( 5, 856)	357 ( 92, 809)	0 ( 0, 0)	0 ( 0, 0)	1 ( 0, 22)	53 ( 23, 112)
Hinggan League	Inner Mongolia	Northeast	0.5-1 y	Male	111 ( 53, 197)	165 ( 78, 294)	-1 ( -2, 0)	275 ( 130, 490)	-21 ( -148, 13)	218 ( 96, 417)	1 ( 0, 0)	2 ( 0, 2)	6 ( 0, 81)	58 ( 21, 169)
Hinggan League	Inner Mongolia	Northeast	1-2 y	Male	229 ( 68, 428)	287 ( 85, 537)	-5 ( -9, -1)	512 ( 151, 957)	-306 ( -699, -9)	483 ( 108, 949)	218 ( 0, 705)	248 ( 0, 728)	284 ( 0, 756)	329 ( 35, 778)
Hinggan League	Inner Mongolia	Northeast	3-6 y	Male	84 ( 44, 130)	104 ( 54, 161)	-1 ( -1, 0)	187 ( 98, 290)	-1 ( -25, 28)	138 ( 67, 227)	0 ( 0, 0)	0 ( 0, 0)	0 ( 0, 0)	38 ( 19, 60)
Hinggan League	Inner Mongolia	Northeast	7-11 y	Male	61 ( 22, 126)	72 ( 26, 149)	0 ( 0, 0)	133 ( 49, 275)	71 ( -1, 265)	114 ( 33, 268)	0 ( 0, 0)	0 ( 0, 0)	2 ( 0, 15)	23 ( 10, 48)
Hinggan League	Inner Mongolia	Northeast	12-17 y	Male	42 ( 14, 72)	53 ( 17, 92)	0 ( 0, 0)	95 ( 31, 163)	9 ( -216, 147)	89 ( 22, 162)	0 ( 0, 0)	0 ( 0, 0)	1 ( 0, 13)	10 ( 4, 28)
Hinggan League	Inner Mongolia	Northeast	<0.5 y	Female	108 ( 43, 242)	124 ( 50, 278)	2 ( 1, 3)	233 ( 93, 524)	89 ( 2, 467)	180 ( 62, 466)	0 ( 0, 0)	0 ( 0, 0)	1 ( 0, 8)	42 ( 19, 76)
Hinggan League	Inner Mongolia	Northeast	0.5-1 y	Female	102 ( 49, 176)	77 ( 37, 134)	0 ( -1, 0)	179 ( 86, 310)	-14 ( -85, 0)	110 ( 47, 220)	0 ( 0, 0)	1 ( 0, 2)	10 ( 0, 68)	66 ( 29, 139)
Hinggan League	Inner Mongolia	Northeast	1-2 y	Female	111 ( 50, 225)	82 ( 37, 165)	-1 ( -2, 0)	192 ( 86, 389)	-31 ( -221, -1)	126 ( 47, 333)	5 ( 0, 85)	9 ( 0, 136)	25 ( 1, 191)	80 ( 30, 235)
Hinggan League	Inner Mongolia	Northeast	3-6 y	Female	70 ( 36, 109)	52 ( 27, 82)	0 ( 0, 0)	122 ( 63, 190)	1 ( -3, 13)	71 ( 34, 116)	0 ( 0, 0)	0 ( 0, 0)	1 ( 0, 3)	42 ( 21, 65)
Hinggan League	Inner Mongolia	Northeast	7-11 y	Female	33 ( 16, 53)	30 ( 15, 48)	0 ( 0, 0)	63 ( 31, 101)	-1 ( -8, 7)	40 ( 18, 67)	0 ( 0, 0)	0 ( 0, 0)	1 ( 0, 7)	19 ( 9, 34)
Hinggan League	Inner Mongolia	Northeast	12-17 y	Female	31 ( 11, 61)	45 ( 15, 88)	0 ( 0, 1)	77 ( 26, 150)	50 ( 0, 146)	70 ( 19, 147)	0 ( 0, 0)	0 ( 0, 0)	0 ( 0, 2)	8 ( 4, 17)
Anshan	Liaoning	Northeast	<0.5 y	Male	397 ( 201, 664)	265 ( 134, 443)	6 ( 3, 10)	668 ( 338, 1117)	57 ( -7, 459)	409 ( 181, 818)	6 ( 0, 69)	89 ( 26, 235)	221 ( 100, 417)	339 ( 166, 582)
Anshan	Liaoning	Northeast	0.5-1 y	Male	559 ( 214, 985)	399 ( 153, 702)	15 ( 6, 26)	973 ( 372, 1713)	664 ( 13, 1678)	827 ( 207, 1650)	3 ( 0, 44)	39 ( 0, 192)	170 ( 82, 349)	294 ( 157, 494)
Anshan	Liaoning	Northeast	1-2 y	Male	405 ( 204, 663)	263 ( 133, 432)	6 ( 3, 9)	674 ( 339, 1104)	58 ( -12, 478)	414 ( 183, 828)	5 ( 0, 59)	95 ( 30, 245)	227 ( 103, 417)	344 ( 168, 593)
Anshan	Liaoning	Northeast	3-6 y	Male	303 ( 163, 470)	173 ( 93, 269)	5 ( 3, 8)	481 ( 260, 747)	32 ( -6, 221)	273 ( 125, 504)	5 ( 0, 62)	88 ( 34, 188)	181 ( 87, 318)	265 ( 135, 425)
Anshan	Liaoning	Northeast	7-11 y	Male	141 ( 71, 218)	78 ( 40, 121)	2 ( 1, 2)	221 ( 112, 342)	8 ( -7, 52)	122 ( 53, 215)	1 ( 0, 6)	40 ( 16, 72)	83 ( 39, 137)	122 ( 60, 194)
Anshan	Liaoning	Northeast	12-17 y	Male	109 ( 45, 175)	73 ( 30, 118)	1 ( 0, 1)	183 ( 75, 294)	-121 ( -290, -1)	160 ( 43, 291)	89 ( 0, 274)	104 ( 11, 276)	118 ( 25, 279)	131 ( 37, 280)
Anshan	Liaoning	Northeast	<0.5 y	Female	291 ( 151, 460)	177 ( 92, 280)	4 ( 2, 6)	471 ( 245, 746)	21 ( -7, 163)	270 ( 118, 473)	2 ( 0, 17)	75 ( 26, 150)	169 ( 77, 289)	253 ( 124, 413)
Anshan	Liaoning	Northeast	0.5-1 y	Female	456 ( 181, 840)	191 ( 76, 352)	8 ( 3, 15)	656 ( 261, 1207)	395 ( 9, 1196)	487 ( 103, 1156)	16 ( 0, 127)	105 ( 47, 232)	196 ( 104, 343)	278 ( 149, 443)
Anshan	Liaoning	Northeast	1-2 y	Female	335 ( 176, 525)	135 ( 71, 212)	3 ( 2, 5)	473 ( 249, 741)	22 ( -3, 163)	219 ( 94, 400)	36 ( 7, 100)	135 ( 59, 237)	222 ( 108, 368)	300 ( 152, 483)
Anshan	Liaoning	Northeast	3-6 y	Female	234 ( 128, 364)	105 ( 57, 163)	4 ( 2, 5)	343 ( 187, 533)	31 ( 0, 203)	175 ( 75, 348)	16 ( 0, 78)	87 ( 38, 165)	150 ( 74, 253)	206 ( 108, 328)
Anshan	Liaoning	Northeast	7-11 y	Female	105 ( 57, 161)	57 ( 31, 88)	1 ( 0, 1)	164 ( 88, 250)	4 ( -5, 31)	89 ( 42, 155)	0 ( 0, 6)	31 ( 13, 54)	63 ( 31, 101)	92 ( 48, 141)
Anshan	Liaoning	Northeast	12-17 y	Female	88 ( 37, 146)	64 ( 27, 106)	2 ( 1, 4)	155 ( 65, 256)	42 ( -100, 198)	130 ( 38, 247)	9 ( 0, 65)	26 ( 5, 87)	47 ( 17, 104)	65 ( 28, 121)
Benxi	Liaoning	Northeast	<0.5 y	Male	434 ( 213, 749)	267 ( 131, 461)	9 ( 5, 16)	711 ( 349, 1226)	1 ( -348, 310)	453 ( 179, 1016)	4 ( 0, 52)	105 ( 38, 232)	236 ( 110, 416)	352 ( 176, 572)
Benxi	Liaoning	Northeast	0.5-1 y	Male	580 ( 221, 1018)	384 ( 146, 674)	18 ( 7, 31)	982 ( 373, 1724)	673 ( 16, 1706)	830 ( 201, 1680)	109 ( 0, 552)	214 ( 32, 671)	333 ( 104, 785)	439 ( 171, 895)
Benxi	Liaoning	Northeast	1-2 y	Male	425 ( 216, 678)	259 ( 132, 413)	7 ( 4, 12)	691 ( 351, 1103)	40 ( -80, 329)	420 ( 178, 820)	8 ( 0, 110)	121 ( 42, 293)	250 ( 114, 444)	365 ( 178, 597)
Benxi	Liaoning	Northeast	3-6 y	Male	313 ( 167, 477)	169 ( 90, 257)	6 ( 3, 9)	488 ( 260, 743)	27 ( -16, 172)	269 ( 122, 484)	5 ( 0, 49)	99 ( 42, 184)	191 ( 93, 310)	274 ( 141, 422)
Benxi	Liaoning	Northeast	7-11 y	Male	159 ( 76, 273)	83 ( 40, 143)	2 ( 1, 4)	244 ( 116, 419)	-17 ( -155, 29)	152 ( 55, 366)	12 ( 0, 94)	57 ( 21, 150)	98 ( 43, 186)	135 ( 64, 230)
Benxi	Liaoning	Northeast	12-17 y	Male	122 ( 49, 185)	74 ( 30, 112)	3 ( 1, 5)	199 ( 80, 301)	58 ( -256, 285)	104 ( 37, 259)	110 ( 0, 285)	124 ( 15, 285)	136 ( 30, 286)	147 ( 43, 287)
Benxi	Liaoning	Northeast	<0.5 y	Female	322 ( 159, 543)	181 ( 89, 305)	6 ( 3, 11)	509 ( 251, 858)	-20 ( -298, 86)	311 ( 118, 703)	2 ( 0, 21)	84 ( 34, 157)	178 ( 84, 297)	261 ( 130, 422)
Benxi	Liaoning	Northeast	0.5-1 y	Female	471 ( 196, 887)	184 ( 77, 346)	10 ( 4, 18)	664 ( 277, 1251)	402 ( 10, 1220)	491 ( 108, 1167)	126 ( 15, 456)	214 ( 69, 536)	293 ( 117, 604)	363 ( 162, 687)
Benxi	Liaoning	Northeast	1-2 y	Female	346 ( 182, 555)	131 ( 69, 209)	4 ( 2, 7)	481 ( 254, 772)	21 ( -5, 124)	213 ( 92, 395)	54 ( 17, 113)	151 ( 68, 259)	236 ( 116, 393)	313 ( 159, 508)
Benxi	Liaoning	Northeast	3-6 y	Female	241 ( 131, 367)	101 ( 55, 154)	4 ( 2, 6)	346 ( 188, 527)	31 ( 3, 177)	167 ( 72, 311)	26 ( 6, 64)	95 ( 44, 161)	158 ( 80, 247)	213 ( 113, 323)
Benxi	Liaoning	Northeast	7-11 y	Female	116 ( 60, 195)	59 ( 30, 99)	1 ( 1, 2)	177 ( 91, 296)	-7 ( -94, 18)	103 ( 42, 238)	3 ( 0, 19)	37 ( 16, 65)	68 ( 34, 106)	96 ( 50, 146)
Benxi	Liaoning	Northeast	12-17 y	Female	100 ( 40, 157)	70 ( 28, 110)	2 ( 1, 4)	173 ( 69, 270)	-16 ( -139, 154)	154 ( 41, 267)	10 ( 0, 49)	29 ( 7, 74)	50 ( 19, 98)	68 ( 30, 118)
Chaoyang	Liaoning	Northeast	<0.5 y	Male	376 ( 158, 764)	343 ( 145, 697)	7 ( 3, 14)	727 ( 306, 1475)	-116 ( -719, 169)	578 ( 187, 1421)	0 ( 0, 0)	9 ( 0, 119)	97 ( 32, 271)	229 ( 104, 424)
Chaoyang	Liaoning	Northeast	0.5-1 y	Male	481 ( 165, 842)	476 ( 163, 833)	14 ( 5, 25)	972 ( 333, 1701)	539 ( -430, 1629)	886 ( 215, 1686)	2 ( 0, 42)	19 ( 0, 192)	103 ( 25, 337)	234 ( 99, 487)
Chaoyang	Liaoning	Northeast	1-2 y	Male	321 ( 157, 557)	284 ( 139, 493)	6 ( 3, 10)	610 ( 298, 1060)	35 ( -84, 335)	426 ( 182, 872)	0 ( 0, 0)	4 ( 0, 65)	94 ( 34, 241)	226 ( 106, 409)
Chaoyang	Liaoning	Northeast	3-6 y	Male	235 ( 122, 375)	184 ( 96, 294)	5 ( 3, 8)	425 ( 220, 677)	21 ( -29, 171)	275 ( 124, 500)	0 ( 0, 0)	2 ( 0, 18)	77 ( 33, 149)	172 ( 85, 281)
Chaoyang	Liaoning	Northeast	7-11 y	Male	110 ( 53, 180)	81 ( 39, 133)	2 ( 1, 4)	193 ( 94, 316)	4 ( -34, 44)	122 ( 51, 229)	0 ( 0, 0)	0 ( 0, 3)	36 ( 15, 68)	80 ( 38, 130)
Chaoyang	Liaoning	Northeast	12-17 y	Male	66 ( 30, 124)	58 ( 26, 109)	2 ( 1, 4)	127 ( 57, 237)	-15 ( -194, 57)	96 ( 35, 222)	0 ( 0, 0)	1 ( 0, 14)	19 ( 7, 45)	43 ( 21, 74)
Chaoyang	Liaoning	Northeast	<0.5 y	Female	295 ( 116, 603)	246 ( 97, 504)	5 ( 2, 9)	545 ( 216, 1117)	-127 ( -563, 32)	439 ( 124, 1081)	0 ( 0, 0)	5 ( 0, 75)	73 ( 27, 191)	168 ( 78, 305)
Chaoyang	Liaoning	Northeast	0.5-1 y	Female	397 ( 139, 738)	234 ( 82, 434)	8 ( 3, 15)	639 ( 224, 1187)	314 ( -276, 1146)	537 ( 114, 1170)	11 ( 0, 137)	36 ( 0, 242)	129 ( 48, 340)	217 ( 98, 431)
Chaoyang	Liaoning	Northeast	1-2 y	Female	257 ( 129, 417)	145 ( 73, 235)	3 ( 1, 4)	405 ( 204, 656)	16 ( -18, 126)	222 ( 94, 411)	0 ( 0, 0)	10 ( 0, 61)	111 ( 50, 197)	201 ( 99, 331)
Chaoyang	Liaoning	Northeast	3-6 y	Female	181 ( 94, 294)	111 ( 58, 181)	4 ( 2, 6)	295 ( 154, 481)	30 ( -2, 212)	173 ( 74, 349)	0 ( 0, 0)	4 ( 0, 54)	72 ( 32, 137)	137 ( 70, 225)
Chaoyang	Liaoning	Northeast	7-11 y	Female	84 ( 43, 137)	61 ( 31, 99)	2 ( 1, 2)	147 ( 74, 238)	-2 ( -42, 20)	94 ( 40, 185)	0 ( 0, 0)	1 ( 0, 6)	27 ( 12, 52)	60 ( 30, 97)
Chaoyang	Liaoning	Northeast	12-17 y	Female	72 ( 27, 123)	71 ( 27, 122)	3 ( 1, 5)	145 ( 56, 250)	41 ( -100, 201)	126 ( 36, 245)	1 ( 0, 22)	4 ( 0, 46)	21 ( 5, 69)	42 ( 17, 89)
Dalian	Liaoning	Northeast	<0.5 y	Male	474 ( 197, 895)	348 ( 144, 657)	10 ( 4, 20)	833 ( 345, 1571)	-202 ( -814, 110)	674 ( 195, 1534)	40 ( 0, 352)	107 ( 0, 496)	237 ( 75, 626)	353 ( 144, 726)
Dalian	Liaoning	Northeast	0.5-1 y	Male	604 ( 228, 978)	480 ( 181, 778)	20 ( 7, 32)	1104 ( 416, 1788)	245 ( -802, 1586)	1036 ( 269, 1780)	95 ( 0, 487)	186 ( 0, 615)	306 ( 76, 708)	415 ( 152, 817)
Dalian	Liaoning	Northeast	1-2 y	Male	468 ( 197, 902)	336 ( 141, 647)	10 ( 4, 19)	814 ( 342, 1568)	-158 ( -759, 146)	644 ( 192, 1526)	37 ( 0, 351)	102 ( 1, 493)	233 ( 79, 616)	349 ( 147, 726)
Dalian	Liaoning	Northeast	3-6 y	Male	341 ( 156, 631)	218 ( 100, 403)	7 ( 3, 13)	566 ( 259, 1048)	-105 ( -504, 63)	425 ( 138, 996)	18 ( 0, 201)	75 ( 12, 306)	169 ( 68, 391)	253 ( 119, 492)
Dalian	Liaoning	Northeast	7-11 y	Male	161 ( 67, 303)	97 ( 41, 183)	3 ( 1, 5)	261 ( 109, 491)	-53 ( -254, 17)	194 ( 57, 483)	7 ( 0, 82)	34 ( 7, 135)	77 ( 32, 181)	117 ( 53, 220)
Dalian	Liaoning	Northeast	12-17 y	Male	115 ( 43, 176)	82 ( 31, 125)	3 ( 1, 5)	200 ( 75, 306)	-166 ( -305, -4)	186 ( 45, 301)	122 ( 0, 292)	133 ( 6, 292)	144 ( 21, 295)	154 ( 34, 297)
Dalian	Liaoning	Northeast	<0.5 y	Female	368 ( 142, 669)	246 ( 95, 446)	7 ( 3, 14)	621 ( 240, 1129)	-181 ( -582, 13)	507 ( 132, 1096)	34 ( 0, 258)	91 ( 7, 350)	183 ( 58, 431)	265 ( 106, 520)
Dalian	Liaoning	Northeast	0.5-1 y	Female	462 ( 172, 813)	214 ( 80, 376)	10 ( 4, 17)	686 ( 256, 1205)	282 ( -382, 1162)	571 ( 118, 1177)	70 ( 0, 344)	155 ( 37, 434)	240 ( 87, 519)	316 ( 135, 590)
Dalian	Liaoning	Northeast	1-2 y	Female	362 ( 162, 675)	161 ( 72, 300)	4 ( 2, 8)	527 ( 236, 983)	-69 ( -451, 54)	336 ( 97, 917)	33 ( 0, 292)	121 ( 38, 380)	210 ( 87, 459)	289 ( 133, 539)
Dalian	Liaoning	Northeast	3-6 y	Female	262 ( 119, 474)	128 ( 58, 232)	5 ( 2, 9)	395 ( 180, 716)	-62 ( -370, 105)	277 ( 80, 702)	22 ( 0, 184)	78 ( 23, 254)	142 ( 60, 308)	199 ( 95, 364)
Dalian	Liaoning	Northeast	7-11 y	Female	125 ( 54, 233)	74 ( 32, 139)	2 ( 1, 3)	201 ( 87, 375)	-45 ( -183, 6)	153 ( 46, 366)	6 ( 0, 57)	25 ( 6, 90)	58 ( 25, 131)	87 ( 41, 163)
Dalian	Liaoning	Northeast	12-17 y	Female	88 ( 35, 144)	70 ( 27, 114)	4 ( 1, 6)	161 ( 64, 263)	0 ( -127, 175)	142 ( 40, 256)	7 ( 0, 55)	20 ( 0, 76)	41 ( 13, 95)	60 ( 24, 115)
Dandong	Liaoning	Northeast	<0.5 y	Male	297 ( 148, 500)	276 ( 137, 465)	6 ( 3, 11)	579 ( 288, 975)	53 ( -2, 340)	393 ( 177, 742)	0 ( 0, 0)	2 ( 0, 0)	77 ( 28, 174)	210 ( 99, 371)
Dandong	Liaoning	Northeast	0.5-1 y	Male	451 ( 157, 835)	453 ( 157, 839)	16 ( 6, 30)	920 ( 319, 1704)	618 ( 3, 1657)	817 ( 207, 1682)	2 ( 0, 44)	21 ( 0, 188)	104 ( 22, 337)	235 ( 95, 488)
Dandong	Liaoning	Northeast	1-2 y	Male	324 ( 149, 622)	294 ( 136, 565)	7 ( 3, 13)	625 ( 288, 1201)	11 ( -408, 366)	450 ( 177, 1096)	7 ( 0, 122)	18 ( 0, 283)	108 ( 31, 429)	238 ( 102, 563)
Dandong	Liaoning	Northeast	3-6 y	Male	226 ( 119, 349)	184 ( 97, 285)	4 ( 2, 7)	415 ( 218, 641)	26 ( -8, 155)	266 ( 123, 470)	0 ( 0, 0)	1 ( 0, 0)	71 ( 30, 135)	166 ( 83, 266)
Dandong	Liaoning	Northeast	7-11 y	Male	105 ( 53, 170)	81 ( 41, 131)	1 ( 1, 2)	188 ( 95, 304)	10 ( -1, 49)	116 ( 52, 204)	0 ( 0, 0)	0 ( 0, 0)	34 ( 15, 59)	78 ( 38, 127)
Dandong	Liaoning	Northeast	12-17 y	Male	82 ( 31, 143)	79 ( 30, 138)	0 ( 0, 0)	160 ( 61, 280)	-91 ( -266, -1)	140 ( 40, 274)	0 ( 0, 0)	1 ( 0, 16)	18 ( 6, 47)	42 ( 20, 75)
Dandong	Liaoning	Northeast	<0.5 y	Female	218 ( 110, 357)	184 ( 93, 302)	4 ( 2, 7)	406 ( 205, 666)	21 ( -6, 112)	261 ( 116, 469)	0 ( 0, 0)	0 ( 0, 0)	64 ( 25, 129)	160 ( 76, 276)
Dandong	Liaoning	Northeast	0.5-1 y	Female	373 ( 134, 743)	219 ( 79, 437)	9 ( 3, 19)	601 ( 216, 1199)	370 ( 7, 1176)	475 ( 107, 1150)	2 ( 0, 23)	15 ( 0, 129)	106 ( 47, 248)	196 ( 95, 358)
Dandong	Liaoning	Northeast	1-2 y	Female	262 ( 129, 464)	149 ( 73, 263)	3 ( 1, 5)	414 ( 203, 733)	7 ( -116, 125)	235 ( 93, 523)	2 ( 0, 1)	17 ( 0, 127)	116 ( 49, 256)	206 ( 98, 377)
Dandong	Liaoning	Northeast	3-6 y	Female	177 ( 91, 281)	111 ( 57, 177)	3 ( 2, 5)	291 ( 150, 463)	29 ( 1, 182)	168 ( 74, 324)	0 ( 0, 0)	3 ( 0, 37)	70 ( 31, 127)	135 ( 68, 217)
Dandong	Liaoning	Northeast	7-11 y	Female	78 ( 41, 119)	60 ( 32, 91)	1 ( 1, 2)	139 ( 73, 211)	6 ( -1, 31)	85 ( 41, 141)	0 ( 0, 0)	0 ( 0, 0)	25 ( 11, 43)	58 ( 29, 91)
Dandong	Liaoning	Northeast	12-17 y	Female	85 ( 32, 134)	90 ( 33, 140)	3 ( 1, 4)	178 ( 66, 278)	-46 ( -152, 125)	168 ( 45, 275)	0 ( 0, 0)	0 ( 0, 0)	4 ( 0, 25)	24 ( 12, 52)
Fushun	Liaoning	Northeast	<0.5 y	Male	404 ( 205, 672)	263 ( 133, 438)	7 ( 4, 12)	675 ( 342, 1123)	61 ( -18, 476)	416 ( 176, 826)	12 ( 0, 177)	105 ( 28, 314)	236 ( 101, 468)	352 ( 167, 620)
Fushun	Liaoning	Northeast	0.5-1 y	Male	553 ( 211, 980)	392 ( 150, 695)	14 ( 5, 24)	958 ( 366, 1699)	638 ( 16, 1637)	795 ( 201, 1593)	7 ( 0, 97)	56 ( 0, 254)	190 ( 90, 398)	312 ( 157, 543)
Fushun	Liaoning	Northeast	1-2 y	Male	408 ( 206, 673)	257 ( 130, 424)	8 ( 4, 13)	673 ( 340, 1110)	72 ( -6, 507)	408 ( 173, 810)	10 ( 0, 139)	104 ( 31, 277)	235 ( 103, 445)	351 ( 170, 605)
Fushun	Liaoning	Northeast	3-6 y	Male	308 ( 163, 487)	174 ( 92, 274)	6 ( 3, 9)	488 ( 257, 770)	29 ( -58, 246)	281 ( 121, 547)	10 ( 0, 107)	96 ( 35, 227)	188 ( 88, 337)	271 ( 136, 447)
Fushun	Liaoning	Northeast	7-11 y	Male	140 ( 71, 217)	75 ( 38, 117)	2 ( 1, 3)	217 ( 110, 336)	12 ( 1, 57)	116 ( 52, 205)	1 ( 0, 9)	41 ( 16, 76)	84 ( 39, 141)	123 ( 60, 197)
Fushun	Liaoning	Northeast	12-17 y	Male	80 ( 40, 128)	51 ( 26, 82)	2 ( 1, 3)	133 ( 67, 213)	5 ( -54, 75)	87 ( 35, 170)	2 ( 0, 20)	23 ( 8, 51)	46 ( 21, 81)	67 ( 33, 107)
Fushun	Liaoning	Northeast	<0.5 y	Female	295 ( 151, 476)	175 ( 90, 282)	5 ( 3, 8)	474 ( 244, 766)	25 ( -11, 155)	272 ( 116, 490)	5 ( 0, 46)	83 ( 28, 177)	176 ( 77, 315)	259 ( 124, 434)
Fushun	Liaoning	Northeast	0.5-1 y	Female	446 ( 182, 817)	188 ( 77, 345)	8 ( 3, 15)	642 ( 262, 1176)	371 ( 10, 1143)	458 ( 102, 1077)	14 ( 0, 119)	103 ( 43, 224)	194 ( 103, 327)	276 ( 147, 436)
Fushun	Liaoning	Northeast	1-2 y	Female	334 ( 175, 538)	132 ( 69, 213)	4 ( 2, 7)	471 ( 246, 758)	27 ( -1, 166)	215 ( 91, 395)	35 ( 6, 92)	133 ( 58, 240)	221 ( 105, 367)	299 ( 150, 484)
Fushun	Liaoning	Northeast	3-6 y	Female	237 ( 125, 372)	105 ( 55, 164)	4 ( 2, 6)	346 ( 183, 542)	36 ( -8, 244)	180 ( 75, 377)	20 ( 0, 115)	91 ( 38, 192)	153 ( 75, 269)	209 ( 107, 334)
Fushun	Liaoning	Northeast	7-11 y	Female	105 ( 57, 157)	55 ( 30, 83)	1 ( 1, 2)	161 ( 87, 242)	8 ( 0, 36)	85 ( 39, 142)	1 ( 0, 7)	31 ( 13, 56)	63 ( 31, 101)	92 ( 48, 141)
Fushun	Liaoning	Northeast	12-17 y	Female	110 ( 46, 162)	81 ( 34, 119)	3 ( 1, 4)	194 ( 82, 284)	-72 ( -159, 76)	184 ( 54, 283)	14 ( 0, 72)	32 ( 5, 91)	52 ( 19, 111)	70 ( 31, 129)
Fuxin	Liaoning	Northeast	<0.5 y	Male	307 ( 154, 508)	271 ( 136, 448)	5 ( 2, 8)	583 ( 292, 964)	53 ( -7, 351)	388 ( 176, 684)	0 ( 0, 0)	0 ( 0, 0)	85 ( 36, 155)	218 ( 107, 360)
Fuxin	Liaoning	Northeast	0.5-1 y	Male	470 ( 164, 864)	453 ( 158, 832)	11 ( 4, 19)	933 ( 326, 1715)	669 ( 17, 1686)	805 ( 202, 1626)	9 ( 0, 121)	40 ( 0, 266)	136 ( 30, 408)	263 ( 104, 547)
Fuxin	Liaoning	Northeast	1-2 y	Male	311 ( 158, 514)	271 ( 137, 448)	3 ( 2, 6)	586 ( 297, 967)	57 ( 2, 340)	389 ( 175, 722)	0 ( 0, 0)	0 ( 0, 0)	89 ( 38, 155)	222 ( 111, 362)
Fuxin	Liaoning	Northeast	3-6 y	Male	232 ( 123, 366)	183 ( 97, 289)	2 ( 1, 3)	417 ( 221, 657)	28 ( -1, 173)	262 ( 123, 452)	0 ( 0, 0)	0 ( 0, 0)	78 ( 36, 131)	173 ( 88, 269)
Fuxin	Liaoning	Northeast	7-11 y	Male	108 ( 54, 170)	80 ( 40, 126)	1 ( 0, 1)	188 ( 95, 298)	11 ( 1, 59)	114 ( 52, 197)	0 ( 0, 0)	0 ( 0, 0)	38 ( 17, 66)	81 ( 40, 131)
Fuxin	Liaoning	Northeast	12-17 y	Male	77 ( 31, 143)	70 ( 28, 129)	0 ( 0, 1)	148 ( 59, 273)	-62 ( -266, 28)	123 ( 37, 270)	2 ( 0, 31)	7 ( 0, 56)	27 ( 8, 79)	50 ( 21, 103)
Fuxin	Liaoning	Northeast	<0.5 y	Female	223 ( 113, 358)	180 ( 91, 289)	3 ( 2, 5)	407 ( 206, 652)	21 ( -5, 109)	255 ( 115, 442)	0 ( 0, 0)	0 ( 0, 0)	70 ( 30, 125)	165 ( 80, 270)
Fuxin	Liaoning	Northeast	0.5-1 y	Female	389 ( 138, 752)	224 ( 79, 433)	6 ( 2, 12)	619 ( 220, 1197)	403 ( 8, 1176)	478 ( 104, 1112)	31 ( 0, 240)	73 ( 0, 335)	167 ( 52, 417)	251 ( 100, 507)
Fuxin	Liaoning	Northeast	1-2 y	Female	257 ( 132, 410)	141 ( 72, 225)	2 ( 1, 3)	399 ( 206, 638)	19 ( 0, 112)	207 ( 92, 374)	0 ( 0, 0)	13 ( 1, 35)	114 ( 53, 190)	204 ( 101, 330)
Fuxin	Liaoning	Northeast	3-6 y	Female	181 ( 95, 290)	111 ( 58, 178)	2 ( 1, 3)	294 ( 154, 470)	32 ( 1, 221)	167 ( 75, 334)	0 ( 0, 0)	4 ( 0, 34)	75 ( 35, 127)	139 ( 71, 214)
Fuxin	Liaoning	Northeast	7-11 y	Female	80 ( 43, 121)	58 ( 31, 88)	0 ( 0, 1)	139 ( 74, 209)	6 ( 0, 35)	83 ( 40, 135)	0 ( 0, 0)	0 ( 0, 0)	28 ( 13, 47)	61 ( 31, 94)
Fuxin	Liaoning	Northeast	12-17 y	Female	93 ( 34, 140)	95 ( 34, 142)	1 ( 0, 2)	189 ( 68, 284)	-70 ( -158, 76)	181 ( 50, 282)	3 ( 0, 45)	6 ( 0, 62)	18 ( 0, 77)	40 ( 17, 93)
Huludao	Liaoning	Northeast	<0.5 y	Male	496 ( 220, 946)	295 ( 131, 563)	11 ( 5, 21)	802 ( 355, 1529)	-95 ( -739, 297)	576 ( 184, 1460)	27 ( 0, 228)	146 ( 48, 390)	272 ( 118, 549)	385 ( 180, 681)
Huludao	Liaoning	Northeast	0.5-1 y	Male	602 ( 237, 1027)	389 ( 153, 663)	17 ( 7, 29)	1008 ( 397, 1720)	468 ( -600, 1613)	875 ( 211, 1705)	13 ( 0, 138)	94 ( 12, 291)	226 ( 110, 448)	344 ( 177, 599)
Huludao	Liaoning	Northeast	1-2 y	Male	443 ( 219, 743)	260 ( 129, 436)	8 ( 4, 13)	711 ( 351, 1192)	36 ( -176, 421)	437 ( 177, 913)	14 ( 0, 160)	138 ( 51, 328)	265 ( 121, 489)	378 ( 184, 641)
Huludao	Liaoning	Northeast	3-6 y	Male	337 ( 178, 550)	175 ( 92, 285)	6 ( 3, 10)	518 ( 273, 846)	8 ( -177, 235)	305 ( 124, 658)	31 ( 0, 191)	130 ( 51, 309)	218 ( 102, 411)	297 ( 150, 505)
Huludao	Liaoning	Northeast	7-11 y	Male	157 ( 78, 257)	76 ( 38, 125)	3 ( 2, 5)	236 ( 117, 387)	-6 ( -113, 29)	135 ( 51, 300)	12 ( 0, 68)	58 ( 23, 117)	99 ( 45, 170)	136 ( 66, 223)
Huludao	Liaoning	Northeast	12-17 y	Male	129 ( 53, 190)	77 ( 32, 114)	2 ( 1, 4)	209 ( 85, 307)	-177 ( -308, -9)	195 ( 51, 306)	69 ( 0, 211)	86 ( 14, 219)	103 ( 28, 227)	117 ( 40, 233)
Huludao	Liaoning	Northeast	<0.5 y	Female	362 ( 165, 695)	197 ( 90, 378)	7 ( 3, 14)	566 ( 258, 1087)	-78 ( -535, 101)	389 ( 120, 1030)	18 ( 0, 145)	112 ( 41, 264)	202 ( 90, 379)	282 ( 136, 493)
Huludao	Liaoning	Northeast	0.5-1 y	Female	468 ( 200, 857)	178 ( 76, 326)	9 ( 4, 17)	655 ( 280, 1200)	355 ( 6, 1129)	473 ( 107, 1121)	68 ( 14, 257)	163 ( 73, 344)	248 ( 121, 451)	323 ( 164, 549)
Huludao	Liaoning	Northeast	1-2 y	Female	361 ( 189, 576)	132 ( 69, 211)	5 ( 3, 8)	498 ( 260, 795)	14 ( -80, 140)	231 ( 92, 487)	71 ( 24, 155)	166 ( 75, 295)	250 ( 122, 415)	325 ( 165, 520)
Huludao	Liaoning	Northeast	3-6 y	Female	249 ( 136, 384)	101 ( 55, 156)	4 ( 2, 7)	355 ( 194, 547)	25 ( -20, 158)	176 ( 74, 338)	37 ( 10, 95)	105 ( 49, 183)	167 ( 84, 265)	221 ( 118, 341)
Huludao	Liaoning	Northeast	7-11 y	Female	118 ( 60, 192)	56 ( 29, 91)	2 ( 1, 4)	176 ( 90, 287)	-6 ( -76, 16)	99 ( 40, 227)	8 ( 0, 50)	43 ( 18, 87)	74 ( 35, 125)	101 ( 51, 157)
Huludao	Liaoning	Northeast	12-17 y	Female	109 ( 44, 168)	72 ( 29, 111)	3 ( 1, 5)	184 ( 74, 284)	-45 ( -158, 147)	170 ( 43, 282)	73 ( 0, 200)	87 ( 9, 207)	101 ( 23, 214)	113 ( 34, 219)
Jinzhou	Liaoning	Northeast	<0.5 y	Male	430 ( 220, 691)	258 ( 132, 414)	9 ( 4, 14)	697 ( 356, 1119)	46 ( -38, 360)	416 ( 180, 814)	7 ( 0, 68)	130 ( 50, 261)	258 ( 123, 447)	372 ( 185, 616)
Jinzhou	Liaoning	Northeast	0.5-1 y	Male	581 ( 227, 1020)	370 ( 144, 649)	19 ( 8, 34)	971 ( 379, 1703)	642 ( 17, 1677)	810 ( 197, 1661)	32 ( 0, 272)	127 ( 37, 426)	255 ( 111, 560)	370 ( 176, 685)
Jinzhou	Liaoning	Northeast	1-2 y	Male	433 ( 222, 699)	251 ( 129, 405)	10 ( 5, 17)	695 ( 355, 1120)	72 ( 3, 492)	407 ( 178, 801)	13 ( 0, 151)	138 ( 53, 319)	265 ( 124, 471)	378 ( 187, 624)
Jinzhou	Liaoning	Northeast	3-6 y	Male	376 ( 181, 681)	197 ( 95, 357)	7 ( 3, 13)	581 ( 280, 1051)	-79 ( -515, 107)	399 ( 131, 996)	53 ( 0, 336)	149 ( 52, 418)	236 ( 104, 503)	313 ( 152, 582)
Jinzhou	Liaoning	Northeast	7-11 y	Male	150 ( 77, 233)	73 ( 38, 114)	3 ( 2, 5)	226 ( 116, 351)	13 ( 1, 65)	116 ( 51, 204)	8 ( 0, 32)	54 ( 23, 96)	96 ( 46, 158)	133 ( 67, 213)
Jinzhou	Liaoning	Northeast	12-17 y	Male	95 ( 44, 168)	56 ( 26, 99)	2 ( 1, 4)	154 ( 72, 271)	-38 ( -256, 52)	114 ( 36, 260)	10 ( 0, 64)	34 ( 12, 86)	56 ( 25, 111)	76 ( 36, 134)
Jinzhou	Liaoning	Northeast	<0.5 y	Female	313 ( 163, 500)	171 ( 89, 273)	6 ( 3, 10)	490 ( 254, 783)	20 ( -22, 125)	271 ( 117, 485)	6 ( 0, 46)	103 ( 42, 188)	194 ( 91, 324)	275 ( 137, 445)
Jinzhou	Liaoning	Northeast	0.5-1 y	Female	475 ( 199, 849)	179 ( 75, 320)	11 ( 5, 19)	664 ( 278, 1188)	391 ( 10, 1164)	485 ( 103, 1119)	119 ( 23, 408)	208 ( 75, 490)	287 ( 124, 573)	358 ( 167, 653)
Jinzhou	Liaoning	Northeast	1-2 y	Female	358 ( 189, 566)	129 ( 68, 204)	6 ( 3, 9)	492 ( 260, 779)	29 ( 3, 186)	215 ( 93, 403)	76 ( 27, 166)	170 ( 76, 295)	253 ( 123, 420)	328 ( 167, 531)
Jinzhou	Liaoning	Northeast	3-6 y	Female	283 ( 139, 492)	117 ( 57, 203)	5 ( 3, 9)	405 ( 199, 704)	-36 ( -353, 134)	255 ( 80, 682)	69 ( 12, 297)	134 ( 51, 351)	191 ( 86, 396)	243 ( 119, 444)
Jinzhou	Liaoning	Northeast	7-11 y	Female	112 ( 61, 168)	54 ( 30, 81)	2 ( 1, 3)	168 ( 91, 252)	9 ( 0, 49)	86 ( 41, 148)	7 ( 0, 34)	42 ( 19, 78)	73 ( 36, 120)	100 ( 52, 157)
Jinzhou	Liaoning	Northeast	12-17 y	Female	87 ( 39, 143)	57 ( 26, 94)	3 ( 1, 5)	146 ( 66, 241)	68 ( 3, 213)	114 ( 35, 230)	10 ( 0, 75)	30 ( 8, 97)	50 ( 20, 114)	68 ( 31, 129)
Liaoyang	Liaoning	Northeast	<0.5 y	Male	469 ( 204, 920)	333 ( 145, 653)	6 ( 2, 11)	808 ( 352, 1583)	-161 ( -796, 157)	628 ( 192, 1536)	0 ( 0, 0)	26 ( 0, 103)	160 ( 82, 281)	285 ( 148, 452)
Liaoyang	Liaoning	Northeast	0.5-1 y	Male	539 ( 202, 944)	405 ( 152, 710)	14 ( 5, 25)	959 ( 359, 1680)	668 ( 19, 1658)	807 ( 206, 1625)	37 ( 0, 288)	100 ( 0, 436)	231 ( 79, 565)	348 ( 148, 680)
Liaoyang	Liaoning	Northeast	1-2 y	Male	381 ( 194, 630)	262 ( 133, 433)	5 ( 2, 8)	647 ( 330, 1072)	58 ( 0, 367)	398 ( 178, 751)	1 ( 0, 0)	53 ( 13, 132)	190 ( 88, 334)	311 ( 156, 514)
Liaoyang	Liaoning	Northeast	3-6 y	Male	444 ( 170, 736)	279 ( 107, 463)	4 ( 1, 6)	727 ( 279, 1206)	-277 ( -642, 1)	640 ( 150, 1195)	0 ( 0, 0)	20 ( 0, 96)	107 ( 44, 204)	199 ( 119, 316)
Liaoyang	Liaoning	Northeast	7-11 y	Male	134 ( 68, 212)	78 ( 39, 123)	1 ( 1, 2)	214 ( 108, 338)	7 ( -17, 54)	121 ( 52, 211)	1 ( 0, 2)	30 ( 11, 63)	75 ( 34, 129)	114 ( 56, 186)
Liaoyang	Liaoning	Northeast	12-17 y	Male	104 ( 42, 173)	72 ( 29, 120)	2 ( 1, 3)	178 ( 72, 296)	-111 ( -297, 14)	154 ( 41, 294)	0 ( 0, 0)	3 ( 0, 14)	22 ( 2, 46)	45 ( 25, 74)
Liaoyang	Liaoning	Northeast	<0.5 y	Female	341 ( 149, 648)	221 ( 97, 420)	3 ( 1, 6)	566 ( 247, 1075)	-113 ( -554, 42)	422 ( 127, 1042)	0 ( 0, 0)	36 ( 0, 102)	134 ( 66, 230)	222 ( 113, 353)
Liaoyang	Liaoning	Northeast	0.5-1 y	Female	440 ( 173, 820)	195 ( 77, 364)	8 ( 3, 15)	643 ( 252, 1199)	390 ( 10, 1162)	475 ( 103, 1097)	31 ( 0, 228)	121 ( 44, 326)	210 ( 93, 418)	289 ( 139, 499)
Liaoyang	Liaoning	Northeast	1-2 y	Female	316 ( 166, 495)	137 ( 72, 214)	2 ( 1, 3)	455 ( 239, 712)	21 ( -1, 119)	214 ( 94, 379)	6 ( 0, 33)	105 ( 47, 182)	196 ( 95, 319)	277 ( 141, 443)
Liaoyang	Liaoning	Northeast	3-6 y	Female	344 ( 135, 572)	168 ( 66, 279)	3 ( 1, 4)	515 ( 202, 856)	-200 ( -474, 11)	445 ( 92, 849)	5 ( 0, 67)	45 ( 0, 142)	112 ( 62, 211)	173 ( 98, 276)
Liaoyang	Liaoning	Northeast	7-11 y	Female	101 ( 53, 154)	57 ( 30, 87)	1 ( 1, 2)	159 ( 84, 243)	3 ( -18, 29)	88 ( 41, 160)	1 ( 0, 6)	23 ( 9, 53)	56 ( 27, 99)	86 ( 44, 137)
Liaoyang	Liaoning	Northeast	12-17 y	Female	113 ( 55, 160)	95 ( 47, 134)	0 ( 0, 1)	209 ( 102, 295)	-105 ( -165, -11)	205 ( 79, 294)	6 ( 0, 43)	17 ( 0, 66)	36 ( 9, 89)	56 ( 24, 111)
Panjin	Liaoning	Northeast	<0.5 y	Male	352 ( 177, 578)	271 ( 136, 444)	5 ( 2, 8)	627 ( 316, 1030)	59 ( 2, 393)	398 ( 183, 725)	1 ( 0, 0)	17 ( 0, 106)	156 ( 69, 289)	281 ( 137, 475)
Panjin	Liaoning	Northeast	0.5-1 y	Male	520 ( 187, 913)	429 ( 154, 753)	13 ( 5, 23)	962 ( 346, 1689)	620 ( -96, 1624)	845 ( 206, 1647)	19 ( 0, 207)	62 ( 0, 351)	189 ( 62, 480)	311 ( 132, 625)
Panjin	Liaoning	Northeast	1-2 y	Male	368 ( 181, 626)	278 ( 136, 473)	4 ( 2, 7)	649 ( 319, 1105)	38 ( -109, 377)	427 ( 185, 854)	0 ( 0, 0)	25 ( 0, 133)	164 ( 72, 315)	288 ( 139, 495)
Panjin	Liaoning	Northeast	3-6 y	Male	272 ( 144, 430)	182 ( 96, 287)	4 ( 2, 6)	458 ( 242, 724)	24 ( -42, 201)	278 ( 125, 523)	0 ( 0, 0)	33 ( 6, 94)	132 ( 61, 229)	221 ( 112, 348)
Panjin	Liaoning	Northeast	7-11 y	Male	124 ( 63, 193)	79 ( 40, 123)	1 ( 1, 2)	204 ( 104, 317)	10 ( 0, 55)	117 ( 53, 205)	0 ( 0, 0)	15 ( 4, 38)	61 ( 28, 104)	102 ( 50, 163)
Panjin	Liaoning	Northeast	12-17 y	Male	71 ( 35, 116)	54 ( 27, 89)	1 ( 0, 1)	126 ( 62, 207)	5 ( -41, 60)	86 ( 35, 171)	0 ( 0, 0)	9 ( 1, 29)	33 ( 14, 62)	55 ( 27, 92)
Panjin	Liaoning	Northeast	<0.5 y	Female	257 ( 132, 411)	180 ( 93, 289)	3 ( 2, 5)	441 ( 226, 705)	24 ( 1, 150)	263 ( 119, 476)	0 ( 0, 0)	22 ( 2, 71)	121 ( 54, 219)	210 ( 102, 348)
Panjin	Liaoning	Northeast	0.5-1 y	Female	427 ( 162, 798)	210 ( 80, 393)	7 ( 3, 13)	644 ( 244, 1205)	394 ( 4, 1182)	505 ( 108, 1170)	65 ( 0, 367)	142 ( 29, 446)	228 ( 80, 529)	306 ( 129, 612)
Panjin	Liaoning	Northeast	1-2 y	Female	298 ( 154, 474)	141 ( 73, 224)	2 ( 1, 4)	441 ( 228, 701)	19 ( -17, 129)	219 ( 94, 406)	1 ( 0, 3)	75 ( 30, 141)	169 ( 81, 283)	253 ( 127, 407)
Panjin	Liaoning	Northeast	3-6 y	Female	209 ( 111, 330)	109 ( 58, 172)	3 ( 1, 4)	320 ( 171, 507)	30 ( -2, 194)	173 ( 74, 332)	1 ( 0, 19)	47 ( 17, 104)	114 ( 55, 192)	175 ( 90, 279)
Panjin	Liaoning	Northeast	7-11 y	Female	92 ( 49, 139)	57 ( 30, 86)	1 ( 1, 2)	151 ( 80, 226)	6 ( 0, 29)	85 ( 40, 139)	0 ( 0, 0)	11 ( 3, 24)	45 ( 22, 73)	76 ( 39, 117)
Panjin	Liaoning	Northeast	12-17 y	Female	75 ( 32, 128)	64 ( 28, 109)	2 ( 1, 3)	140 ( 61, 240)	65 ( 3, 216)	115 ( 36, 230)	3 ( 0, 41)	12 ( 0, 63)	34 ( 12, 85)	54 ( 23, 107)
Shenyang	Liaoning	Northeast	<0.5 y	Male	454 ( 233, 732)	236 ( 121, 381)	13 ( 7, 21)	703 ( 362, 1133)	49 ( -28, 284)	389 ( 170, 748)	26 ( 0, 104)	165 ( 72, 300)	289 ( 141, 478)	400 ( 202, 640)
Shenyang	Liaoning	Northeast	0.5-1 y	Male	620 ( 248, 1085)	345 ( 138, 603)	24 ( 10, 42)	988 ( 396, 1730)	674 ( 22, 1719)	797 ( 198, 1660)	32 ( 0, 260)	146 ( 50, 417)	273 ( 130, 561)	385 ( 194, 696)
Shenyang	Liaoning	Northeast	1-2 y	Male	487 ( 241, 842)	246 ( 122, 426)	13 ( 7, 23)	747 ( 369, 1291)	8 ( -436, 329)	453 ( 170, 1095)	54 ( 0, 280)	189 ( 75, 422)	311 ( 144, 562)	419 ( 207, 715)
Shenyang	Liaoning	Northeast	3-6 y	Male	342 ( 188, 513)	153 ( 84, 228)	9 ( 5, 14)	504 ( 277, 755)	35 ( 6, 154)	250 ( 114, 439)	46 ( 13, 95)	144 ( 68, 234)	232 ( 118, 359)	309 ( 164, 467)
Shenyang	Liaoning	Northeast	7-11 y	Male	168 ( 84, 280)	73 ( 37, 122)	4 ( 2, 6)	245 ( 123, 408)	-5 ( -133, 51)	135 ( 51, 323)	26 ( 7, 61)	70 ( 32, 122)	110 ( 54, 182)	146 ( 74, 236)
Shenyang	Liaoning	Northeast	12-17 y	Male	90 ( 45, 147)	47 ( 23, 76)	3 ( 2, 5)	140 ( 70, 227)	2 ( -109, 67)	86 ( 33, 192)	15 ( 2, 70)	39 ( 16, 96)	61 ( 28, 114)	80 ( 39, 138)
Shenyang	Liaoning	Northeast	<0.5 y	Female	331 ( 174, 525)	157 ( 82, 248)	9 ( 4, 14)	497 ( 260, 786)	24 ( -1, 96)	252 ( 111, 441)	35 ( 6, 81)	133 ( 57, 233)	221 ( 107, 366)	299 ( 151, 482)
Shenyang	Liaoning	Northeast	0.5-1 y	Female	501 ( 211, 888)	164 ( 69, 290)	12 ( 5, 22)	677 ( 285, 1200)	402 ( 13, 1182)	468 ( 98, 1098)	132 ( 44, 394)	220 ( 93, 482)	298 ( 140, 555)	368 ( 183, 628)
Shenyang	Liaoning	Northeast	1-2 y	Female	379 ( 201, 594)	121 ( 64, 189)	7 ( 3, 10)	506 ( 269, 793)	27 ( 2, 143)	206 ( 88, 379)	110 ( 44, 199)	200 ( 94, 334)	280 ( 140, 454)	352 ( 182, 560)
Shenyang	Liaoning	Northeast	3-6 y	Female	265 ( 147, 405)	92 ( 51, 141)	6 ( 3, 9)	364 ( 201, 555)	40 ( 5, 248)	163 ( 69, 344)	67 ( 26, 138)	132 ( 64, 220)	190 ( 99, 300)	242 ( 130, 372)
Shenyang	Liaoning	Northeast	7-11 y	Female	135 ( 67, 240)	58 ( 29, 103)	3 ( 1, 5)	196 ( 97, 348)	-21 ( -158, 20)	121 ( 41, 325)	16 ( 6, 42)	50 ( 25, 84)	80 ( 42, 124)	107 ( 58, 161)
Shenyang	Liaoning	Northeast	12-17 y	Female	134 ( 73, 185)	79 ( 43, 109)	4 ( 2, 6)	217 ( 119, 300)	-117 ( -168, -24)	214 ( 90, 299)	184 ( 8, 290)	188 ( 27, 291)	191 ( 43, 291)	194 ( 57, 292)
Tieling	Liaoning	Northeast	<0.5 y	Male	515 ( 208, 987)	337 ( 136, 646)	15 ( 6, 28)	867 ( 350, 1661)	-227 ( -876, 85)	697 ( 187, 1616)	103 ( 0, 661)	197 ( 22, 770)	317 ( 96, 869)	424 ( 164, 966)
Tieling	Liaoning	Northeast	0.5-1 y	Male	552 ( 209, 994)	381 ( 144, 686)	24 ( 9, 43)	956 ( 363, 1723)	613 ( 5, 1701)	813 ( 204, 1700)	8 ( 0, 115)	54 ( 0, 266)	189 ( 84, 410)	311 ( 150, 565)
Tieling	Liaoning	Northeast	1-2 y	Male	397 ( 201, 643)	253 ( 128, 410)	11 ( 6, 19)	661 ( 335, 1072)	59 ( -9, 320)	399 ( 169, 776)	2 ( 0, 18)	78 ( 22, 201)	211 ( 95, 377)	330 ( 160, 543)
Tieling	Liaoning	Northeast	3-6 y	Male	311 ( 161, 535)	175 ( 91, 302)	9 ( 5, 15)	495 ( 257, 853)	-1 ( -254, 130)	299 ( 121, 707)	5 ( 0, 80)	77 ( 28, 209)	171 ( 82, 321)	256 ( 130, 423)
Tieling	Liaoning	Northeast	7-11 y	Male	140 ( 71, 223)	75 ( 38, 120)	3 ( 2, 5)	219 ( 110, 348)	11 ( -15, 54)	120 ( 51, 220)	1 ( 0, 11)	38 ( 14, 77)	81 ( 37, 136)	120 ( 59, 194)
Tieling	Liaoning	Northeast	12-17 y	Male	87 ( 40, 156)	55 ( 25, 98)	4 ( 2, 7)	145 ( 67, 261)	-31 ( -234, 40)	105 ( 35, 248)	1 ( 0, 8)	16 ( 6, 39)	40 ( 19, 68)	62 ( 31, 97)
Tieling	Liaoning	Northeast	<0.5 y	Female	371 ( 154, 701)	222 ( 92, 420)	9 ( 4, 18)	603 ( 251, 1139)	-149 ( -589, 32)	465 ( 121, 1106)	74 ( 0, 451)	147 ( 23, 539)	233 ( 73, 602)	309 ( 121, 656)
Tieling	Liaoning	Northeast	0.5-1 y	Female	442 ( 177, 846)	180 ( 72, 345)	13 ( 5, 24)	636 ( 254, 1216)	367 ( 9, 1186)	467 ( 100, 1177)	12 ( 0, 130)	98 ( 42, 239)	190 ( 97, 347)	272 ( 144, 448)
Tieling	Liaoning	Northeast	1-2 y	Female	325 ( 171, 506)	130 ( 69, 203)	6 ( 3, 9)	461 ( 243, 718)	23 ( 1, 120)	209 ( 91, 379)	18 ( 0, 60)	118 ( 52, 203)	207 ( 101, 335)	287 ( 146, 457)
Tieling	Liaoning	Northeast	3-6 y	Female	228 ( 124, 345)	100 ( 54, 151)	6 ( 3, 9)	334 ( 182, 505)	30 ( 0, 147)	166 ( 72, 301)	4 ( 0, 36)	74 ( 33, 128)	138 ( 70, 219)	196 ( 104, 298)
Tieling	Liaoning	Northeast	7-11 y	Female	104 ( 55, 156)	55 ( 29, 82)	3 ( 1, 4)	162 ( 86, 242)	7 ( -7, 33)	86 ( 39, 148)	1 ( 0, 8)	29 ( 11, 54)	61 ( 30, 99)	90 ( 46, 138)
Tieling	Liaoning	Northeast	12-17 y	Female	89 ( 36, 147)	63 ( 26, 104)	4 ( 2, 7)	156 ( 64, 258)	35 ( -116, 205)	132 ( 36, 249)	13 ( 0, 80)	30 ( 4, 97)	50 ( 16, 113)	68 ( 27, 131)
Yingkou	Liaoning	Northeast	<0.5 y	Male	400 ( 197, 695)	274 ( 135, 476)	9 ( 4, 15)	682 ( 336, 1186)	7 ( -205, 288)	449 ( 181, 979)	6 ( 0, 71)	62 ( 12, 253)	198 ( 86, 405)	318 ( 156, 569)
Yingkou	Liaoning	Northeast	0.5-1 y	Male	605 ( 218, 993)	448 ( 162, 736)	19 ( 7, 31)	1072 ( 387, 1759)	297 ( -745, 1611)	988 ( 229, 1732)	18 ( 0, 180)	55 ( 0, 355)	150 ( 0, 501)	273 ( 102, 629)
Yingkou	Liaoning	Northeast	1-2 y	Male	399 ( 199, 683)	265 ( 132, 454)	9 ( 4, 15)	673 ( 336, 1152)	39 ( -126, 380)	433 ( 177, 906)	7 ( 0, 91)	70 ( 15, 266)	205 ( 88, 426)	324 ( 158, 585)
Yingkou	Liaoning	Northeast	3-6 y	Male	456 ( 176, 741)	276 ( 107, 449)	6 ( 2, 10)	738 ( 285, 1201)	-289 ( -636, -1)	653 ( 157, 1195)	422 ( 0, 1133)	475 ( 36, 1138)	525 ( 96, 1143)	570 ( 147, 1146)
Yingkou	Liaoning	Northeast	7-11 y	Male	136 ( 68, 221)	77 ( 39, 125)	2 ( 1, 4)	216 ( 108, 350)	6 ( -19, 54)	123 ( 51, 230)	1 ( 0, 7)	32 ( 11, 71)	76 ( 34, 134)	115 ( 56, 192)
Yingkou	Liaoning	Northeast	12-17 y	Male	92 ( 40, 159)	62 ( 27, 107)	3 ( 1, 5)	156 ( 69, 271)	-61 ( -246, 21)	124 ( 37, 262)	9 ( 0, 72)	27 ( 5, 94)	49 ( 18, 115)	70 ( 31, 137)
Yingkou	Liaoning	Northeast	<0.5 y	Female	291 ( 144, 481)	181 ( 90, 299)	6 ( 3, 10)	477 ( 237, 790)	-8 ( -150, 74)	294 ( 118, 588)	4 ( 0, 58)	58 ( 16, 170)	154 ( 66, 290)	239 ( 114, 411)
Yingkou	Liaoning	Northeast	0.5-1 y	Female	459 ( 181, 829)	199 ( 78, 359)	11 ( 4, 20)	668 ( 264, 1208)	315 ( -291, 1158)	534 ( 118, 1188)	51 ( 0, 284)	142 ( 44, 383)	229 ( 93, 468)	306 ( 140, 559)
Yingkou	Liaoning	Northeast	1-2 y	Female	321 ( 166, 515)	133 ( 69, 213)	5 ( 3, 8)	459 ( 237, 735)	22 ( -16, 148)	219 ( 91, 413)	11 ( 0, 73)	110 ( 46, 207)	200 ( 96, 329)	280 ( 140, 451)
Yingkou	Liaoning	Northeast	3-6 y	Female	328 ( 132, 552)	155 ( 62, 261)	5 ( 2, 8)	488 ( 196, 821)	-168 ( -444, 17)	405 ( 93, 799)	252 ( 0, 770)	295 ( 37, 777)	335 ( 75, 780)	371 ( 111, 785)
Yingkou	Liaoning	Northeast	7-11 y	Female	102 ( 53, 154)	56 ( 30, 85)	2 ( 1, 2)	160 ( 84, 241)	4 ( -12, 34)	89 ( 40, 157)	1 ( 0, 7)	24 ( 9, 52)	57 ( 27, 95)	86 ( 43, 134)
Yingkou	Liaoning	Northeast	12-17 y	Female	86 ( 36, 143)	65 ( 27, 108)	3 ( 1, 5)	154 ( 65, 256)	30 ( -102, 186)	132 ( 38, 247)	5 ( 0, 51)	17 ( 1, 72)	38 ( 14, 95)	57 ( 26, 112)
Baicheng	Jilin	Northeast	<0.5 y	Male	220 ( 96, 434)	384 ( 168, 760)	0 ( 0, 0)	604 ( 264, 1194)	0 ( -457, 634)	517 ( 202, 1134)	0 ( 0, 0)	3 ( 0, 39)	11 ( 0, 180)	109 ( 40, 309)
Baicheng	Jilin	Northeast	0.5-1 y	Male	209 ( 103, 340)	301 ( 149, 492)	0 ( -1, 0)	510 ( 252, 832)	-9 ( -62, 36)	395 ( 180, 671)	0 ( 0, 0)	0 ( 0, 0)	0 ( 0, 0)	110 ( 50, 189)
Baicheng	Jilin	Northeast	1-2 y	Male	313 ( 121, 674)	371 ( 143, 798)	-4 ( -10, -2)	680 ( 262, 1462)	-241 ( -985, -8)	580 ( 180, 1429)	73 ( 0, 692)	102 ( 0, 785)	156 ( 0, 854)	272 ( 67, 926)
Baicheng	Jilin	Northeast	3-6 y	Male	241 ( 95, 489)	266 ( 105, 538)	-4 ( -8, -2)	502 ( 199, 1019)	-194 ( -710, -6)	429 ( 132, 999)	0 ( 0, 0)	0 ( 0, 0)	2 ( 0, 19)	90 ( 50, 148)
Baicheng	Jilin	Northeast	7-11 y	Male	76 ( 38, 119)	93 ( 47, 147)	0 ( 0, 0)	168 ( 85, 266)	-5 ( -24, 4)	123 ( 57, 204)	0 ( 0, 0)	0 ( 0, 0)	0 ( 0, 3)	43 ( 20, 72)
Baicheng	Jilin	Northeast	12-17 y	Male	82 ( 26, 127)	113 ( 36, 175)	-4 ( -5, -1)	192 ( 61, 296)	-271 ( -474, -12)	186 ( 46, 295)	0 ( 0, 5)	3 ( 0, 31)	12 ( 0, 57)	34 ( 11, 80)
Baicheng	Jilin	Northeast	<0.5 y	Female	187 ( 85, 358)	233 ( 106, 446)	-1 ( -1, 0)	420 ( 191, 803)	-8 ( -342, 314)	332 ( 131, 755)	0 ( 0, 0)	2 ( 0, 31)	12 ( 0, 142)	106 ( 45, 249)
Baicheng	Jilin	Northeast	0.5-1 y	Female	177 ( 91, 278)	173 ( 89, 271)	0 ( 0, 0)	350 ( 180, 550)	-3 ( -26, 14)	234 ( 109, 386)	0 ( 0, 0)	0 ( 0, 0)	10 ( 1, 24)	109 ( 53, 176)
Baicheng	Jilin	Northeast	1-2 y	Female	240 ( 96, 531)	231 ( 92, 512)	-2 ( -5, -1)	469 ( 187, 1038)	-157 ( -754, -4)	378 ( 118, 1021)	34 ( 0, 372)	52 ( 0, 455)	96 ( 4, 523)	185 ( 57, 592)
Baicheng	Jilin	Northeast	3-6 y	Female	181 ( 69, 371)	193 ( 74, 396)	-3 ( -5, -1)	372 ( 143, 761)	-157 ( -557, -4)	319 ( 94, 751)	0 ( 0, 0)	0 ( 0, 0)	1 ( 0, 17)	66 ( 37, 108)
Baicheng	Jilin	Northeast	7-11 y	Female	56 ( 28, 88)	72 ( 36, 112)	0 ( 0, 0)	128 ( 63, 201)	-3 ( -17, 6)	95 ( 44, 156)	0 ( 0, 0)	0 ( 0, 0)	0 ( 0, 1)	32 ( 15, 52)
Baicheng	Jilin	Northeast	12-17 y	Female	61 ( 22, 92)	123 ( 45, 186)	-2 ( -3, -1)	182 ( 67, 275)	8 ( -199, 238)	178 ( 57, 275)	0 ( 0, 0)	0 ( 0, 0)	3 ( 0, 24)	19 ( 7, 50)
Baishan	Jilin	Northeast	<0.5 y	Male	263 ( 123, 473)	369 ( 173, 664)	-8 ( -15, -4)	623 ( 292, 1122)	51 ( -103, 667)	501 ( 210, 1007)	0 ( 0, 0)	2 ( 0, 6)	42 ( 6, 160)	172 ( 74, 325)
Baishan	Jilin	Northeast	0.5-1 y	Male	274 ( 136, 441)	317 ( 157, 509)	-8 ( -12, -4)	583 ( 289, 937)	-36 ( -169, 21)	433 ( 192, 752)	0 ( 0, 0)	0 ( 0, 0)	66 ( 23, 141)	193 ( 89, 329)
Baishan	Jilin	Northeast	1-2 y	Male	292 ( 150, 459)	270 ( 139, 425)	-8 ( -12, -4)	555 ( 284, 872)	-21 ( -57, 0)	370 ( 172, 617)	0 ( 0, 0)	0 ( 0, 0)	97 ( 41, 172)	221 ( 106, 360)
Baishan	Jilin	Northeast	3-6 y	Male	221 ( 120, 337)	191 ( 103, 291)	-6 ( -9, -3)	405 ( 220, 619)	-18 ( -64, 5)	264 ( 129, 428)	0 ( 0, 0)	0 ( 0, 2)	80 ( 35, 138)	169 ( 87, 266)
Baishan	Jilin	Northeast	7-11 y	Male	99 ( 50, 159)	96 ( 48, 154)	-2 ( -3, -1)	193 ( 97, 309)	-12 ( -53, -1)	133 ( 60, 233)	0 ( 0, 0)	0 ( 0, 0)	30 ( 12, 56)	73 ( 34, 121)
Baishan	Jilin	Northeast	12-17 y	Male	56 ( 27, 95)	60 ( 29, 101)	-3 ( -5, -1)	113 ( 54, 191)	-7 ( -53, 80)	85 ( 36, 162)	0 ( 0, 0)	1 ( 0, 15)	18 ( 7, 43)	41 ( 18, 72)
Baishan	Jilin	Northeast	<0.5 y	Female	224 ( 111, 382)	221 ( 109, 378)	-5 ( -8, -2)	440 ( 218, 751)	29 ( -49, 373)	315 ( 137, 621)	0 ( 0, 0)	2 ( 0, 34)	68 ( 26, 148)	161 ( 76, 277)
Baishan	Jilin	Northeast	0.5-1 y	Female	231 ( 121, 362)	179 ( 94, 282)	-4 ( -7, -2)	406 ( 212, 637)	-14 ( -58, 3)	253 ( 119, 417)	0 ( 0, 0)	0 ( 0, 0)	86 ( 39, 145)	177 ( 88, 286)
Baishan	Jilin	Northeast	1-2 y	Female	231 ( 122, 361)	174 ( 91, 272)	-4 ( -6, -2)	401 ( 211, 626)	-8 ( -27, 13)	242 ( 116, 396)	0 ( 0, 0)	0 ( 0, 0)	89 ( 41, 149)	180 ( 90, 289)
Baishan	Jilin	Northeast	3-6 y	Female	161 ( 87, 239)	135 ( 73, 200)	-4 ( -6, -2)	292 ( 158, 434)	-14 ( -47, 2)	187 ( 90, 299)	0 ( 0, 0)	0 ( 0, 0)	57 ( 25, 98)	122 ( 63, 190)
Baishan	Jilin	Northeast	7-11 y	Female	73 ( 36, 115)	73 ( 37, 115)	-1 ( -2, -1)	145 ( 72, 228)	-6 ( -25, 4)	101 ( 46, 172)	0 ( 0, 0)	0 ( 0, 0)	21 ( 8, 38)	53 ( 25, 87)
Baishan	Jilin	Northeast	12-17 y	Female	73 ( 27, 109)	111 ( 41, 165)	-1 ( -2, -1)	183 ( 67, 272)	18 ( -193, 239)	177 ( 54, 270)	0 ( 0, 0)	2 ( 0, 21)	8 ( 0, 47)	27 ( 9, 71)
Jilin	Jilin	Northeast	<0.5 y	Male	281 ( 136, 470)	358 ( 173, 599)	-8 ( -14, -4)	630 ( 304, 1055)	37 ( -65, 631)	491 ( 210, 908)	0 ( 0, 0)	0 ( 0, 0)	59 ( 21, 116)	187 ( 88, 310)
Jilin	Jilin	Northeast	0.5-1 y	Male	291 ( 148, 463)	306 ( 155, 486)	-8 ( -12, -4)	590 ( 300, 937)	-21 ( -75, 24)	419 ( 192, 703)	0 ( 0, 0)	0 ( 0, 0)	95 ( 38, 171)	219 ( 104, 361)
Jilin	Jilin	Northeast	1-2 y	Male	322 ( 164, 517)	264 ( 135, 423)	-5 ( -8, -3)	581 ( 296, 932)	-29 ( -155, 3)	375 ( 170, 655)	0 ( 0, 0)	6 ( 0, 48)	135 ( 59, 236)	255 ( 123, 419)
Jilin	Jilin	Northeast	3-6 y	Male	237 ( 130, 354)	184 ( 101, 275)	-5 ( -8, -3)	416 ( 228, 622)	-10 ( -32, 21)	256 ( 128, 401)	0 ( 0, 0)	9 ( 0, 36)	106 ( 50, 171)	192 ( 99, 295)
Jilin	Jilin	Northeast	7-11 y	Male	107 ( 55, 171)	95 ( 49, 151)	-2 ( -3, -1)	200 ( 103, 319)	-12 ( -53, -1)	134 ( 61, 233)	0 ( 0, 0)	0 ( 0, 4)	42 ( 18, 72)	83 ( 40, 135)
Jilin	Jilin	Northeast	12-17 y	Male	63 ( 30, 108)	62 ( 29, 107)	-4 ( -7, -2)	121 ( 57, 208)	-27 ( -204, 48)	90 ( 37, 189)	2 ( 0, 35)	5 ( 0, 57)	27 ( 10, 81)	49 ( 22, 102)
Jilin	Jilin	Northeast	<0.5 y	Female	240 ( 121, 397)	216 ( 109, 357)	-5 ( -8, -3)	450 ( 227, 747)	20 ( -37, 317)	311 ( 137, 598)	0 ( 0, 0)	0 ( 0, 0)	87 ( 39, 145)	178 ( 88, 283)
Jilin	Jilin	Northeast	0.5-1 y	Female	250 ( 131, 390)	177 ( 93, 277)	-5 ( -8, -3)	422 ( 221, 659)	-13 ( -44, 5)	252 ( 118, 417)	0 ( 0, 0)	14 ( 0, 38)	113 ( 52, 186)	201 ( 101, 321)
Jilin	Jilin	Northeast	1-2 y	Female	252 ( 133, 393)	171 ( 90, 266)	-4 ( -6, -2)	420 ( 220, 654)	-11 ( -46, 10)	245 ( 115, 405)	0 ( 0, 0)	18 ( 2, 45)	117 ( 55, 190)	205 ( 103, 325)
Jilin	Jilin	Northeast	3-6 y	Female	172 ( 95, 252)	131 ( 72, 192)	-4 ( -6, -2)	299 ( 165, 437)	-11 ( -29, 0)	183 ( 91, 284)	0 ( 0, 0)	4 ( 0, 16)	74 ( 36, 117)	138 ( 72, 206)
Jilin	Jilin	Northeast	7-11 y	Female	80 ( 40, 126)	73 ( 37, 116)	-2 ( -2, -1)	152 ( 76, 240)	-9 ( -46, 2)	104 ( 47, 177)	0 ( 0, 0)	0 ( 0, 0)	29 ( 13, 49)	60 ( 29, 95)
Jilin	Jilin	Northeast	12-17 y	Female	74 ( 29, 112)	103 ( 41, 156)	-2 ( -3, -1)	175 ( 69, 266)	88 ( -123, 252)	167 ( 53, 263)	6 ( 0, 47)	15 ( 0, 70)	33 ( 5, 90)	52 ( 18, 109)
Liaoyuan	Jilin	Northeast	<0.5 y	Male	355 ( 157, 643)	383 ( 170, 692)	-2 ( -4, -1)	735 ( 326, 1330)	-105 ( -739, 377)	594 ( 213, 1258)	66 ( 0, 700)	113 ( 0, 756)	227 ( 49, 842)	335 ( 115, 930)
Liaoyuan	Jilin	Northeast	0.5-1 y	Male	328 ( 168, 527)	286 ( 146, 460)	1 ( 0, 2)	615 ( 315, 988)	-18 ( -94, 25)	411 ( 184, 719)	0 ( 0, 0)	17 ( 0, 78)	149 ( 63, 273)	267 ( 127, 447)
Liaoyuan	Jilin	Northeast	1-2 y	Male	560 ( 213, 980)	397 ( 151, 695)	-2 ( -3, -1)	956 ( 364, 1672)	-500 ( -1161, -15)	850 ( 207, 1662)	368 ( 0, 1145)	448 ( 27, 1204)	533 ( 102, 1255)	608 ( 169, 1302)
Liaoyuan	Jilin	Northeast	3-6 y	Male	263 ( 147, 393)	168 ( 94, 251)	1 ( 1, 2)	432 ( 241, 646)	-7 ( -33, 11)	247 ( 118, 397)	0 ( 0, 0)	48 ( 17, 91)	141 ( 69, 226)	223 ( 118, 348)
Liaoyuan	Jilin	Northeast	7-11 y	Male	197 ( 70, 320)	146 ( 52, 237)	0 ( 0, 0)	344 ( 122, 557)	-199 ( -395, -5)	315 ( 70, 551)	90 ( 0, 286)	120 ( 6, 312)	152 ( 31, 338)	181 ( 54, 364)
Liaoyuan	Jilin	Northeast	12-17 y	Male	105 ( 40, 167)	88 ( 33, 139)	-4 ( -6, -1)	190 ( 71, 300)	-249 ( -474, -13)	176 ( 45, 298)	24 ( 0, 186)	41 ( 3, 190)	61 ( 17, 199)	79 ( 30, 206)
Liaoyuan	Jilin	Northeast	<0.5 y	Female	277 ( 139, 450)	210 ( 105, 342)	-1 ( -1, 0)	486 ( 244, 791)	-5 ( -157, 297)	327 ( 134, 625)	7 ( 0, 94)	56 ( 9, 206)	150 ( 60, 303)	234 ( 107, 413)
Liaoyuan	Jilin	Northeast	0.5-1 y	Female	281 ( 150, 435)	164 ( 88, 255)	0 ( 0, 0)	446 ( 238, 690)	-7 ( -40, 11)	245 ( 114, 409)	0 ( 0, 0)	65 ( 25, 122)	158 ( 75, 259)	241 ( 122, 382)
Liaoyuan	Jilin	Northeast	1-2 y	Female	410 ( 166, 747)	233 ( 94, 424)	0 ( 0, 0)	642 ( 260, 1171)	-304 ( -865, -6)	524 ( 130, 1150)	153 ( 0, 647)	226 ( 32, 696)	301 ( 85, 751)	368 ( 134, 802)
Liaoyuan	Jilin	Northeast	3-6 y	Female	193 ( 108, 280)	118 ( 66, 171)	2 ( 1, 2)	312 ( 175, 453)	-3 ( -16, 7)	173 ( 85, 269)	0 ( 0, 0)	37 ( 14, 64)	104 ( 52, 161)	164 ( 87, 246)
Liaoyuan	Jilin	Northeast	7-11 y	Female	148 ( 56, 236)	113 ( 43, 180)	0 ( 0, 1)	261 ( 100, 416)	-145 ( -288, -4)	240 ( 58, 415)	68 ( 0, 207)	90 ( 4, 228)	115 ( 24, 250)	137 ( 42, 268)
Liaoyuan	Jilin	Northeast	12-17 y	Female	80 ( 32, 125)	91 ( 36, 142)	1 ( 1, 2)	172 ( 69, 269)	117 ( -26, 258)	161 ( 48, 264)	16 ( 0, 74)	29 ( 0, 92)	48 ( 10, 112)	65 ( 22, 132)
Siping	Jilin	Northeast	<0.5 y	Male	341 ( 165, 606)	336 ( 163, 598)	-2 ( -3, -1)	676 ( 327, 1202)	76 ( -83, 826)	498 ( 202, 1057)	10 ( 0, 168)	33 ( 0, 295)	161 ( 59, 436)	277 ( 123, 553)
Siping	Jilin	Northeast	0.5-1 y	Male	346 ( 179, 549)	282 ( 146, 448)	-1 ( -2, -1)	627 ( 324, 995)	-5 ( -50, 60)	408 ( 184, 701)	0 ( 0, 0)	44 ( 9, 103)	174 ( 77, 301)	289 ( 140, 475)
Siping	Jilin	Northeast	1-2 y	Male	576 ( 226, 994)	383 ( 150, 661)	-5 ( -8, -2)	954 ( 375, 1646)	-486 ( -1151, -15)	837 ( 212, 1642)	5 ( 0, 73)	54 ( 0, 224)	177 ( 84, 364)	293 ( 156, 502)
Siping	Jilin	Northeast	3-6 y	Male	279 ( 158, 416)	172 ( 97, 257)	-3 ( -4, -1)	449 ( 254, 669)	-9 ( -32, 24)	254 ( 125, 405)	0 ( 0, 0)	75 ( 32, 130)	165 ( 83, 260)	244 ( 130, 377)
Siping	Jilin	Northeast	7-11 y	Male	126 ( 66, 192)	87 ( 46, 133)	0 ( 0, 0)	213 ( 112, 325)	-5 ( -24, 3)	128 ( 59, 210)	0 ( 0, 0)	29 ( 10, 60)	71 ( 33, 118)	109 ( 54, 174)
Siping	Jilin	Northeast	12-17 y	Male	85 ( 37, 151)	65 ( 28, 116)	-2 ( -4, -1)	147 ( 65, 263)	-90 ( -398, 47)	116 ( 38, 257)	4 ( 0, 35)	21 ( 6, 60)	43 ( 18, 86)	63 ( 29, 109)
Siping	Jilin	Northeast	<0.5 y	Female	290 ( 146, 491)	203 ( 102, 344)	-1 ( -1, 0)	492 ( 248, 834)	38 ( -80, 477)	319 ( 133, 677)	9 ( 0, 147)	68 ( 20, 237)	161 ( 71, 331)	244 ( 119, 424)
Siping	Jilin	Northeast	0.5-1 y	Female	296 ( 158, 457)	162 ( 87, 250)	0 ( -1, 0)	458 ( 245, 706)	-3 ( -21, 16)	243 ( 114, 399)	0 ( 0, 3)	87 ( 38, 151)	178 ( 88, 287)	260 ( 134, 409)
Siping	Jilin	Northeast	1-2 y	Female	462 ( 179, 784)	251 ( 97, 426)	-3 ( -5, -1)	710 ( 275, 1204)	-389 ( -898, -10)	611 ( 134, 1192)	2 ( 0, 23)	42 ( 0, 126)	133 ( 62, 244)	219 ( 124, 353)
Siping	Jilin	Northeast	3-6 y	Female	205 ( 115, 298)	120 ( 68, 175)	-1 ( -1, 0)	324 ( 182, 472)	-4 ( -17, 12)	177 ( 88, 277)	0 ( 0, 0)	56 ( 24, 95)	121 ( 61, 187)	180 ( 95, 269)
Siping	Jilin	Northeast	7-11 y	Female	94 ( 49, 145)	68 ( 35, 104)	0 ( 0, 0)	162 ( 83, 249)	-5 ( -24, 5)	100 ( 46, 166)	0 ( 0, 0)	20 ( 6, 43)	52 ( 23, 90)	81 ( 39, 130)
Siping	Jilin	Northeast	12-17 y	Female	82 ( 33, 127)	89 ( 36, 138)	0 ( 0, 0)	171 ( 69, 265)	128 ( 3, 255)	157 ( 46, 260)	8 ( 0, 55)	21 ( 0, 76)	41 ( 11, 98)	59 ( 23, 114)
Songyuan	Jilin	Northeast	<0.5 y	Male	327 ( 122, 642)	514 ( 193, 1010)	-9 ( -18, -3)	832 ( 312, 1634)	-309 ( -1072, 310)	768 ( 239, 1607)	0 ( 0, 0)	3 ( 0, 49)	29 ( 0, 187)	151 ( 59, 337)
Songyuan	Jilin	Northeast	0.5-1 y	Male	285 ( 122, 577)	375 ( 160, 760)	-9 ( -18, -4)	651 ( 278, 1319)	-162 ( -809, 0)	543 ( 200, 1274)	0 ( 0, 0)	3 ( 0, 57)	33 ( 0, 188)	163 ( 68, 330)
Songyuan	Jilin	Northeast	1-2 y	Male	258 ( 129, 414)	274 ( 137, 438)	-7 ( -11, -4)	525 ( 262, 841)	-26 ( -112, 0)	368 ( 170, 623)	0 ( 0, 0)	0 ( 0, 0)	47 ( 16, 98)	177 ( 82, 294)
Songyuan	Jilin	Northeast	3-6 y	Male	218 ( 105, 408)	217 ( 104, 407)	-7 ( -14, -4)	428 ( 205, 801)	-83 ( -479, -6)	321 ( 131, 750)	0 ( 0, 0)	4 ( 0, 73)	53 ( 16, 182)	145 ( 67, 275)
Songyuan	Jilin	Northeast	7-11 y	Male	110 ( 45, 233)	121 ( 50, 256)	-2 ( -4, -1)	230 ( 94, 485)	-73 ( -330, -2)	190 ( 61, 474)	0 ( 0, 0)	3 ( 0, 41)	21 ( 4, 91)	65 ( 27, 142)
Songyuan	Jilin	Northeast	12-17 y	Male	81 ( 28, 136)	101 ( 35, 169)	-6 ( -10, -2)	177 ( 60, 295)	-224 ( -471, -9)	167 ( 44, 294)	1 ( 0, 8)	2 ( 0, 32)	7 ( 0, 57)	29 ( 13, 79)
Songyuan	Jilin	Northeast	<0.5 y	Female	223 ( 100, 434)	246 ( 110, 479)	-4 ( -7, -2)	466 ( 208, 906)	-48 ( -525, 308)	369 ( 139, 859)	1 ( 0, 6)	7 ( 0, 115)	48 ( 9, 209)	143 ( 60, 313)
Songyuan	Jilin	Northeast	0.5-1 y	Female	238 ( 108, 481)	211 ( 95, 426)	-5 ( -11, -2)	443 ( 201, 896)	-96 ( -585, -2)	328 ( 122, 845)	0 ( 0, 0)	4 ( 0, 68)	57 ( 20, 171)	151 ( 71, 272)
Songyuan	Jilin	Northeast	1-2 y	Female	215 ( 108, 361)	185 ( 93, 311)	-5 ( -8, -3)	395 ( 198, 664)	-37 ( -259, 2)	265 ( 117, 509)	0 ( 0, 0)	0 ( 0, 0)	54 ( 22, 104)	149 ( 73, 249)
Songyuan	Jilin	Northeast	3-6 y	Female	169 ( 79, 333)	163 ( 75, 320)	-5 ( -10, -2)	327 ( 152, 643)	-85 ( -456, -4)	251 ( 95, 624)	0 ( 0, 0)	3 ( 0, 53)	39 ( 12, 128)	106 ( 51, 198)
Songyuan	Jilin	Northeast	7-11 y	Female	91 ( 34, 179)	104 ( 39, 204)	-2 ( -3, -1)	194 ( 73, 380)	-76 ( -258, -2)	169 ( 50, 377)	0 ( 0, 0)	2 ( 0, 30)	15 ( 2, 63)	48 ( 20, 102)
Songyuan	Jilin	Northeast	12-17 y	Female	70 ( 28, 101)	123 ( 49, 178)	-3 ( -4, -1)	190 ( 76, 275)	-34 ( -203, 218)	187 ( 64, 274)	0 ( 0, 0)	0 ( 0, 2)	4 ( 0, 27)	23 ( 9, 52)
Tonghua	Jilin	Northeast	<0.5 y	Male	379 ( 164, 697)	414 ( 179, 761)	-13 ( -24, -6)	781 ( 338, 1433)	-134 ( -824, 510)	650 ( 225, 1408)	3 ( 0, 45)	28 ( 0, 203)	153 ( 55, 357)	270 ( 117, 500)
Tonghua	Jilin	Northeast	0.5-1 y	Male	373 ( 178, 657)	336 ( 160, 591)	-11 ( -20, -5)	698 ( 332, 1228)	-115 ( -627, -5)	515 ( 202, 1096)	2 ( 0, 24)	54 ( 7, 184)	182 ( 75, 346)	296 ( 137, 506)
Tonghua	Jilin	Northeast	1-2 y	Male	426 ( 198, 754)	310 ( 144, 549)	-12 ( -21, -6)	725 ( 336, 1282)	-173 ( -769, -14)	524 ( 186, 1198)	16 ( 0, 189)	110 ( 32, 325)	232 ( 97, 474)	341 ( 158, 598)
Tonghua	Jilin	Northeast	3-6 y	Male	283 ( 156, 424)	188 ( 104, 282)	-7 ( -10, -4)	464 ( 256, 697)	-34 ( -149, -2)	282 ( 132, 493)	2 ( 0, 19)	75 ( 29, 147)	164 ( 80, 271)	244 ( 129, 380)
Tonghua	Jilin	Northeast	7-11 y	Male	154 ( 68, 279)	118 ( 52, 214)	-4 ( -7, -2)	268 ( 119, 486)	-91 ( -325, -5)	211 ( 67, 473)	5 ( 0, 54)	32 ( 8, 105)	75 ( 31, 153)	112 ( 53, 196)
Tonghua	Jilin	Northeast	12-17 y	Male	114 ( 42, 173)	94 ( 34, 142)	-6 ( -9, -2)	201 ( 73, 305)	-281 ( -493, -16)	189 ( 48, 303)	160 ( 0, 301)	167 ( 12, 302)	173 ( 26, 303)	179 ( 39, 303)
Tonghua	Jilin	Northeast	<0.5 y	Female	317 ( 146, 572)	243 ( 112, 438)	-7 ( -13, -3)	552 ( 255, 997)	-78 ( -592, 322)	413 ( 147, 953)	6 ( 0, 81)	62 ( 17, 194)	156 ( 68, 306)	239 ( 115, 405)
Tonghua	Jilin	Northeast	0.5-1 y	Female	313 ( 156, 523)	190 ( 95, 318)	-6 ( -10, -3)	497 ( 248, 832)	-67 ( -377, -4)	311 ( 125, 694)	6 ( 0, 76)	90 ( 34, 190)	180 ( 84, 319)	261 ( 130, 420)
Tonghua	Jilin	Northeast	1-2 y	Female	366 ( 164, 680)	217 ( 97, 403)	-9 ( -16, -4)	575 ( 258, 1067)	-193 ( -728, -11)	422 ( 133, 1010)	11 ( 0, 121)	93 ( 38, 235)	184 ( 87, 339)	264 ( 132, 437)
Tonghua	Jilin	Northeast	3-6 y	Female	211 ( 113, 334)	137 ( 74, 217)	-5 ( -8, -3)	342 ( 184, 543)	-39 ( -216, -4)	212 ( 94, 427)	2 ( 0, 24)	53 ( 21, 108)	119 ( 58, 198)	177 ( 93, 275)
Tonghua	Jilin	Northeast	7-11 y	Female	106 ( 49, 193)	85 ( 39, 154)	-3 ( -5, -1)	188 ( 87, 342)	-45 ( -216, -3)	140 ( 51, 331)	1 ( 0, 13)	17 ( 5, 52)	50 ( 22, 91)	79 ( 38, 128)
Tonghua	Jilin	Northeast	12-17 y	Female	85 ( 36, 126)	102 ( 43, 151)	-3 ( -5, -1)	184 ( 77, 273)	35 ( -173, 237)	176 ( 57, 272)	13 ( 0, 72)	28 ( 0, 93)	47 ( 12, 114)	65 ( 23, 131)
Yanbian	Jilin	Northeast	<0.5 y	Male	371 ( 128, 650)	545 ( 189, 955)	-3 ( -5, -1)	913 ( 316, 1599)	-414 ( -1076, 79)	854 ( 246, 1588)	3 ( 0, 24)	9 ( 0, 183)	26 ( 0, 302)	129 ( 44, 432)
Yanbian	Jilin	Northeast	0.5-1 y	Male	416 ( 143, 743)	497 ( 171, 888)	-3 ( -5, -1)	909 ( 314, 1625)	-469 ( -1107, -18)	841 ( 226, 1603)	0 ( 0, 0)	2 ( 0, 0)	15 ( 0, 122)	127 ( 57, 265)
Yanbian	Jilin	Northeast	1-2 y	Male	301 ( 143, 520)	281 ( 133, 484)	0 ( 0, 0)	582 ( 276, 1004)	-71 ( -408, 2)	414 ( 166, 847)	0 ( 0, 0)	1 ( 0, 0)	75 ( 29, 152)	201 ( 94, 342)
Yanbian	Jilin	Northeast	3-6 y	Male	227 ( 115, 402)	195 ( 99, 346)	0 ( 0, 0)	422 ( 214, 748)	-51 ( -390, 16)	293 ( 124, 666)	0 ( 0, 0)	1 ( 0, 6)	64 ( 26, 132)	155 ( 78, 255)
Yanbian	Jilin	Northeast	7-11 y	Male	134 ( 50, 255)	134 ( 50, 254)	0 ( 0, 0)	268 ( 101, 509)	-116 ( -358, -3)	231 ( 64, 503)	0 ( 0, 0)	1 ( 0, 18)	20 ( 0, 70)	64 ( 31, 123)
Yanbian	Jilin	Northeast	12-17 y	Male	76 ( 27, 136)	82 ( 30, 149)	-2 ( -4, -1)	156 ( 57, 282)	-158 ( -444, 0)	140 ( 37, 279)	6 ( 0, 52)	14 ( 0, 74)	32 ( 5, 96)	53 ( 18, 118)
Yanbian	Jilin	Northeast	<0.5 y	Female	314 ( 113, 584)	320 ( 115, 596)	-2 ( -3, -1)	632 ( 228, 1176)	-267 ( -797, 64)	563 ( 149, 1162)	1 ( 0, 0)	4 ( 0, 53)	34 ( 0, 157)	128 ( 62, 264)
Yanbian	Jilin	Northeast	0.5-1 y	Female	296 ( 119, 584)	234 ( 94, 461)	0 ( -1, 0)	530 ( 213, 1044)	-190 ( -737, -3)	422 ( 122, 1026)	1 ( 0, 9)	12 ( 0, 119)	87 ( 30, 230)	178 ( 81, 336)
Yanbian	Jilin	Northeast	1-2 y	Female	236 ( 118, 394)	179 ( 89, 299)	-1 ( -1, 0)	414 ( 207, 692)	-18 ( -152, 69)	252 ( 111, 452)	2 ( 0, 0)	8 ( 0, 89)	91 ( 35, 209)	181 ( 85, 320)
Yanbian	Jilin	Northeast	3-6 y	Female	180 ( 84, 364)	150 ( 69, 303)	1 ( 0, 1)	331 ( 153, 668)	-77 ( -448, 0)	244 ( 88, 648)	0 ( 0, 0)	0 ( 0, 0)	38 ( 15, 71)	105 ( 57, 161)
Yanbian	Jilin	Northeast	7-11 y	Female	102 ( 38, 196)	106 ( 39, 203)	0 ( 0, 0)	207 ( 77, 399)	-90 ( -269, -2)	182 ( 50, 395)	0 ( 0, 0)	1 ( 0, 0)	9 ( 0, 37)	42 ( 22, 76)
Yanbian	Jilin	Northeast	12-17 y	Female	65 ( 24, 104)	100 ( 37, 160)	2 ( 1, 3)	167 ( 62, 266)	134 ( 6, 264)	157 ( 47, 262)	5 ( 0, 65)	12 ( 0, 85)	26 ( 0, 102)	45 ( 13, 116)
Changchun	Jilin	Northeast	<0.5 y	Male	415 ( 197, 738)	360 ( 170, 639)	-10 ( -17, -5)	766 ( 363, 1360)	-64 ( -603, 415)	563 ( 219, 1167)	73 ( 0, 736)	178 ( 36, 799)	292 ( 101, 883)	394 ( 161, 928)
Changchun	Jilin	Northeast	0.5-1 y	Male	547 ( 231, 944)	398 ( 168, 687)	-14 ( -24, -6)	930 ( 393, 1607)	-415 ( -1067, -22)	773 ( 230, 1569)	82 ( 0, 545)	201 ( 61, 644)	313 ( 125, 738)	413 ( 184, 816)
Changchun	Jilin	Northeast	1-2 y	Male	617 ( 259, 1057)	361 ( 152, 619)	-13 ( -22, -5)	966 ( 406, 1653)	-471 ( -1122, -23)	824 ( 218, 1633)	52 ( 0, 283)	171 ( 66, 415)	287 ( 142, 549)	391 ( 201, 670)
Changchun	Jilin	Northeast	3-6 y	Male	371 ( 188, 643)	201 ( 102, 349)	-7 ( -12, -3)	565 ( 286, 980)	-137 ( -624, -7)	382 ( 139, 905)	63 ( 18, 212)	154 ( 70, 294)	235 ( 118, 387)	307 ( 163, 482)
Changchun	Jilin	Northeast	7-11 y	Male	247 ( 103, 360)	154 ( 64, 224)	-5 ( -8, -2)	396 ( 165, 576)	-262 ( -411, -29)	381 ( 109, 573)	290 ( 18, 547)	304 ( 46, 548)	317 ( 72, 548)	329 ( 92, 549)
Changchun	Jilin	Northeast	12-17 y	Male	121 ( 51, 186)	84 ( 35, 129)	-7 ( -11, -3)	198 ( 84, 305)	-262 ( -488, -20)	183 ( 50, 304)	36 ( 0, 204)	56 ( 15, 208)	75 ( 28, 212)	91 ( 40, 218)
Changchun	Jilin	Northeast	<0.5 y	Female	345 ( 173, 572)	212 ( 107, 352)	-6 ( -9, -3)	552 ( 277, 916)	-32 ( -366, 236)	351 ( 142, 718)	89 ( 5, 503)	179 ( 59, 568)	260 ( 107, 626)	332 ( 151, 672)
Changchun	Jilin	Northeast	0.5-1 y	Female	433 ( 195, 757)	214 ( 97, 374)	-8 ( -14, -4)	639 ( 288, 1117)	-238 ( -775, -11)	471 ( 136, 1079)	112 ( 28, 357)	200 ( 78, 445)	279 ( 126, 513)	349 ( 170, 587)
Changchun	Jilin	Northeast	1-2 y	Female	431 ( 197, 756)	205 ( 94, 360)	-6 ( -11, -3)	630 ( 287, 1105)	-231 ( -780, -9)	459 ( 131, 1058)	95 ( 29, 284)	185 ( 78, 384)	265 ( 125, 463)	337 ( 170, 547)
Changchun	Jilin	Northeast	3-6 y	Female	252 ( 137, 406)	133 ( 72, 213)	-4 ( -7, -2)	381 ( 206, 612)	-55 ( -349, -5)	227 ( 96, 536)	49 ( 14, 162)	115 ( 52, 230)	174 ( 87, 292)	226 ( 120, 357)
Changchun	Jilin	Northeast	7-11 y	Female	185 ( 80, 264)	118 ( 51, 169)	-4 ( -5, -2)	300 ( 129, 428)	-191 ( -297, -24)	288 ( 83, 428)	219 ( 12, 406)	230 ( 35, 408)	240 ( 53, 410)	248 ( 72, 411)
Changchun	Jilin	Northeast	12-17 y	Female	98 ( 44, 142)	91 ( 41, 132)	-1 ( -2, -1)	188 ( 85, 272)	12 ( -201, 242)	179 ( 58, 270)	9 ( 0, 47)	26 ( 5, 71)	46 ( 19, 92)	63 ( 30, 112)
Daqing	Heilongjiang	Northeast	<0.5 y	Male	265 ( 103, 486)	264 ( 103, 484)	18 ( 7, 33)	547 ( 213, 1004)	306 ( 16, 979)	455 ( 133, 980)	0 ( 0, 0)	3 ( 0, 43)	60 ( 21, 146)	145 ( 68, 257)
Daqing	Heilongjiang	Northeast	0.5-1 y	Male	196 ( 97, 310)	196 ( 97, 309)	12 ( 6, 19)	404 ( 199, 639)	32 ( 5, 131)	279 ( 123, 478)	0 ( 0, 0)	1 ( 0, 0)	63 ( 23, 122)	147 ( 68, 245)
Daqing	Heilongjiang	Northeast	1-2 y	Male	272 ( 101, 499)	308 ( 115, 565)	17 ( 6, 31)	598 ( 222, 1094)	-211 ( -641, 28)	535 ( 150, 1092)	0 ( 0, 0)	0 ( 0, 0)	27 ( 0, 96)	115 ( 60, 197)
Daqing	Heilongjiang	Northeast	3-6 y	Male	137 ( 70, 214)	153 ( 78, 239)	9 ( 5, 14)	299 ( 153, 467)	36 ( 5, 200)	218 ( 99, 376)	0 ( 0, 0)	0 ( 0, 0)	36 ( 13, 70)	97 ( 47, 155)
Daqing	Heilongjiang	Northeast	7-11 y	Male	91 ( 35, 169)	88 ( 34, 164)	5 ( 2, 9)	184 ( 72, 342)	-56 ( -196, 18)	159 ( 46, 339)	85 ( 0, 320)	95 ( 0, 322)	113 ( 10, 325)	130 ( 27, 328)
Daqing	Heilongjiang	Northeast	12-17 y	Male	62 ( 23, 95)	62 ( 23, 95)	7 ( 3, 11)	132 ( 48, 202)	109 ( 5, 200)	124 ( 33, 198)	2 ( 0, 21)	9 ( 0, 38)	22 ( 5, 54)	36 ( 14, 69)
Daqing	Heilongjiang	Northeast	<0.5 y	Female	194 ( 75, 381)	183 ( 70, 360)	13 ( 5, 25)	390 ( 150, 766)	212 ( 11, 720)	319 ( 92, 726)	0 ( 0, 0)	5 ( 0, 60)	53 ( 19, 133)	114 ( 51, 213)
Daqing	Heilongjiang	Northeast	0.5-1 y	Female	163 ( 81, 264)	110 ( 55, 178)	7 ( 4, 12)	280 ( 140, 455)	21 ( 4, 79)	163 ( 71, 291)	0 ( 0, 0)	6 ( 0, 25)	71 ( 31, 127)	130 ( 62, 216)
Daqing	Heilongjiang	Northeast	1-2 y	Female	209 ( 85, 440)	137 ( 56, 289)	7 ( 3, 14)	353 ( 143, 743)	-78 ( -400, 11)	262 ( 74, 725)	0 ( 0, 0)	7 ( 0, 66)	71 ( 33, 142)	130 ( 64, 220)
Daqing	Heilongjiang	Northeast	3-6 y	Female	114 ( 61, 175)	82 ( 44, 127)	6 ( 3, 9)	202 ( 108, 311)	16 ( 3, 66)	122 ( 57, 209)	0 ( 0, 0)	2 ( 0, 12)	47 ( 22, 81)	90 ( 45, 143)
Daqing	Heilongjiang	Northeast	7-11 y	Female	73 ( 29, 136)	64 ( 26, 119)	4 ( 1, 7)	141 ( 57, 262)	-43 ( -150, 11)	119 ( 34, 258)	64 ( 0, 239)	73 ( 0, 242)	87 ( 10, 244)	100 ( 22, 247)
Daqing	Heilongjiang	Northeast	12-17 y	Female	46 ( 19, 78)	51 ( 22, 87)	2 ( 1, 4)	99 ( 42, 169)	-32 ( -102, 11)	88 ( 27, 168)	0 ( 0, 0)	1 ( 0, 12)	10 ( 4, 27)	25 ( 13, 43)
Da Hinggan Ling	Heilongjiang	Northeast	<0.5 y	Male	211 ( 76, 413)	313 ( 113, 612)	13 ( 5, 25)	536 ( 193, 1050)	319 ( 11, 1027)	476 ( 141, 1034)	0 ( 0, 0)	0 ( 0, 0)	6 ( 0, 69)	86 ( 36, 186)
Da Hinggan Ling	Heilongjiang	Northeast	0.5-1 y	Male	152 ( 70, 267)	222 ( 103, 391)	8 ( 4, 15)	382 ( 177, 673)	7 ( -142, 82)	300 ( 126, 590)	0 ( 0, 0)	0 ( 0, 0)	0 ( 0, 6)	81 ( 35, 141)
Da Hinggan Ling	Heilongjiang	Northeast	1-2 y	Male	145 ( 66, 263)	241 ( 110, 436)	7 ( 3, 13)	393 ( 180, 712)	2 ( -197, 102)	321 ( 134, 646)	0 ( 0, 0)	0 ( 0, 0)	0 ( 0, 0)	71 ( 30, 122)
Da Hinggan Ling	Heilongjiang	Northeast	3-6 y	Male	226 ( 135, 301)	377 ( 226, 503)	6 ( 4, 8)	609 ( 365, 813)	-346 ( -468, -140)	606 ( 344, 813)	593 ( 164, 810)	595 ( 195, 811)	598 ( 228, 811)	601 ( 264, 811)
Da Hinggan Ling	Heilongjiang	Northeast	7-11 y	Male	50 ( 24, 82)	71 ( 35, 118)	2 ( 1, 4)	123 ( 60, 204)	6 ( -30, 44)	97 ( 43, 172)	0 ( 0, 0)	0 ( 0, 0)	0 ( 0, 4)	27 ( 12, 45)
Da Hinggan Ling	Heilongjiang	Northeast	12-17 y	Male	50 ( 19, 77)	75 ( 28, 116)	5 ( 2, 8)	130 ( 49, 201)	114 ( 9, 198)	124 ( 37, 198)	0 ( 0, 0)	1 ( 0, 11)	5 ( 0, 29)	20 ( 8, 47)
Da Hinggan Ling	Heilongjiang	Northeast	<0.5 y	Female	154 ( 56, 309)	215 ( 78, 432)	9 ( 3, 19)	379 ( 138, 760)	219 ( 9, 731)	330 ( 99, 735)	0 ( 0, 0)	0 ( 0, 0)	6 ( 0, 57)	67 ( 27, 135)
Da Hinggan Ling	Heilongjiang	Northeast	0.5-1 y	Female	122 ( 58, 200)	122 ( 58, 200)	5 ( 2, 8)	249 ( 118, 408)	13 ( -7, 64)	170 ( 73, 300)	0 ( 0, 0)	0 ( 0, 0)	11 ( 2, 26)	76 ( 34, 129)
Da Hinggan Ling	Heilongjiang	Northeast	1-2 y	Female	122 ( 59, 198)	118 ( 57, 192)	3 ( 1, 5)	243 ( 117, 394)	4 ( -13, 21)	161 ( 71, 276)	0 ( 0, 0)	0 ( 0, 0)	14 ( 4, 30)	79 ( 36, 132)
Da Hinggan Ling	Heilongjiang	Northeast	3-6 y	Female	207 ( 107, 286)	227 ( 117, 313)	5 ( 2, 7)	439 ( 227, 606)	-254 ( -355, -90)	436 ( 198, 606)	426 ( 104, 603)	429 ( 129, 603)	431 ( 153, 603)	433 ( 171, 604)
Da Hinggan Ling	Heilongjiang	Northeast	7-11 y	Female	41 ( 20, 68)	53 ( 26, 89)	2 ( 1, 3)	95 ( 48, 159)	2 ( -38, 24)	73 ( 32, 136)	0 ( 0, 0)	0 ( 0, 0)	0 ( 0, 5)	23 ( 11, 39)
Da Hinggan Ling	Heilongjiang	Northeast	12-17 y	Female	32 ( 14, 59)	53 ( 23, 97)	1 ( 0, 2)	87 ( 37, 159)	-22 ( -91, 9)	78 ( 28, 157)	0 ( 0, 0)	0 ( 0, 0)	1 ( 0, 12)	15 ( 7, 31)
Haerbin	Heilongjiang	Northeast	<0.5 y	Male	415 ( 167, 647)	302 ( 122, 470)	6 ( 2, 9)	723 ( 291, 1126)	-85 ( -624, 881)	663 ( 178, 1108)	10 ( 0, 104)	60 ( 0, 193)	144 ( 66, 284)	220 ( 115, 366)
Haerbin	Heilongjiang	Northeast	0.5-1 y	Male	286 ( 146, 455)	208 ( 106, 330)	2 ( 1, 4)	497 ( 253, 789)	-4 ( -83, 61)	326 ( 140, 592)	23 ( 0, 91)	112 ( 43, 218)	191 ( 85, 330)	262 ( 124, 429)
Haerbin	Heilongjiang	Northeast	1-2 y	Male	286 ( 140, 483)	230 ( 113, 388)	3 ( 1, 5)	519 ( 254, 877)	-26 ( -355, 131)	372 ( 148, 771)	16 ( 0, 112)	102 ( 34, 226)	182 ( 77, 330)	254 ( 116, 425)
Haerbin	Heilongjiang	Northeast	3-6 y	Male	290 ( 123, 433)	234 ( 99, 349)	3 ( 1, 4)	526 ( 224, 787)	-238 ( -450, -3)	490 ( 135, 784)	360 ( 0, 732)	386 ( 36, 740)	409 ( 71, 744)	430 ( 106, 748)
Haerbin	Heilongjiang	Northeast	7-11 y	Male	96 ( 51, 149)	67 ( 36, 104)	1 ( 1, 1)	163 ( 88, 254)	-1 ( -46, 35)	108 ( 48, 198)	10 ( 0, 43)	39 ( 15, 76)	64 ( 30, 109)	87 ( 44, 139)
Haerbin	Heilongjiang	Northeast	12-17 y	Male	84 ( 41, 117)	62 ( 30, 86)	2 ( 1, 3)	147 ( 72, 206)	-60 ( -240, 177)	144 ( 54, 206)	67 ( 0, 184)	76 ( 11, 185)	84 ( 21, 186)	91 ( 30, 186)
Haerbin	Heilongjiang	Northeast	<0.5 y	Female	308 ( 124, 496)	211 ( 85, 341)	4 ( 2, 7)	523 ( 211, 843)	-81 ( -499, 617)	476 ( 129, 835)	9 ( 0, 79)	51 ( 0, 147)	112 ( 53, 219)	167 ( 89, 286)
Haerbin	Heilongjiang	Northeast	0.5-1 y	Female	232 ( 121, 367)	114 ( 60, 181)	3 ( 2, 5)	349 ( 183, 552)	11 ( -8, 61)	186 ( 80, 334)	57 ( 19, 116)	117 ( 52, 206)	171 ( 80, 287)	219 ( 108, 356)
Haerbin	Heilongjiang	Northeast	1-2 y	Female	241 ( 123, 399)	114 ( 58, 189)	2 ( 1, 3)	356 ( 182, 590)	-16 ( -162, 14)	195 ( 78, 413)	60 ( 22, 120)	120 ( 53, 210)	174 ( 82, 289)	221 ( 110, 359)
Haerbin	Heilongjiang	Northeast	3-6 y	Female	209 ( 97, 351)	111 ( 51, 186)	2 ( 1, 3)	322 ( 149, 540)	-100 ( -299, 4)	255 ( 74, 524)	139 ( 13, 438)	171 ( 40, 447)	200 ( 64, 456)	225 ( 85, 464)
Haerbin	Heilongjiang	Northeast	7-11 y	Female	77 ( 42, 122)	48 ( 26, 77)	1 ( 0, 1)	126 ( 68, 200)	-1 ( -33, 21)	79 ( 36, 149)	11 ( 2, 33)	33 ( 14, 62)	53 ( 26, 88)	70 ( 37, 112)
Haerbin	Heilongjiang	Northeast	12-17 y	Female	61 ( 29, 96)	49 ( 24, 77)	0 ( 0, 0)	110 ( 53, 172)	-39 ( -101, 0)	96 ( 33, 170)	13 ( 0, 55)	27 ( 9, 68)	39 ( 17, 80)	50 ( 24, 90)
Hegang	Heilongjiang	Northeast	<0.5 y	Male	197 ( 61, 349)	397 ( 123, 704)	14 ( 4, 25)	608 ( 189, 1078)	98 ( -554, 903)	580 ( 152, 1077)	0 ( 0, 0)	0 ( 0, 0)	1 ( 0, 4)	42 ( 14, 114)
Hegang	Heilongjiang	Northeast	0.5-1 y	Male	142 ( 55, 299)	291 ( 112, 611)	6 ( 2, 13)	440 ( 169, 923)	-86 ( -522, 39)	395 ( 135, 913)	0 ( 0, 0)	0 ( 0, 0)	0 ( 0, 4)	43 ( 15, 105)
Hegang	Heilongjiang	Northeast	1-2 y	Male	171 ( 55, 320)	400 ( 128, 746)	5 ( 2, 9)	576 ( 185, 1075)	-223 ( -624, 5)	550 ( 154, 1071)	0 ( 0, 0)	0 ( 0, 0)	0 ( 0, 0)	29 ( 8, 86)
Hegang	Heilongjiang	Northeast	3-6 y	Male	115 ( 41, 212)	263 ( 94, 486)	5 ( 2, 9)	383 ( 137, 708)	-116 ( -398, 32)	360 ( 113, 706)	25 ( 0, 378)	31 ( 0, 407)	40 ( 0, 427)	77 ( 10, 448)
Hegang	Heilongjiang	Northeast	7-11 y	Male	45 ( 19, 89)	88 ( 36, 175)	2 ( 1, 3)	134 ( 56, 267)	-15 ( -144, 32)	118 ( 44, 263)	0 ( 0, 0)	0 ( 0, 0)	0 ( 0, 5)	15 ( 5, 38)
Hegang	Heilongjiang	Northeast	12-17 y	Male	42 ( 14, 64)	85 ( 29, 129)	5 ( 2, 8)	132 ( 45, 200)	76 ( -171, 194)	129 ( 37, 200)	0 ( 0, 0)	0 ( 0, 0)	0 ( 0, 5)	9 ( 2, 25)
Hegang	Heilongjiang	Northeast	<0.5 y	Female	147 ( 45, 270)	280 ( 85, 512)	10 ( 3, 18)	437 ( 133, 800)	46 ( -421, 665)	416 ( 105, 793)	0 ( 0, 0)	0 ( 0, 0)	0 ( 0, 0)	31 ( 11, 80)
Hegang	Heilongjiang	Northeast	0.5-1 y	Female	111 ( 46, 236)	153 ( 63, 325)	4 ( 2, 9)	268 ( 110, 570)	-31 ( -294, 36)	218 ( 77, 557)	0 ( 0, 0)	0 ( 0, 0)	1 ( 0, 21)	45 ( 18, 92)
Hegang	Heilongjiang	Northeast	1-2 y	Female	120 ( 47, 260)	161 ( 63, 350)	1 ( 1, 3)	282 ( 110, 613)	-55 ( -333, 4)	235 ( 78, 604)	0 ( 0, 0)	0 ( 0, 0)	1 ( 0, 11)	46 ( 20, 85)
Hegang	Heilongjiang	Northeast	3-6 y	Female	82 ( 35, 171)	123 ( 51, 255)	3 ( 1, 6)	208 ( 87, 431)	-36 ( -232, 15)	177 ( 62, 422)	17 ( 0, 250)	22 ( 0, 265)	31 ( 0, 291)	65 ( 14, 313)
Hegang	Heilongjiang	Northeast	7-11 y	Female	36 ( 16, 73)	63 ( 28, 130)	1 ( 0, 2)	100 ( 44, 205)	-12 ( -107, 19)	86 ( 34, 198)	0 ( 0, 0)	0 ( 0, 0)	0 ( 0, 0)	12 ( 5, 24)
Hegang	Heilongjiang	Northeast	12-17 y	Female	23 ( 10, 44)	51 ( 23, 98)	1 ( 0, 2)	76 ( 33, 144)	-12 ( -81, 15)	69 ( 27, 142)	0 ( 0, 0)	0 ( 0, 0)	0 ( 0, 0)	7 ( 3, 17)
Heihe	Heilongjiang	Northeast	<0.5 y	Male	176 ( 64, 349)	328 ( 119, 652)	8 ( 3, 16)	512 ( 185, 1018)	291 ( 10, 970)	463 ( 146, 996)	0 ( 0, 0)	0 ( 0, 0)	0 ( 0, 0)	42 ( 15, 94)
Heihe	Heilongjiang	Northeast	0.5-1 y	Male	160 ( 60, 322)	304 ( 114, 613)	3 ( 1, 5)	466 ( 175, 941)	-110 ( -521, 21)	419 ( 136, 928)	0 ( 0, 0)	5 ( 0, 76)	19 ( 0, 178)	84 ( 21, 271)
Heihe	Heilongjiang	Northeast	1-2 y	Male	122 ( 55, 220)	257 ( 116, 461)	4 ( 2, 7)	383 ( 173, 687)	-2 ( -125, 123)	330 ( 137, 629)	0 ( 0, 0)	0 ( 0, 0)	0 ( 0, 0)	46 ( 17, 105)
Heihe	Heilongjiang	Northeast	3-6 y	Male	95 ( 43, 177)	198 ( 89, 370)	3 ( 1, 5)	296 ( 133, 552)	-7 ( -196, 153)	260 ( 107, 522)	0 ( 0, 0)	0 ( 0, 0)	0 ( 0, 0)	34 ( 13, 79)
Heihe	Heilongjiang	Northeast	7-11 y	Male	42 ( 21, 72)	76 ( 38, 130)	1 ( 0, 1)	119 ( 59, 203)	6 ( -15, 66)	99 ( 46, 178)	0 ( 0, 0)	0 ( 0, 0)	0 ( 0, 0)	18 ( 8, 34)
Heihe	Heilongjiang	Northeast	12-17 y	Male	44 ( 16, 68)	82 ( 30, 128)	4 ( 1, 5)	130 ( 47, 201)	98 ( -50, 198)	126 ( 39, 201)	1 ( 0, 6)	2 ( 0, 21)	4 ( 0, 35)	17 ( 5, 50)
Heihe	Heilongjiang	Northeast	<0.5 y	Female	129 ( 47, 265)	228 ( 82, 468)	5 ( 2, 11)	363 ( 131, 743)	201 ( 7, 719)	323 ( 102, 715)	0 ( 0, 0)	0 ( 0, 0)	0 ( 0, 0)	38 ( 16, 81)
Heihe	Heilongjiang	Northeast	0.5-1 y	Female	112 ( 50, 206)	140 ( 62, 257)	3 ( 1, 5)	255 ( 113, 469)	-11 ( -131, 38)	196 ( 79, 400)	0 ( 0, 0)	0 ( 0, 0)	3 ( 0, 46)	60 ( 24, 126)
Heihe	Heilongjiang	Northeast	1-2 y	Female	108 ( 50, 186)	128 ( 60, 221)	2 ( 1, 3)	238 ( 111, 410)	-7 ( -83, 16)	175 ( 75, 343)	0 ( 0, 0)	0 ( 0, 0)	0 ( 0, 0)	56 ( 25, 95)
Heihe	Heilongjiang	Northeast	3-6 y	Female	80 ( 38, 157)	109 ( 51, 213)	2 ( 1, 4)	191 ( 90, 375)	-13 ( -162, 33)	153 ( 64, 351)	0 ( 0, 0)	0 ( 0, 0)	0 ( 0, 0)	36 ( 17, 62)
Heihe	Heilongjiang	Northeast	7-11 y	Female	35 ( 17, 66)	57 ( 27, 107)	1 ( 0, 1)	94 ( 45, 175)	-2 ( -58, 27)	77 ( 34, 162)	0 ( 0, 0)	0 ( 0, 0)	0 ( 0, 0)	15 ( 7, 26)
Heihe	Heilongjiang	Northeast	12-17 y	Female	35 ( 12, 57)	73 ( 25, 118)	0 ( 0, 0)	108 ( 38, 175)	-49 ( -106, 0)	104 ( 30, 175)	0 ( 0, 0)	0 ( 0, 0)	1 ( 0, 9)	10 ( 4, 25)
Jixi	Heilongjiang	Northeast	<0.5 y	Male	254 ( 98, 476)	287 ( 111, 538)	10 ( 4, 18)	551 ( 212, 1033)	296 ( 9, 1012)	471 ( 144, 1014)	4 ( 0, 58)	19 ( 0, 167)	82 ( 19, 263)	165 ( 63, 354)
Jixi	Heilongjiang	Northeast	0.5-1 y	Male	188 ( 92, 299)	212 ( 104, 337)	6 ( 3, 9)	406 ( 199, 645)	19 ( -4, 98)	295 ( 129, 499)	0 ( 0, 0)	0 ( 0, 0)	52 ( 17, 105)	138 ( 62, 233)
Jixi	Heilongjiang	Northeast	1-2 y	Male	187 ( 88, 308)	236 ( 111, 389)	5 ( 3, 9)	428 ( 202, 705)	14 ( -71, 177)	329 ( 138, 602)	0 ( 0, 0)	2 ( 0, 17)	50 ( 12, 136)	136 ( 57, 257)
Jixi	Heilongjiang	Northeast	3-6 y	Male	134 ( 68, 217)	169 ( 86, 274)	4 ( 2, 7)	307 ( 156, 498)	22 ( -23, 191)	237 ( 106, 427)	0 ( 0, 0)	0 ( 0, 0)	31 ( 9, 71)	93 ( 43, 156)
Jixi	Heilongjiang	Northeast	7-11 y	Male	63 ( 32, 103)	68 ( 35, 111)	2 ( 1, 3)	134 ( 68, 218)	13 ( 0, 79)	97 ( 43, 175)	0 ( 0, 0)	2 ( 0, 25)	21 ( 7, 57)	49 ( 22, 91)
Jixi	Heilongjiang	Northeast	12-17 y	Male	59 ( 24, 90)	67 ( 27, 103)	4 ( 2, 6)	130 ( 52, 200)	105 ( 4, 195)	123 ( 38, 198)	0 ( 0, 9)	3 ( 0, 26)	11 ( 0, 42)	26 ( 11, 58)
Jixi	Heilongjiang	Northeast	<0.5 y	Female	186 ( 74, 362)	198 ( 79, 385)	7 ( 3, 14)	392 ( 156, 760)	205 ( 6, 726)	330 ( 99, 735)	4 ( 0, 56)	16 ( 0, 135)	64 ( 16, 202)	124 ( 48, 268)
Jixi	Heilongjiang	Northeast	0.5-1 y	Female	156 ( 77, 253)	119 ( 58, 193)	4 ( 2, 6)	279 ( 137, 452)	14 ( 2, 62)	172 ( 76, 302)	0 ( 0, 0)	1 ( 0, 9)	62 ( 26, 112)	122 ( 57, 202)
Jixi	Heilongjiang	Northeast	1-2 y	Female	158 ( 78, 256)	117 ( 58, 190)	2 ( 1, 4)	278 ( 137, 450)	4 ( -16, 36)	169 ( 74, 294)	0 ( 0, 0)	4 ( 0, 30)	67 ( 28, 125)	126 ( 58, 216)
Jixi	Heilongjiang	Northeast	3-6 y	Female	110 ( 58, 173)	91 ( 48, 143)	2 ( 1, 4)	204 ( 108, 320)	9 ( -4, 50)	132 ( 62, 225)	0 ( 0, 0)	0 ( 0, 5)	42 ( 19, 72)	85 ( 43, 136)
Jixi	Heilongjiang	Northeast	7-11 y	Female	51 ( 27, 81)	49 ( 26, 79)	1 ( 1, 2)	102 ( 53, 162)	7 ( -2, 40)	71 ( 33, 124)	0 ( 0, 0)	1 ( 0, 7)	18 ( 7, 38)	39 ( 18, 67)
Jixi	Heilongjiang	Northeast	12-17 y	Female	34 ( 18, 54)	42 ( 22, 67)	1 ( 0, 1)	77 ( 40, 123)	0 ( -25, 23)	59 ( 27, 102)	1 ( 0, 16)	3 ( 0, 33)	14 ( 4, 49)	27 ( 12, 61)
Jiamusi	Heilongjiang	Northeast	<0.5 y	Male	311 ( 103, 483)	409 ( 136, 636)	12 ( 4, 19)	732 ( 243, 1138)	-189 ( -652, 779)	703 ( 180, 1137)	320 ( 0, 887)	354 ( 0, 914)	397 ( 9, 940)	445 ( 66, 957)
Jiamusi	Heilongjiang	Northeast	0.5-1 y	Male	162 ( 78, 261)	209 ( 100, 337)	7 ( 4, 12)	378 ( 181, 610)	30 ( 6, 136)	280 ( 125, 481)	0 ( 0, 0)	0 ( 0, 0)	15 ( 1, 41)	105 ( 47, 181)
Jiamusi	Heilongjiang	Northeast	1-2 y	Male	155 ( 74, 254)	224 ( 107, 367)	7 ( 3, 12)	386 ( 184, 633)	30 ( 3, 158)	298 ( 132, 523)	0 ( 0, 0)	0 ( 0, 0)	6 ( 0, 28)	96 ( 42, 167)
Jiamusi	Heilongjiang	Northeast	3-6 y	Male	186 ( 65, 305)	273 ( 96, 448)	7 ( 2, 11)	466 ( 163, 764)	-179 ( -434, 77)	434 ( 121, 763)	5 ( 0, 57)	17 ( 0, 128)	51 ( 0, 187)	111 ( 36, 247)
Jiamusi	Heilongjiang	Northeast	7-11 y	Male	57 ( 28, 103)	71 ( 35, 129)	2 ( 1, 4)	131 ( 65, 236)	2 ( -78, 46)	100 ( 44, 212)	0 ( 0, 0)	1 ( 0, 7)	8 ( 1, 46)	37 ( 17, 74)
Jiamusi	Heilongjiang	Northeast	12-17 y	Male	57 ( 21, 84)	75 ( 28, 111)	5 ( 2, 8)	138 ( 51, 202)	26 ( -223, 193)	134 ( 40, 202)	0 ( 0, 0)	2 ( 0, 14)	10 ( 0, 33)	25 ( 10, 51)
Jiamusi	Heilongjiang	Northeast	<0.5 y	Female	237 ( 83, 372)	294 ( 103, 461)	9 ( 3, 14)	540 ( 189, 847)	-182 ( -509, 510)	520 ( 143, 847)	314 ( 0, 746)	335 ( 0, 754)	362 ( 18, 764)	389 ( 57, 774)
Jiamusi	Heilongjiang	Northeast	0.5-1 y	Female	134 ( 66, 219)	119 ( 58, 194)	4 ( 2, 7)	258 ( 126, 421)	17 ( 3, 75)	165 ( 73, 294)	0 ( 0, 0)	0 ( 0, 0)	32 ( 13, 61)	95 ( 44, 159)
Jiamusi	Heilongjiang	Northeast	1-2 y	Female	135 ( 67, 216)	112 ( 56, 179)	4 ( 2, 6)	250 ( 124, 401)	9 ( 2, 29)	154 ( 69, 261)	0 ( 0, 0)	0 ( 0, 0)	35 ( 14, 62)	97 ( 46, 160)
Jiamusi	Heilongjiang	Northeast	3-6 y	Female	165 ( 58, 283)	162 ( 57, 278)	4 ( 1, 7)	331 ( 116, 568)	-146 ( -328, 1)	305 ( 74, 564)	3 ( 0, 45)	13 ( 0, 96)	41 ( 9, 139)	84 ( 35, 182)
Jiamusi	Heilongjiang	Northeast	7-11 y	Female	43 ( 23, 70)	48 ( 25, 78)	2 ( 1, 3)	94 ( 49, 151)	7 ( 1, 32)	66 ( 32, 115)	0 ( 0, 0)	0 ( 0, 0)	6 ( 2, 14)	29 ( 14, 48)
Jiamusi	Heilongjiang	Northeast	12-17 y	Female	28 ( 15, 44)	39 ( 21, 62)	1 ( 1, 2)	68 ( 37, 108)	7 ( 0, 33)	53 ( 26, 91)	0 ( 0, 0)	0 ( 0, 0)	3 ( 0, 10)	18 ( 9, 31)
Mudanjiang	Heilongjiang	Northeast	<0.5 y	Male	309 ( 122, 551)	274 ( 108, 489)	13 ( 5, 22)	595 ( 235, 1062)	234 ( -232, 1013)	510 ( 142, 1054)	7 ( 0, 100)	37 ( 0, 214)	124 ( 45, 309)	202 ( 88, 396)
Mudanjiang	Heilongjiang	Northeast	0.5-1 y	Male	340 ( 127, 579)	306 ( 114, 521)	9 ( 3, 15)	654 ( 244, 1114)	-273 ( -659, 2)	590 ( 154, 1114)	32 ( 0, 236)	76 ( 0, 325)	159 ( 47, 410)	233 ( 90, 489)
Mudanjiang	Heilongjiang	Northeast	1-2 y	Male	324 ( 122, 555)	330 ( 124, 565)	8 ( 3, 13)	662 ( 249, 1133)	-277 ( -658, 1)	606 ( 167, 1121)	30 ( 0, 231)	66 ( 0, 320)	147 ( 41, 402)	223 ( 84, 486)
Mudanjiang	Heilongjiang	Northeast	3-6 y	Male	210 ( 86, 360)	211 ( 86, 363)	6 ( 2, 10)	427 ( 174, 733)	-121 ( -413, 55)	372 ( 112, 729)	22 ( 0, 173)	49 ( 0, 239)	108 ( 30, 299)	161 ( 62, 349)
Mudanjiang	Heilongjiang	Northeast	7-11 y	Male	114 ( 46, 193)	98 ( 39, 166)	3 ( 1, 5)	215 ( 86, 364)	-90 ( -211, 2)	195 ( 55, 362)	10 ( 0, 68)	24 ( 0, 96)	51 ( 17, 122)	75 ( 32, 147)
Mudanjiang	Heilongjiang	Northeast	12-17 y	Male	73 ( 31, 103)	69 ( 30, 97)	3 ( 1, 4)	144 ( 62, 204)	-28 ( -230, 177)	141 ( 46, 202)	9 ( 0, 55)	16 ( 0, 70)	28 ( 4, 83)	41 ( 16, 91)
Mudanjiang	Heilongjiang	Northeast	<0.5 y	Female	231 ( 91, 419)	194 ( 76, 351)	9 ( 3, 16)	433 ( 170, 786)	132 ( -283, 709)	369 ( 104, 760)	10 ( 0, 135)	35 ( 0, 194)	97 ( 36, 254)	153 ( 67, 320)
Mudanjiang	Heilongjiang	Northeast	0.5-1 y	Female	272 ( 103, 497)	165 ( 63, 302)	5 ( 2, 10)	443 ( 168, 808)	-162 ( -466, 5)	371 ( 87, 797)	29 ( 0, 180)	78 ( 19, 245)	136 ( 50, 305)	188 ( 80, 357)
Mudanjiang	Heilongjiang	Northeast	1-2 y	Female	279 ( 104, 506)	165 ( 62, 299)	3 ( 1, 6)	447 ( 167, 810)	-166 ( -453, 0)	376 ( 85, 797)	36 ( 0, 214)	86 ( 20, 270)	144 ( 52, 324)	195 ( 80, 377)
Mudanjiang	Heilongjiang	Northeast	3-6 y	Female	169 ( 75, 305)	111 ( 49, 200)	4 ( 2, 7)	284 ( 126, 512)	-71 ( -286, 15)	221 ( 67, 494)	19 ( 0, 141)	52 ( 11, 181)	94 ( 36, 217)	131 ( 59, 255)
Mudanjiang	Heilongjiang	Northeast	7-11 y	Female	94 ( 36, 154)	73 ( 28, 120)	2 ( 1, 3)	168 ( 65, 277)	-73 ( -164, 0)	152 ( 39, 276)	11 ( 0, 70)	25 ( 2, 90)	45 ( 15, 108)	63 ( 26, 126)
Mudanjiang	Heilongjiang	Northeast	12-17 y	Female	63 ( 26, 91)	64 ( 27, 92)	1 ( 0, 1)	128 ( 53, 184)	-69 ( -112, -6)	123 ( 38, 183)	5 ( 0, 38)	10 ( 0, 53)	20 ( 0, 66)	32 ( 8, 79)
Qitaihe	Heilongjiang	Northeast	<0.5 y	Male	291 ( 117, 522)	279 ( 112, 500)	7 ( 3, 12)	577 ( 231, 1034)	314 ( 7, 988)	483 ( 143, 1003)	12 ( 0, 133)	43 ( 0, 229)	129 ( 42, 314)	207 ( 85, 401)
Qitaihe	Heilongjiang	Northeast	0.5-1 y	Male	318 ( 124, 557)	310 ( 121, 544)	3 ( 1, 6)	630 ( 246, 1107)	-242 ( -644, -1)	562 ( 161, 1094)	81 ( 0, 398)	126 ( 0, 478)	204 ( 45, 540)	273 ( 90, 605)
Qitaihe	Heilongjiang	Northeast	1-2 y	Male	214 ( 105, 345)	232 ( 113, 374)	3 ( 1, 4)	448 ( 219, 723)	-1 ( -96, 79)	330 ( 142, 587)	0 ( 0, 0)	3 ( 0, 42)	86 ( 33, 164)	169 ( 76, 287)
Qitaihe	Heilongjiang	Northeast	3-6 y	Male	181 ( 82, 321)	197 ( 90, 351)	1 ( 1, 2)	379 ( 172, 674)	-62 ( -370, 74)	313 ( 112, 659)	59 ( 0, 470)	83 ( 0, 491)	137 ( 27, 510)	187 ( 60, 533)
Qitaihe	Heilongjiang	Northeast	7-11 y	Male	79 ( 40, 129)	74 ( 38, 121)	1 ( 0, 1)	153 ( 78, 251)	-9 ( -89, 29)	113 ( 48, 223)	8 ( 0, 122)	19 ( 0, 139)	47 ( 16, 151)	71 ( 31, 172)
Qitaihe	Heilongjiang	Northeast	12-17 y	Male	66 ( 25, 100)	63 ( 24, 97)	3 ( 1, 4)	132 ( 50, 201)	111 ( 8, 200)	123 ( 34, 200)	5 ( 0, 36)	12 ( 0, 51)	26 ( 8, 66)	39 ( 17, 79)
Qitaihe	Heilongjiang	Northeast	<0.5 y	Female	213 ( 87, 389)	192 ( 79, 352)	5 ( 2, 9)	409 ( 168, 750)	212 ( 5, 717)	336 ( 103, 727)	6 ( 0, 76)	28 ( 0, 147)	92 ( 33, 211)	148 ( 64, 276)
Qitaihe	Heilongjiang	Northeast	0.5-1 y	Female	207 ( 96, 369)	136 ( 63, 242)	2 ( 1, 3)	344 ( 159, 615)	-40 ( -281, 36)	235 ( 84, 551)	9 ( 0, 129)	53 ( 14, 186)	113 ( 47, 246)	168 ( 77, 302)
Qitaihe	Heilongjiang	Northeast	1-2 y	Female	185 ( 94, 291)	115 ( 59, 181)	1 ( 1, 2)	301 ( 154, 474)	2 ( -8, 19)	169 ( 75, 282)	0 ( 0, 0)	43 ( 16, 78)	105 ( 48, 175)	160 ( 77, 259)
Qitaihe	Heilongjiang	Northeast	3-6 y	Female	152 ( 71, 281)	108 ( 51, 200)	1 ( 0, 2)	261 ( 122, 482)	-46 ( -261, 19)	192 ( 69, 469)	45 ( 0, 332)	76 ( 10, 349)	115 ( 35, 368)	150 ( 58, 385)
Qitaihe	Heilongjiang	Northeast	7-11 y	Female	64 ( 32, 110)	54 ( 27, 93)	0 ( 0, 1)	118 ( 60, 204)	-9 ( -81, 15)	85 ( 35, 176)	9 ( 0, 117)	21 ( 1, 128)	42 ( 14, 141)	60 ( 25, 151)
Qitaihe	Heilongjiang	Northeast	12-17 y	Female	70 ( 45, 94)	72 ( 46, 96)	1 ( 1, 2)	144 ( 92, 192)	132 ( -41, 190)	8 ( -2, 111)	136 ( 22, 190)	137 ( 33, 190)	138 ( 42, 190)	138 ( 53, 190)
Qiqihar	Heilongjiang	Northeast	<0.5 y	Male	251 ( 94, 467)	302 ( 113, 562)	9 ( 3, 17)	562 ( 210, 1046)	313 ( 4, 1017)	491 ( 140, 1020)	7 ( 0, 96)	27 ( 0, 199)	87 ( 13, 287)	169 ( 57, 381)
Qiqihar	Heilongjiang	Northeast	0.5-1 y	Male	180 ( 87, 287)	219 ( 106, 349)	4 ( 2, 7)	404 ( 196, 643)	18 ( -12, 132)	301 ( 132, 508)	0 ( 0, 0)	0 ( 0, 0)	41 ( 12, 94)	128 ( 56, 218)
Qiqihar	Heilongjiang	Northeast	1-2 y	Male	173 ( 83, 281)	238 ( 115, 388)	3 ( 1, 4)	414 ( 200, 673)	9 ( -40, 122)	322 ( 140, 555)	0 ( 0, 0)	0 ( 0, 0)	27 ( 6, 70)	116 ( 51, 200)
Qiqihar	Heilongjiang	Northeast	3-6 y	Male	128 ( 64, 201)	174 ( 88, 274)	3 ( 1, 4)	304 ( 153, 480)	23 ( -18, 184)	239 ( 107, 409)	0 ( 0, 0)	1 ( 0, 9)	24 ( 4, 78)	87 ( 39, 156)
Qiqihar	Heilongjiang	Northeast	7-11 y	Male	60 ( 31, 96)	72 ( 37, 115)	1 ( 0, 1)	133 ( 67, 212)	6 ( -7, 42)	100 ( 46, 172)	0 ( 0, 0)	0 ( 0, 0)	14 ( 4, 31)	42 ( 20, 73)
Qiqihar	Heilongjiang	Northeast	12-17 y	Male	62 ( 25, 88)	76 ( 31, 109)	3 ( 1, 5)	141 ( 57, 202)	-2 ( -227, 189)	138 ( 43, 202)	17 ( 0, 93)	25 ( 0, 103)	37 ( 4, 112)	49 ( 14, 120)
Qiqihar	Heilongjiang	Northeast	<0.5 y	Female	183 ( 71, 357)	208 ( 80, 405)	6 ( 2, 13)	398 ( 153, 774)	211 ( 1, 748)	343 ( 102, 756)	5 ( 0, 69)	18 ( 0, 138)	63 ( 11, 203)	122 ( 44, 272)
Qiqihar	Heilongjiang	Northeast	0.5-1 y	Female	150 ( 74, 242)	124 ( 61, 200)	2 ( 1, 4)	277 ( 137, 447)	12 ( -5, 86)	178 ( 77, 313)	0 ( 0, 0)	1 ( 0, 10)	54 ( 22, 103)	115 ( 53, 191)
Qiqihar	Heilongjiang	Northeast	1-2 y	Female	150 ( 75, 241)	119 ( 59, 190)	1 ( 1, 2)	270 ( 135, 434)	1 ( -15, 19)	168 ( 76, 286)	0 ( 0, 0)	0 ( 0, 0)	55 ( 23, 97)	115 ( 54, 189)
Qiqihar	Heilongjiang	Northeast	3-6 y	Female	106 ( 57, 166)	93 ( 50, 147)	2 ( 1, 3)	201 ( 108, 316)	10 ( -5, 77)	134 ( 64, 230)	0 ( 0, 0)	1 ( 0, 13)	36 ( 15, 73)	80 ( 40, 134)
Qiqihar	Heilongjiang	Northeast	7-11 y	Female	48 ( 25, 78)	51 ( 27, 83)	1 ( 0, 1)	100 ( 52, 162)	4 ( -3, 24)	72 ( 34, 125)	0 ( 0, 0)	0 ( 0, 0)	13 ( 5, 26)	35 ( 17, 58)
Qiqihar	Heilongjiang	Northeast	12-17 y	Female	62 ( 39, 81)	82 ( 51, 109)	0 ( 0, 0)	143 ( 90, 190)	-87 ( -116, -50)	140 ( 85, 187)	129 ( 3, 188)	131 ( 16, 188)	132 ( 29, 188)	133 ( 40, 188)
Shuangyashan	Heilongjiang	Northeast	<0.5 y	Male	197 ( 70, 381)	324 ( 114, 625)	7 ( 3, 14)	529 ( 187, 1020)	297 ( 7, 989)	474 ( 144, 1001)	0 ( 0, 0)	0 ( 0, 0)	3 ( 0, 40)	71 ( 30, 144)
Shuangyashan	Heilongjiang	Northeast	0.5-1 y	Male	137 ( 65, 220)	226 ( 107, 363)	3 ( 2, 5)	366 ( 174, 589)	17 ( -3, 110)	292 ( 131, 485)	0 ( 0, 0)	0 ( 0, 0)	0 ( 0, 0)	71 ( 30, 122)
Shuangyashan	Heilongjiang	Northeast	1-2 y	Male	133 ( 63, 221)	241 ( 114, 402)	4 ( 2, 7)	378 ( 180, 630)	16 ( -26, 125)	312 ( 137, 552)	0 ( 0, 0)	0 ( 0, 0)	0 ( 0, 0)	61 ( 26, 109)
Shuangyashan	Heilongjiang	Northeast	3-6 y	Male	97 ( 48, 159)	175 ( 86, 285)	4 ( 2, 6)	276 ( 136, 450)	26 ( -10, 152)	228 ( 104, 400)	0 ( 0, 0)	0 ( 0, 0)	0 ( 0, 0)	45 ( 20, 76)
Shuangyashan	Heilongjiang	Northeast	7-11 y	Male	46 ( 23, 74)	71 ( 35, 115)	1 ( 1, 2)	118 ( 59, 191)	9 ( 0, 49)	93 ( 44, 159)	0 ( 0, 0)	0 ( 0, 0)	0 ( 0, 0)	23 ( 11, 39)
Shuangyashan	Heilongjiang	Northeast	12-17 y	Male	47 ( 16, 73)	77 ( 27, 119)	4 ( 1, 6)	128 ( 44, 199)	113 ( 11, 197)	120 ( 33, 194)	0 ( 0, 0)	0 ( 0, 5)	4 ( 0, 22)	17 ( 6, 40)
Shuangyashan	Heilongjiang	Northeast	<0.5 y	Female	145 ( 52, 298)	225 ( 81, 461)	6 ( 2, 11)	376 ( 135, 771)	205 ( 5, 743)	333 ( 100, 754)	0 ( 0, 0)	0 ( 0, 0)	4 ( 0, 43)	59 ( 24, 124)
Shuangyashan	Heilongjiang	Northeast	0.5-1 y	Female	114 ( 55, 184)	128 ( 62, 207)	2 ( 1, 4)	244 ( 119, 396)	12 ( 0, 72)	173 ( 77, 300)	0 ( 0, 0)	0 ( 0, 0)	3 ( 0, 20)	69 ( 31, 118)
Shuangyashan	Heilongjiang	Northeast	1-2 y	Female	113 ( 55, 184)	122 ( 59, 197)	2 ( 1, 3)	237 ( 115, 383)	3 ( -8, 20)	163 ( 74, 280)	0 ( 0, 0)	0 ( 0, 0)	3 ( 0, 10)	69 ( 32, 114)
Shuangyashan	Heilongjiang	Northeast	3-6 y	Female	80 ( 42, 128)	94 ( 50, 151)	2 ( 1, 4)	176 ( 93, 283)	10 ( -1, 58)	127 ( 61, 220)	0 ( 0, 0)	0 ( 0, 0)	0 ( 0, 3)	46 ( 23, 73)
Shuangyashan	Heilongjiang	Northeast	7-11 y	Female	36 ( 19, 59)	51 ( 27, 83)	1 ( 1, 2)	89 ( 46, 144)	6 ( 0, 24)	68 ( 33, 117)	0 ( 0, 0)	0 ( 0, 0)	0 ( 0, 0)	19 ( 9, 33)
Shuangyashan	Heilongjiang	Northeast	12-17 y	Female	35 ( 13, 61)	62 ( 23, 108)	1 ( 0, 1)	98 ( 37, 171)	-36 ( -103, 5)	91 ( 28, 170)	0 ( 0, 0)	1 ( 0, 9)	4 ( 0, 26)	16 ( 6, 41)
Suihua	Heilongjiang	Northeast	<0.5 y	Male	255 ( 93, 465)	304 ( 110, 553)	15 ( 5, 27)	574 ( 209, 1045)	236 ( -364, 975)	510 ( 141, 1036)	0 ( 0, 0)	5 ( 0, 79)	43 ( 0, 184)	129 ( 55, 280)
Suihua	Heilongjiang	Northeast	0.5-1 y	Male	179 ( 85, 296)	214 ( 102, 354)	8 ( 4, 14)	402 ( 191, 665)	10 ( -72, 88)	299 ( 127, 536)	0 ( 0, 0)	0 ( 0, 0)	34 ( 9, 86)	122 ( 53, 211)
Suihua	Heilongjiang	Northeast	1-2 y	Male	199 ( 86, 407)	268 ( 115, 546)	9 ( 4, 19)	476 ( 204, 971)	-74 ( -502, 69)	399 ( 145, 940)	0 ( 0, 0)	2 ( 0, 45)	35 ( 3, 152)	123 ( 49, 256)
Suihua	Heilongjiang	Northeast	3-6 y	Male	125 ( 63, 202)	166 ( 83, 269)	7 ( 3, 11)	298 ( 149, 482)	24 ( -34, 179)	231 ( 101, 415)	0 ( 0, 0)	0 ( 0, 0)	18 ( 3, 54)	81 ( 37, 140)
Suihua	Heilongjiang	Northeast	7-11 y	Male	64 ( 31, 114)	73 ( 36, 131)	3 ( 1, 5)	140 ( 68, 250)	-2 ( -92, 59)	109 ( 44, 231)	0 ( 0, 0)	1 ( 0, 16)	15 ( 3, 52)	43 ( 19, 86)
Suihua	Heilongjiang	Northeast	12-17 y	Male	69 ( 46, 92)	84 ( 56, 111)	4 ( 3, 5)	156 ( 104, 208)	-196 ( -261, -130)	154 ( 100, 206)	156 ( 104, 208)	156 ( 104, 208)	156 ( 104, 208)	156 ( 104, 208)
Suihua	Heilongjiang	Northeast	<0.5 y	Female	184 ( 68, 354)	207 ( 77, 398)	10 ( 4, 20)	401 ( 149, 772)	181 ( -160, 722)	349 ( 99, 747)	1 ( 0, 0)	4 ( 0, 61)	36 ( 8, 135)	99 ( 41, 202)
Suihua	Heilongjiang	Northeast	0.5-1 y	Female	147 ( 71, 238)	120 ( 58, 194)	5 ( 2, 8)	272 ( 132, 440)	10 ( -20, 52)	174 ( 74, 304)	0 ( 0, 0)	0 ( 0, 0)	47 ( 19, 85)	109 ( 50, 179)
Suihua	Heilongjiang	Northeast	1-2 y	Female	151 ( 72, 251)	118 ( 56, 196)	4 ( 2, 7)	273 ( 131, 453)	-4 ( -65, 24)	174 ( 73, 322)	0 ( 0, 0)	1 ( 0, 19)	52 ( 21, 104)	113 ( 52, 192)
Suihua	Heilongjiang	Northeast	3-6 y	Female	102 ( 55, 160)	89 ( 47, 139)	4 ( 2, 6)	195 ( 104, 305)	13 ( 1, 56)	127 ( 60, 222)	0 ( 0, 0)	0 ( 0, 0)	31 ( 13, 56)	75 ( 38, 120)
Suihua	Heilongjiang	Northeast	7-11 y	Female	48 ( 25, 80)	50 ( 26, 84)	2 ( 1, 3)	100 ( 52, 167)	4 ( -18, 27)	72 ( 33, 133)	0 ( 0, 0)	0 ( 0, 0)	12 ( 4, 29)	34 ( 16, 60)
Suihua	Heilongjiang	Northeast	12-17 y	Female	46 ( 18, 75)	60 ( 23, 97)	2 ( 1, 3)	107 ( 42, 176)	-45 ( -107, 4)	100 ( 30, 175)	0 ( 0, 0)	0 ( 0, 8)	6 ( 0, 24)	20 ( 10, 39)
Yichun	Heilongjiang	Northeast	<0.5 y	Male	176 ( 61, 348)	335 ( 116, 662)	9 ( 3, 18)	520 ( 180, 1028)	318 ( 11, 987)	466 ( 141, 991)	0 ( 0, 0)	0 ( 0, 0)	0 ( 0, 0)	46 ( 20, 100)
Yichun	Heilongjiang	Northeast	0.5-1 y	Male	119 ( 57, 196)	226 ( 108, 372)	5 ( 2, 8)	350 ( 167, 576)	18 ( -12, 89)	288 ( 130, 488)	0 ( 0, 0)	0 ( 0, 0)	0 ( 0, 0)	48 ( 20, 86)
Yichun	Heilongjiang	Northeast	1-2 y	Male	113 ( 53, 184)	241 ( 114, 394)	4 ( 2, 6)	358 ( 169, 584)	22 ( -1, 121)	303 ( 137, 510)	0 ( 0, 0)	0 ( 0, 0)	0 ( 0, 0)	40 ( 16, 71)
Yichun	Heilongjiang	Northeast	3-6 y	Male	84 ( 41, 137)	178 ( 87, 290)	3 ( 2, 5)	266 ( 130, 432)	27 ( -3, 165)	227 ( 105, 387)	0 ( 0, 0)	0 ( 0, 0)	0 ( 0, 0)	30 ( 12, 55)
Yichun	Heilongjiang	Northeast	7-11 y	Male	43 ( 20, 79)	79 ( 37, 145)	1 ( 0, 2)	122 ( 58, 226)	-2 ( -81, 32)	101 ( 45, 198)	5 ( 0, 89)	7 ( 0, 119)	11 ( 0, 144)	31 ( 8, 159)
Yichun	Heilongjiang	Northeast	12-17 y	Male	51 ( 26, 70)	94 ( 48, 129)	6 ( 3, 8)	151 ( 77, 206)	147 ( 42, 206)	19 ( -9, 157)	122 ( 0, 203)	124 ( 0, 203)	127 ( 6, 203)	130 ( 21, 204)
Yichun	Heilongjiang	Northeast	<0.5 y	Female	129 ( 45, 260)	231 ( 80, 465)	6 ( 2, 13)	366 ( 127, 738)	215 ( 7, 713)	324 ( 97, 710)	0 ( 0, 0)	0 ( 0, 0)	0 ( 0, 0)	35 ( 15, 70)
Yichun	Heilongjiang	Northeast	0.5-1 y	Female	100 ( 48, 161)	127 ( 61, 205)	3 ( 1, 5)	230 ( 110, 371)	13 ( 2, 52)	168 ( 76, 288)	0 ( 0, 0)	0 ( 0, 0)	0 ( 0, 0)	51 ( 23, 87)
Yichun	Heilongjiang	Northeast	1-2 y	Female	99 ( 48, 159)	122 ( 60, 196)	1 ( 1, 2)	223 ( 109, 358)	4 ( -3, 19)	160 ( 74, 265)	0 ( 0, 0)	0 ( 0, 0)	0 ( 0, 0)	51 ( 23, 86)
Yichun	Heilongjiang	Northeast	3-6 y	Female	70 ( 36, 113)	97 ( 49, 155)	2 ( 1, 4)	169 ( 86, 273)	10 ( -2, 52)	128 ( 61, 219)	0 ( 0, 0)	0 ( 0, 0)	0 ( 0, 0)	34 ( 16, 57)
Yichun	Heilongjiang	Northeast	7-11 y	Female	35 ( 17, 65)	58 ( 27, 107)	1 ( 0, 1)	93 ( 44, 173)	-4 ( -71, 19)	75 ( 33, 152)	5 ( 0, 85)	7 ( 0, 100)	10 ( 0, 115)	26 ( 7, 132)
Yichun	Heilongjiang	Northeast	12-17 y	Female	35 ( 12, 57)	72 ( 25, 117)	1 ( 0, 2)	108 ( 38, 176)	-50 ( -106, 0)	101 ( 30, 175)	2 ( 0, 44)	3 ( 0, 53)	4 ( 0, 63)	12 ( 0, 71)
Shanghai	Shanghai	East	<0.5 y	Male	1687 ( 905, 2616)	555 ( 298, 861)	19 ( 10, 30)	2262 ( 1213, 3508)	34 ( 11, 76)	835 ( 394, 1399)	283 ( 114, 506)	754 ( 362, 1256)	1175 ( 593, 1905)	1550 ( 805, 2451)
Shanghai	Shanghai	East	0.5-1 y	Male	1842 ( 991, 2845)	470 ( 253, 726)	12 ( 6, 18)	2323 ( 1250, 3589)	12 ( -1, 30)	718 ( 340, 1195)	524 ( 241, 886)	970 ( 481, 1586)	1367 ( 703, 2192)	1721 ( 904, 2708)
Shanghai	Shanghai	East	1-2 y	Male	1853 ( 999, 2865)	458 ( 247, 708)	12 ( 6, 18)	2323 ( 1252, 3591)	14 ( 2, 32)	698 ( 331, 1173)	542 ( 252, 914)	985 ( 489, 1608)	1381 ( 711, 2207)	1734 ( 913, 2727)
Shanghai	Shanghai	East	3-6 y	Male	1316 ( 756, 1973)	353 ( 203, 530)	10 ( 6, 14)	1679 ( 965, 2517)	28 ( 6, 111)	545 ( 266, 889)	346 ( 164, 568)	673 ( 348, 1058)	963 ( 519, 1491)	1223 ( 678, 1856)
Shanghai	Shanghai	East	7-11 y	Male	562 ( 310, 825)	184 ( 102, 271)	6 ( 3, 9)	752 ( 416, 1104)	7 ( 1, 15)	277 ( 134, 442)	93 ( 39, 160)	250 ( 123, 395)	391 ( 201, 601)	516 ( 274, 778)
Shanghai	Shanghai	East	12-17 y	Male	402 ( 182, 689)	140 ( 63, 240)	8 ( 4, 14)	550 ( 249, 944)	285 ( 14, 880)	340 ( 89, 802)	62 ( 24, 170)	146 ( 70, 268)	220 ( 112, 359)	287 ( 151, 443)
Shanghai	Shanghai	East	<0.5 y	Female	1264 ( 647, 2002)	407 ( 208, 644)	12 ( 6, 20)	1683 ( 861, 2666)	28 ( 7, 88)	615 ( 276, 1056)	231 ( 92, 414)	578 ( 265, 959)	887 ( 429, 1457)	1163 ( 577, 1880)
Shanghai	Shanghai	East	0.5-1 y	Female	1398 ( 723, 2200)	332 ( 171, 522)	8 ( 4, 13)	1738 ( 898, 2735)	7 ( -3, 19)	513 ( 231, 868)	438 ( 195, 736)	762 ( 363, 1255)	1052 ( 516, 1709)	1310 ( 660, 2107)
Shanghai	Shanghai	East	1-2 y	Female	1424 ( 738, 2236)	310 ( 161, 487)	7 ( 4, 12)	1741 ( 902, 2735)	10 ( 2, 24)	475 ( 217, 805)	478 ( 216, 801)	799 ( 384, 1313)	1084 ( 534, 1758)	1339 ( 677, 2145)
Shanghai	Shanghai	East	3-6 y	Female	1011 ( 562, 1484)	224 ( 125, 329)	7 ( 4, 11)	1243 ( 690, 1824)	13 ( 4, 29)	345 ( 167, 552)	333 ( 161, 530)	562 ( 286, 868)	767 ( 403, 1164)	949 ( 511, 1419)
Shanghai	Shanghai	East	7-11 y	Female	474 ( 258, 709)	119 ( 65, 178)	4 ( 2, 5)	597 ( 325, 892)	5 ( 1, 10)	182 ( 86, 290)	136 ( 63, 218)	250 ( 124, 390)	352 ( 180, 541)	443 ( 232, 672)
Shanghai	Shanghai	East	12-17 y	Female	373 ( 164, 644)	136 ( 60, 234)	4 ( 2, 7)	513 ( 225, 885)	-112 ( -422, 43)	367 ( 85, 861)	24 ( 0, 71)	101 ( 53, 172)	173 ( 99, 270)	238 ( 136, 353)
Changzhou	Jiangsu	East	<0.5 y	Male	726 ( 364, 1175)	207 ( 104, 335)	11 ( 5, 17)	944 ( 473, 1528)	-45 ( -359, 15)	364 ( 141, 793)	115 ( 30, 337)	315 ( 135, 584)	492 ( 230, 841)	651 ( 319, 1072)
Changzhou	Jiangsu	East	0.5-1 y	Male	748 ( 389, 1160)	170 ( 88, 263)	10 ( 5, 15)	927 ( 483, 1439)	21 ( 6, 56)	262 ( 119, 444)	163 ( 71, 286)	358 ( 170, 591)	531 ( 264, 860)	686 ( 350, 1090)
Changzhou	Jiangsu	East	1-2 y	Male	754 ( 392, 1170)	170 ( 89, 264)	7 ( 4, 11)	931 ( 485, 1445)	6 ( -2, 15)	259 ( 119, 430)	174 ( 77, 299)	367 ( 177, 605)	540 ( 270, 872)	693 ( 355, 1102)
Changzhou	Jiangsu	East	3-6 y	Male	535 ( 295, 778)	125 ( 69, 182)	6 ( 3, 9)	667 ( 367, 969)	7 ( 3, 14)	189 ( 91, 292)	110 ( 49, 179)	252 ( 126, 384)	378 ( 197, 564)	491 ( 262, 724)
Changzhou	Jiangsu	East	7-11 y	Male	334 ( 140, 622)	87 ( 37, 163)	6 ( 3, 11)	427 ( 179, 796)	247 ( 7, 752)	269 ( 52, 691)	28 ( 0, 109)	95 ( 50, 186)	156 ( 83, 257)	210 ( 114, 325)
Changzhou	Jiangsu	East	12-17 y	Male	152 ( 71, 289)	44 ( 21, 85)	3 ( 1, 5)	199 ( 93, 379)	-77 ( -422, 2)	112 ( 29, 354)	20 ( 9, 50)	56 ( 27, 97)	87 ( 44, 136)	115 ( 60, 175)
Changzhou	Jiangsu	East	<0.5 y	Female	555 ( 264, 924)	147 ( 70, 245)	7 ( 4, 12)	709 ( 338, 1181)	-34 ( -269, 9)	265 ( 95, 602)	111 ( 32, 291)	256 ( 103, 479)	385 ( 170, 659)	500 ( 231, 838)
Changzhou	Jiangsu	East	0.5-1 y	Female	596 ( 298, 943)	107 ( 54, 170)	6 ( 3, 9)	709 ( 354, 1122)	9 ( 4, 20)	166 ( 72, 281)	187 ( 80, 321)	324 ( 148, 538)	446 ( 210, 726)	555 ( 268, 889)
Changzhou	Jiangsu	East	1-2 y	Female	609 ( 304, 962)	105 ( 52, 165)	5 ( 3, 8)	718 ( 359, 1135)	4 ( -8, 12)	164 ( 71, 282)	204 ( 88, 347)	339 ( 155, 560)	460 ( 217, 744)	567 ( 275, 907)
Changzhou	Jiangsu	East	3-6 y	Female	428 ( 237, 636)	73 ( 41, 109)	5 ( 3, 7)	506 ( 281, 753)	7 ( 3, 13)	113 ( 54, 183)	140 ( 66, 224)	236 ( 119, 366)	322 ( 167, 490)	399 ( 214, 601)
Changzhou	Jiangsu	East	7-11 y	Female	273 ( 113, 491)	53 ( 22, 95)	4 ( 2, 7)	329 ( 136, 593)	184 ( 5, 561)	192 ( 32, 508)	46 ( 15, 104)	95 ( 52, 155)	138 ( 76, 208)	177 ( 98, 266)
Changzhou	Jiangsu	East	12-17 y	Female	218 ( 86, 317)	70 ( 27, 102)	2 ( 1, 3)	290 ( 114, 422)	-191 ( -307, -12)	265 ( 48, 417)	263 ( 24, 420)	269 ( 46, 420)	275 ( 66, 420)	280 ( 83, 420)
Huaian	Jiangsu	East	<0.5 y	Male	519 ( 260, 831)	221 ( 111, 354)	4 ( 2, 6)	744 ( 373, 1191)	-11 ( -47, 2)	319 ( 143, 548)	0 ( 0, 0)	16 ( 0, 51)	226 ( 105, 376)	414 ( 203, 671)
Huaian	Jiangsu	East	0.5-1 y	Male	556 ( 281, 881)	186 ( 94, 294)	5 ( 3, 8)	747 ( 378, 1183)	9 ( 0, 36)	268 ( 123, 452)	0 ( 0, 0)	74 ( 30, 134)	278 ( 132, 454)	460 ( 229, 740)
Huaian	Jiangsu	East	1-2 y	Male	563 ( 285, 892)	190 ( 96, 301)	2 ( 1, 3)	755 ( 383, 1196)	-6 ( -26, 2)	273 ( 125, 458)	0 ( 0, 0)	84 ( 35, 149)	287 ( 137, 468)	468 ( 233, 756)
Huaian	Jiangsu	East	3-6 y	Male	804 ( 257, 1303)	303 ( 97, 491)	-5 ( -8, -2)	1102 ( 352, 1785)	-665 ( -1271, -33)	987 ( 151, 1769)	401 ( 0, 1219)	502 ( 34, 1282)	599 ( 118, 1340)	686 ( 195, 1388)
Huaian	Jiangsu	East	7-11 y	Male	279 ( 101, 552)	111 ( 40, 220)	3 ( 1, 6)	394 ( 143, 779)	240 ( 4, 752)	292 ( 55, 738)	3 ( 0, 51)	25 ( 0, 131)	92 ( 40, 206)	153 ( 73, 274)
Huaian	Jiangsu	East	12-17 y	Male	125 ( 53, 260)	54 ( 23, 112)	2 ( 1, 4)	180 ( 77, 375)	69 ( 1, 340)	62 ( 28, 103)	55 ( 0, 330)	77 ( 5, 343)	106 ( 26, 351)	131 ( 43, 359)
Huaian	Jiangsu	East	<0.5 y	Female	396 ( 188, 642)	156 ( 74, 252)	3 ( 2, 5)	555 ( 264, 900)	-6 ( -26, 2)	226 ( 95, 392)	0 ( 0, 0)	30 ( 8, 65)	184 ( 80, 309)	321 ( 147, 527)
Huaian	Jiangsu	East	0.5-1 y	Female	446 ( 216, 718)	116 ( 56, 187)	4 ( 2, 7)	567 ( 274, 912)	6 ( 1, 15)	168 ( 73, 284)	0 ( 0, 0)	106 ( 44, 181)	251 ( 114, 413)	381 ( 178, 623)
Huaian	Jiangsu	East	1-2 y	Female	456 ( 221, 734)	116 ( 56, 187)	2 ( 1, 4)	574 ( 278, 925)	0 ( -8, 4)	170 ( 73, 290)	0 ( 0, 0)	118 ( 50, 202)	263 ( 119, 432)	391 ( 183, 638)
Huaian	Jiangsu	East	3-6 y	Female	572 ( 194, 999)	159 ( 54, 279)	-3 ( -5, -1)	728 ( 247, 1273)	-410 ( -940, -15)	600 ( 86, 1264)	195 ( 0, 729)	282 ( 47, 782)	361 ( 102, 825)	433 ( 153, 879)
Huaian	Jiangsu	East	7-11 y	Female	232 ( 86, 465)	68 ( 25, 136)	2 ( 1, 4)	302 ( 112, 605)	184 ( 3, 586)	209 ( 36, 558)	6 ( 0, 64)	39 ( 14, 121)	88 ( 41, 176)	132 ( 66, 231)
Huaian	Jiangsu	East	12-17 y	Female	154 ( 53, 264)	72 ( 25, 124)	1 ( 0, 2)	227 ( 79, 391)	-14 ( -257, 304)	145 ( 33, 361)	52 ( 0, 310)	74 ( 2, 319)	100 ( 23, 325)	124 ( 40, 332)
Lianyungang	Jiangsu	East	<0.5 y	Male	521 ( 265, 822)	214 ( 109, 337)	5 ( 3, 9)	740 ( 376, 1168)	3 ( -4, 10)	302 ( 140, 500)	0 ( 0, 0)	26 ( 6, 54)	235 ( 111, 386)	422 ( 208, 681)
Lianyungang	Jiangsu	East	0.5-1 y	Male	577 ( 293, 913)	191 ( 97, 303)	4 ( 2, 6)	771 ( 392, 1221)	-5 ( -66, 19)	287 ( 128, 497)	0 ( 0, 0)	99 ( 41, 185)	301 ( 142, 491)	480 ( 237, 774)
Lianyungang	Jiangsu	East	1-2 y	Male	650 ( 300, 1260)	210 ( 97, 406)	4 ( 2, 8)	864 ( 398, 1675)	-132 ( -872, 1)	416 ( 130, 1341)	1 ( 0, 0)	103 ( 44, 214)	304 ( 146, 518)	483 ( 241, 796)
Lianyungang	Jiangsu	East	3-6 y	Male	408 ( 219, 600)	135 ( 73, 199)	4 ( 2, 6)	548 ( 294, 805)	-1 ( -18, 5)	196 ( 94, 311)	0 ( 0, 0)	62 ( 27, 105)	210 ( 105, 320)	341 ( 177, 510)
Lianyungang	Jiangsu	East	7-11 y	Male	287 ( 102, 560)	109 ( 39, 214)	4 ( 1, 7)	400 ( 142, 781)	248 ( 4, 771)	299 ( 52, 753)	26 ( 0, 184)	65 ( 6, 252)	128 ( 43, 311)	185 ( 77, 369)
Lianyungang	Jiangsu	East	12-17 y	Male	98 ( 51, 151)	40 ( 21, 62)	2 ( 1, 3)	140 ( 73, 215)	1 ( -9, 9)	61 ( 28, 102)	0 ( 0, 0)	10 ( 4, 20)	47 ( 23, 74)	79 ( 40, 123)
Lianyungang	Jiangsu	East	<0.5 y	Female	400 ( 192, 645)	150 ( 72, 243)	4 ( 2, 7)	554 ( 267, 895)	3 ( -1, 8)	214 ( 93, 361)	0 ( 0, 0)	39 ( 14, 75)	192 ( 85, 321)	329 ( 152, 541)
Lianyungang	Jiangsu	East	0.5-1 y	Female	459 ( 222, 739)	119 ( 58, 191)	2 ( 1, 3)	580 ( 281, 933)	0 ( -11, 8)	175 ( 75, 302)	0 ( 0, 0)	122 ( 52, 211)	266 ( 120, 441)	394 ( 185, 645)
Lianyungang	Jiangsu	East	1-2 y	Female	475 ( 228, 788)	115 ( 55, 191)	4 ( 2, 7)	595 ( 285, 985)	-13 ( -118, 5)	185 ( 73, 399)	0 ( 0, 0)	130 ( 56, 219)	273 ( 126, 450)	401 ( 190, 652)
Lianyungang	Jiangsu	East	3-6 y	Female	329 ( 175, 502)	80 ( 43, 122)	3 ( 2, 5)	412 ( 220, 628)	1 ( -11, 5)	118 ( 56, 193)	0 ( 0, 0)	92 ( 43, 151)	194 ( 96, 306)	284 ( 147, 441)
Lianyungang	Jiangsu	East	7-11 y	Female	237 ( 89, 468)	67 ( 25, 132)	2 ( 1, 5)	307 ( 115, 605)	189 ( 4, 585)	216 ( 35, 566)	22 ( 0, 146)	63 ( 17, 197)	110 ( 44, 242)	152 ( 68, 289)
Lianyungang	Jiangsu	East	12-17 y	Female	87 ( 47, 132)	39 ( 21, 59)	1 ( 0, 1)	127 ( 69, 192)	0 ( -7, 4)	57 ( 28, 93)	0 ( 0, 0)	5 ( 1, 9)	39 ( 20, 61)	70 ( 37, 106)
Nanjing	Jiangsu	East	<0.5 y	Male	782 ( 375, 1334)	208 ( 100, 356)	16 ( 8, 27)	1006 ( 482, 1716)	-124 ( -780, 8)	441 ( 142, 1248)	115 ( 41, 244)	314 ( 142, 524)	492 ( 236, 804)	651 ( 325, 1034)
Nanjing	Jiangsu	East	0.5-1 y	Male	764 ( 395, 1188)	163 ( 85, 254)	13 ( 7, 20)	940 ( 486, 1461)	17 ( 5, 41)	257 ( 116, 433)	187 ( 81, 314)	379 ( 180, 614)	550 ( 272, 881)	702 ( 356, 1115)
Nanjing	Jiangsu	East	1-2 y	Male	771 ( 400, 1192)	161 ( 84, 250)	11 ( 6, 18)	944 ( 490, 1460)	11 ( 3, 21)	250 ( 115, 413)	201 ( 88, 337)	391 ( 187, 631)	561 ( 279, 898)	712 ( 362, 1129)
Nanjing	Jiangsu	East	3-6 y	Male	549 ( 304, 792)	119 ( 66, 172)	9 ( 5, 13)	677 ( 375, 977)	8 ( -1, 16)	185 ( 89, 292)	129 ( 58, 207)	269 ( 135, 409)	393 ( 205, 583)	505 ( 271, 740)
Nanjing	Jiangsu	East	7-11 y	Male	349 ( 141, 634)	83 ( 34, 151)	9 ( 4, 16)	442 ( 179, 802)	271 ( 9, 787)	287 ( 47, 724)	120 ( 20, 380)	177 ( 56, 433)	228 ( 90, 474)	273 ( 121, 516)
Nanjing	Jiangsu	East	12-17 y	Male	141 ( 72, 233)	40 ( 20, 66)	3 ( 1, 4)	183 ( 93, 303)	-30 ( -225, 2)	81 ( 28, 221)	26 ( 11, 49)	61 ( 30, 97)	92 ( 47, 143)	119 ( 62, 183)
Nanjing	Jiangsu	East	<0.5 y	Female	597 ( 273, 1041)	148 ( 67, 258)	10 ( 5, 18)	755 ( 345, 1317)	-89 ( -589, 5)	323 ( 93, 965)	110 ( 41, 218)	255 ( 111, 437)	385 ( 175, 634)	500 ( 236, 812)
Nanjing	Jiangsu	East	0.5-1 y	Female	610 ( 306, 968)	103 ( 51, 163)	7 ( 4, 12)	721 ( 361, 1142)	10 ( 3, 19)	162 ( 70, 276)	208 ( 91, 350)	343 ( 157, 563)	463 ( 219, 752)	570 ( 277, 914)
Nanjing	Jiangsu	East	1-2 y	Female	620 ( 311, 980)	99 ( 50, 157)	8 ( 4, 12)	726 ( 365, 1150)	10 ( 4, 19)	156 ( 68, 264)	223 ( 98, 373)	356 ( 163, 584)	475 ( 225, 770)	580 ( 283, 929)
Nanjing	Jiangsu	East	3-6 y	Female	439 ( 246, 651)	70 ( 39, 104)	6 ( 3, 8)	515 ( 288, 764)	6 ( 1, 12)	111 ( 53, 181)	156 ( 75, 253)	251 ( 127, 391)	335 ( 175, 514)	410 ( 221, 619)
Nanjing	Jiangsu	East	7-11 y	Female	286 ( 120, 507)	50 ( 21, 90)	5 ( 2, 9)	341 ( 143, 605)	204 ( 6, 589)	202 ( 31, 516)	114 ( 32, 309)	155 ( 58, 349)	191 ( 82, 380)	224 ( 104, 407)
Nanjing	Jiangsu	East	12-17 y	Female	132 ( 67, 221)	42 ( 22, 71)	1 ( 0, 2)	175 ( 90, 293)	-29 ( -139, -1)	89 ( 31, 232)	17 ( 8, 41)	51 ( 26, 83)	80 ( 42, 124)	106 ( 58, 160)
Nantong	Jiangsu	East	<0.5 y	Male	561 ( 286, 884)	211 ( 107, 332)	6 ( 3, 10)	777 ( 396, 1225)	8 ( 1, 23)	300 ( 139, 497)	0 ( 0, 0)	87 ( 35, 156)	289 ( 138, 472)	470 ( 232, 750)
Nantong	Jiangsu	East	0.5-1 y	Male	610 ( 312, 962)	190 ( 97, 300)	1 ( 1, 2)	801 ( 410, 1265)	4 ( -7, 30)	276 ( 127, 460)	0 ( 0, 0)	155 ( 70, 262)	350 ( 170, 569)	524 ( 262, 839)
Nantong	Jiangsu	East	1-2 y	Male	612 ( 314, 960)	180 ( 92, 282)	4 ( 2, 6)	796 ( 408, 1248)	3 ( -3, 9)	259 ( 120, 429)	0 ( 0, 0)	161 ( 74, 267)	355 ( 173, 576)	529 ( 265, 842)
Nantong	Jiangsu	East	3-6 y	Male	434 ( 235, 634)	137 ( 74, 200)	2 ( 1, 3)	573 ( 310, 836)	1 ( -3, 6)	195 ( 95, 299)	0 ( 0, 0)	103 ( 49, 163)	246 ( 125, 368)	373 ( 195, 553)
Nantong	Jiangsu	East	7-11 y	Male	292 ( 106, 573)	102 ( 37, 201)	3 ( 1, 7)	397 ( 144, 781)	239 ( 5, 749)	258 ( 49, 664)	0 ( 0, 0)	11 ( 0, 33)	69 ( 29, 121)	133 ( 79, 203)
Nantong	Jiangsu	East	12-17 y	Male	104 ( 55, 158)	41 ( 21, 62)	1 ( 1, 2)	146 ( 77, 221)	3 ( 0, 11)	60 ( 28, 99)	0 ( 0, 0)	21 ( 9, 34)	56 ( 28, 87)	87 ( 45, 134)
Nantong	Jiangsu	East	<0.5 y	Female	430 ( 208, 692)	149 ( 72, 240)	4 ( 2, 6)	583 ( 282, 939)	4 ( 0, 11)	215 ( 94, 361)	0 ( 0, 0)	85 ( 34, 148)	233 ( 105, 387)	365 ( 170, 597)
Nantong	Jiangsu	East	0.5-1 y	Female	489 ( 239, 783)	119 ( 58, 191)	1 ( 1, 2)	609 ( 298, 975)	1 ( -3, 8)	174 ( 76, 291)	13 ( 0, 32)	169 ( 74, 283)	308 ( 142, 507)	432 ( 204, 700)
Nantong	Jiangsu	East	1-2 y	Female	499 ( 245, 799)	109 ( 54, 175)	4 ( 2, 6)	612 ( 300, 980)	6 ( 2, 12)	160 ( 71, 270)	28 ( 9, 57)	183 ( 81, 306)	320 ( 148, 527)	443 ( 210, 719)
Nantong	Jiangsu	East	3-6 y	Female	351 ( 190, 526)	81 ( 44, 121)	2 ( 1, 3)	434 ( 235, 651)	3 ( 1, 7)	117 ( 56, 188)	15 ( 4, 32)	125 ( 61, 201)	223 ( 113, 348)	311 ( 162, 474)
Nantong	Jiangsu	East	7-11 y	Female	244 ( 93, 481)	62 ( 24, 123)	3 ( 1, 6)	309 ( 118, 609)	185 ( 4, 584)	186 ( 33, 498)	0 ( 0, 0)	29 ( 0, 57)	79 ( 44, 122)	124 ( 73, 182)
Nantong	Jiangsu	East	12-17 y	Female	100 ( 52, 170)	43 ( 22, 73)	0 ( 0, 0)	144 ( 74, 243)	-14 ( -100, 0)	72 ( 29, 183)	1 ( 0, 8)	17 ( 6, 48)	50 ( 24, 89)	80 ( 41, 129)
Suzhou	Jiangsu	East	<0.5 y	Male	757 ( 376, 1267)	216 ( 107, 362)	7 ( 4, 12)	981 ( 487, 1641)	-75 ( -595, 6)	398 ( 148, 1084)	122 ( 48, 240)	321 ( 149, 543)	498 ( 243, 811)	657 ( 330, 1041)
Suzhou	Jiangsu	East	0.5-1 y	Male	777 ( 404, 1200)	179 ( 93, 276)	5 ( 3, 8)	960 ( 500, 1484)	8 ( -2, 35)	277 ( 125, 460)	211 ( 94, 354)	400 ( 191, 654)	569 ( 283, 912)	720 ( 367, 1134)
Suzhou	Jiangsu	East	1-2 y	Male	783 ( 409, 1206)	174 ( 91, 267)	5 ( 3, 8)	962 ( 502, 1481)	3 ( -5, 11)	266 ( 122, 439)	224 ( 101, 375)	412 ( 198, 674)	580 ( 289, 927)	729 ( 372, 1147)
Suzhou	Jiangsu	East	3-6 y	Male	557 ( 308, 803)	130 ( 72, 188)	4 ( 2, 5)	691 ( 383, 997)	3 ( -2, 8)	198 ( 97, 305)	146 ( 68, 229)	284 ( 142, 427)	407 ( 213, 603)	517 ( 278, 758)
Suzhou	Jiangsu	East	7-11 y	Male	340 ( 140, 620)	90 ( 37, 164)	4 ( 2, 8)	434 ( 179, 792)	240 ( 4, 764)	296 ( 53, 752)	64 ( 22, 202)	128 ( 57, 261)	185 ( 90, 330)	235 ( 121, 385)
Suzhou	Jiangsu	East	12-17 y	Male	133 ( 72, 198)	37 ( 20, 55)	2 ( 1, 4)	172 ( 93, 256)	5 ( 1, 15)	58 ( 27, 95)	29 ( 13, 48)	64 ( 31, 100)	94 ( 48, 146)	121 ( 63, 185)
Suzhou	Jiangsu	East	<0.5 y	Female	560 ( 273, 892)	147 ( 72, 234)	5 ( 2, 8)	712 ( 348, 1134)	-16 ( -146, 6)	243 ( 98, 495)	117 ( 48, 203)	262 ( 119, 436)	390 ( 182, 639)	505 ( 242, 816)
Suzhou	Jiangsu	East	0.5-1 y	Female	624 ( 314, 986)	112 ( 56, 177)	3 ( 2, 5)	740 ( 373, 1168)	4 ( -1, 14)	176 ( 76, 296)	233 ( 104, 394)	365 ( 169, 599)	482 ( 230, 780)	587 ( 288, 941)
Suzhou	Jiangsu	East	1-2 y	Female	635 ( 321, 1002)	107 ( 54, 169)	4 ( 2, 6)	745 ( 376, 1177)	4 ( 0, 9)	167 ( 72, 281)	249 ( 113, 420)	380 ( 177, 621)	496 ( 237, 801)	599 ( 295, 958)
Suzhou	Jiangsu	East	3-6 y	Female	448 ( 251, 667)	77 ( 43, 115)	2 ( 1, 2)	527 ( 295, 784)	2 ( -1, 6)	120 ( 57, 194)	174 ( 84, 279)	266 ( 134, 415)	349 ( 182, 534)	423 ( 228, 638)
Suzhou	Jiangsu	East	7-11 y	Female	279 ( 120, 491)	55 ( 24, 96)	2 ( 1, 4)	337 ( 145, 591)	182 ( 3, 568)	215 ( 36, 554)	79 ( 34, 184)	124 ( 59, 228)	164 ( 83, 272)	200 ( 104, 312)
Suzhou	Jiangsu	East	12-17 y	Female	120 ( 67, 178)	38 ( 21, 56)	1 ( 1, 2)	158 ( 89, 235)	-2 ( -12, 3)	59 ( 28, 100)	20 ( 9, 35)	53 ( 27, 83)	82 ( 44, 126)	108 ( 59, 163)
Taizhou	Jiangsu	East	<0.5 y	Male	497 ( 252, 794)	217 ( 110, 346)	7 ( 3, 11)	721 ( 365, 1150)	-1 ( -23, 8)	307 ( 143, 508)	0 ( 0, 0)	0 ( 0, 2)	200 ( 94, 328)	391 ( 192, 630)
Taizhou	Jiangsu	East	0.5-1 y	Male	540 ( 273, 861)	192 ( 97, 306)	4 ( 2, 6)	736 ( 373, 1174)	4 ( -14, 32)	278 ( 128, 470)	0 ( 0, 0)	46 ( 17, 85)	253 ( 121, 415)	438 ( 218, 707)
Taizhou	Jiangsu	East	1-2 y	Male	549 ( 278, 870)	192 ( 98, 305)	2 ( 1, 4)	743 ( 377, 1179)	-13 ( -61, 1)	281 ( 129, 475)	0 ( 0, 0)	59 ( 22, 115)	265 ( 126, 433)	448 ( 223, 720)
Taizhou	Jiangsu	East	3-6 y	Male	394 ( 208, 585)	143 ( 75, 211)	3 ( 2, 5)	540 ( 285, 801)	-12 ( -81, 2)	213 ( 99, 365)	0 ( 0, 0)	36 ( 12, 84)	186 ( 91, 300)	320 ( 164, 481)
Taizhou	Jiangsu	East	7-11 y	Male	276 ( 96, 555)	114 ( 40, 228)	4 ( 1, 7)	393 ( 137, 790)	238 ( 3, 760)	301 ( 54, 758)	0 ( 0, 1)	11 ( 0, 83)	78 ( 36, 165)	140 ( 70, 241)
Taizhou	Jiangsu	East	12-17 y	Male	172 ( 55, 296)	74 ( 24, 127)	5 ( 1, 8)	251 ( 80, 431)	188 ( 3, 418)	22 ( -14, 74)	177 ( 0, 417)	192 ( 6, 419)	208 ( 29, 421)	222 ( 47, 425)
Taizhou	Jiangsu	East	<0.5 y	Female	382 ( 181, 619)	154 ( 73, 250)	5 ( 2, 8)	541 ( 256, 877)	-2 ( -24, 5)	221 ( 95, 381)	0 ( 0, 0)	8 ( 0, 28)	165 ( 72, 277)	304 ( 140, 500)
Taizhou	Jiangsu	East	0.5-1 y	Female	433 ( 209, 696)	120 ( 58, 193)	3 ( 2, 5)	556 ( 268, 894)	2 ( -5, 11)	174 ( 75, 297)	0 ( 0, 0)	84 ( 35, 145)	232 ( 106, 383)	365 ( 171, 594)
Taizhou	Jiangsu	East	1-2 y	Female	441 ( 213, 711)	117 ( 56, 189)	3 ( 2, 5)	561 ( 270, 905)	0 ( -13, 5)	170 ( 73, 293)	0 ( 0, 0)	97 ( 41, 166)	244 ( 111, 402)	374 ( 175, 611)
Taizhou	Jiangsu	East	3-6 y	Female	312 ( 166, 473)	81 ( 43, 123)	4 ( 2, 6)	397 ( 211, 601)	1 ( -20, 7)	120 ( 56, 195)	0 ( 0, 0)	68 ( 31, 110)	172 ( 85, 270)	265 ( 136, 408)
Taizhou	Jiangsu	East	7-11 y	Female	229 ( 84, 447)	71 ( 26, 138)	2 ( 1, 4)	301 ( 111, 588)	180 ( 2, 568)	220 ( 38, 566)	1 ( 0, 24)	25 ( 6, 86)	76 ( 38, 143)	122 ( 62, 202)
Taizhou	Jiangsu	East	12-17 y	Female	97 ( 47, 172)	48 ( 23, 85)	1 ( 0, 1)	145 ( 71, 258)	-22 ( -129, 2)	84 ( 31, 208)	0 ( 0, 0)	4 ( 0, 31)	38 ( 18, 76)	69 ( 35, 114)
Wuxi	Jiangsu	East	<0.5 y	Male	685 ( 352, 1065)	189 ( 97, 294)	14 ( 7, 22)	888 ( 457, 1380)	13 ( 4, 26)	286 ( 131, 482)	64 ( 21, 120)	269 ( 125, 445)	452 ( 220, 733)	615 ( 310, 975)
Wuxi	Jiangsu	East	0.5-1 y	Male	742 ( 383, 1155)	167 ( 86, 260)	10 ( 5, 16)	920 ( 475, 1432)	17 ( 5, 45)	260 ( 118, 440)	151 ( 65, 260)	347 ( 165, 569)	521 ( 258, 841)	677 ( 343, 1074)
Wuxi	Jiangsu	East	1-2 y	Male	748 ( 388, 1158)	160 ( 83, 248)	11 ( 6, 17)	919 ( 476, 1423)	13 ( 6, 25)	244 ( 112, 407)	164 ( 72, 279)	359 ( 171, 587)	532 ( 264, 850)	687 ( 349, 1079)
Wuxi	Jiangsu	East	3-6 y	Male	532 ( 292, 769)	120 ( 66, 173)	9 ( 5, 13)	660 ( 363, 955)	10 ( 5, 17)	182 ( 88, 283)	103 ( 46, 166)	246 ( 122, 371)	373 ( 193, 553)	486 ( 259, 712)
Wuxi	Jiangsu	East	7-11 y	Male	328 ( 135, 600)	86 ( 35, 157)	6 ( 3, 11)	420 ( 172, 768)	235 ( 7, 753)	263 ( 49, 689)	49 ( 12, 185)	114 ( 47, 252)	172 ( 81, 324)	224 ( 113, 381)
Wuxi	Jiangsu	East	12-17 y	Male	128 ( 68, 196)	36 ( 19, 56)	3 ( 2, 5)	168 ( 89, 256)	0 ( -32, 11)	60 ( 27, 107)	18 ( 8, 32)	54 ( 26, 86)	86 ( 43, 133)	114 ( 59, 173)
Wuxi	Jiangsu	East	<0.5 y	Female	525 ( 259, 838)	133 ( 66, 213)	10 ( 5, 16)	668 ( 329, 1067)	9 ( 3, 18)	204 ( 87, 344)	75 ( 28, 133)	224 ( 99, 374)	357 ( 164, 585)	475 ( 226, 769)
Wuxi	Jiangsu	East	0.5-1 y	Female	594 ( 297, 944)	104 ( 52, 165)	7 ( 3, 11)	704 ( 352, 1119)	10 ( 4, 20)	161 ( 70, 273)	182 ( 79, 306)	320 ( 146, 525)	442 ( 209, 717)	552 ( 268, 888)
Wuxi	Jiangsu	East	1-2 y	Female	604 ( 303, 959)	98 ( 49, 155)	8 ( 4, 12)	709 ( 355, 1127)	11 ( 5, 20)	152 ( 66, 258)	198 ( 86, 331)	334 ( 153, 547)	455 ( 215, 737)	563 ( 274, 905)
Wuxi	Jiangsu	East	3-6 y	Female	427 ( 238, 635)	69 ( 39, 103)	6 ( 3, 9)	503 ( 280, 747)	9 ( 4, 16)	108 ( 51, 173)	139 ( 67, 221)	235 ( 120, 365)	322 ( 167, 491)	398 ( 213, 600)
Wuxi	Jiangsu	East	7-11 y	Female	270 ( 113, 487)	52 ( 22, 94)	4 ( 2, 7)	326 ( 137, 587)	179 ( 5, 563)	189 ( 32, 512)	62 ( 25, 167)	109 ( 51, 217)	151 ( 75, 259)	188 ( 97, 304)
Wuxi	Jiangsu	East	12-17 y	Female	129 ( 66, 233)	39 ( 20, 70)	3 ( 1, 5)	171 ( 88, 309)	40 ( 0, 245)	59 ( 26, 111)	49 ( 5, 248)	78 ( 24, 260)	104 ( 41, 269)	127 ( 58, 280)
Suqian	Jiangsu	East	<0.5 y	Male	497 ( 251, 788)	212 ( 107, 336)	5 ( 3, 9)	715 ( 361, 1133)	3 ( -9, 11)	298 ( 137, 496)	0 ( 0, 0)	0 ( 0, 2)	203 ( 93, 336)	393 ( 193, 636)
Suqian	Jiangsu	East	0.5-1 y	Male	542 ( 274, 858)	189 ( 96, 299)	3 ( 1, 4)	734 ( 372, 1161)	5 ( -6, 29)	272 ( 124, 457)	0 ( 0, 0)	53 ( 18, 99)	259 ( 122, 425)	443 ( 219, 714)
Suqian	Jiangsu	East	1-2 y	Male	546 ( 277, 865)	184 ( 93, 292)	3 ( 2, 5)	734 ( 372, 1163)	-3 ( -31, 5)	265 ( 121, 449)	0 ( 0, 0)	61 ( 22, 114)	266 ( 125, 437)	450 ( 223, 729)
Suqian	Jiangsu	East	3-6 y	Male	635 ( 228, 1194)	239 ( 86, 450)	-3 ( -5, -1)	871 ( 313, 1639)	-406 ( -1141, -11)	676 ( 122, 1602)	0 ( 0, 0)	7 ( 0, 32)	136 ( 71, 221)	275 ( 163, 406)
Suqian	Jiangsu	East	7-11 y	Male	277 ( 101, 551)	115 ( 42, 229)	2 ( 1, 3)	394 ( 143, 784)	233 ( 0, 750)	304 ( 59, 753)	0 ( 0, 3)	11 ( 0, 82)	78 ( 37, 155)	140 ( 70, 233)
Suqian	Jiangsu	East	12-17 y	Male	157 ( 56, 283)	73 ( 26, 132)	0 ( 0, 0)	230 ( 82, 415)	-201 ( -501, -6)	192 ( 37, 408)	0 ( 0, 0)	0 ( 0, 4)	29 ( 13, 48)	63 ( 37, 95)
Suqian	Jiangsu	East	<0.5 y	Female	381 ( 183, 619)	150 ( 72, 244)	4 ( 2, 6)	535 ( 257, 869)	2 ( -6, 8)	212 ( 93, 360)	0 ( 0, 0)	11 ( 0, 28)	167 ( 74, 282)	306 ( 142, 508)
Suqian	Jiangsu	East	0.5-1 y	Female	434 ( 211, 698)	119 ( 58, 192)	2 ( 1, 3)	555 ( 270, 893)	2 ( -3, 9)	172 ( 75, 292)	0 ( 0, 0)	87 ( 36, 151)	235 ( 107, 391)	366 ( 173, 601)
Suqian	Jiangsu	East	1-2 y	Female	442 ( 215, 714)	115 ( 56, 186)	2 ( 1, 4)	559 ( 272, 903)	0 ( -15, 6)	167 ( 72, 286)	0 ( 0, 0)	98 ( 42, 170)	245 ( 112, 409)	376 ( 177, 616)
Suqian	Jiangsu	East	3-6 y	Female	470 ( 173, 927)	131 ( 48, 259)	-1 ( -3, 0)	599 ( 221, 1183)	-257 ( -859, -5)	419 ( 68, 1156)	1 ( 0, 18)	56 ( 18, 138)	161 ( 84, 257)	256 ( 135, 382)
Suqian	Jiangsu	East	7-11 y	Female	227 ( 83, 446)	70 ( 26, 136)	1 ( 0, 3)	298 ( 110, 585)	182 ( 4, 567)	206 ( 35, 529)	0 ( 0, 0)	17 ( 0, 52)	68 ( 37, 110)	114 ( 62, 172)
Suqian	Jiangsu	East	12-17 y	Female	114 ( 48, 230)	53 ( 22, 106)	2 ( 1, 3)	168 ( 70, 340)	78 ( 2, 321)	40 ( 7, 72)	59 ( 0, 315)	76 ( 0, 322)	102 ( 20, 327)	126 ( 38, 331)
Xuzhou	Jiangsu	East	<0.5 y	Male	808 ( 341, 1688)	260 ( 110, 544)	7 ( 3, 14)	1075 ( 454, 2247)	-292 ( -1489, -1)	640 ( 154, 2111)	327 ( 0, 1804)	500 ( 107, 1871)	655 ( 203, 1924)	794 ( 294, 1989)
Xuzhou	Jiangsu	East	0.5-1 y	Male	698 ( 362, 1081)	183 ( 95, 283)	4 ( 2, 5)	884 ( 458, 1370)	6 ( -5, 27)	275 ( 125, 452)	79 ( 31, 142)	283 ( 133, 466)	464 ( 229, 751)	626 ( 317, 994)
Xuzhou	Jiangsu	East	1-2 y	Male	728 ( 369, 1158)	189 ( 96, 300)	1 ( 0, 1)	917 ( 465, 1460)	-45 ( -267, -1)	301 ( 128, 571)	148 ( 42, 488)	343 ( 147, 691)	518 ( 241, 910)	673 ( 326, 1123)
Xuzhou	Jiangsu	East	3-6 y	Male	501 ( 274, 729)	134 ( 73, 195)	3 ( 1, 4)	638 ( 349, 927)	-1 ( -10, 4)	199 ( 97, 312)	52 ( 20, 92)	201 ( 98, 309)	333 ( 171, 498)	451 ( 239, 664)
Xuzhou	Jiangsu	East	7-11 y	Male	313 ( 127, 606)	95 ( 39, 184)	3 ( 1, 5)	410 ( 167, 795)	228 ( 5, 763)	264 ( 53, 706)	15 ( 0, 119)	82 ( 38, 197)	144 ( 72, 268)	199 ( 103, 332)
Xuzhou	Jiangsu	East	12-17 y	Male	230 ( 81, 342)	76 ( 27, 113)	2 ( 1, 3)	308 ( 109, 458)	-345 ( -568, -20)	287 ( 46, 456)	274 ( 17, 453)	281 ( 38, 454)	288 ( 58, 454)	294 ( 75, 455)
Xuzhou	Jiangsu	East	<0.5 y	Female	645 ( 256, 1296)	193 ( 77, 388)	4 ( 2, 8)	843 ( 334, 1692)	-253 ( -1067, -2)	530 ( 105, 1608)	313 ( 10, 1389)	434 ( 86, 1425)	541 ( 155, 1455)	638 ( 220, 1493)
Xuzhou	Jiangsu	East	0.5-1 y	Female	558 ( 278, 886)	114 ( 57, 182)	2 ( 1, 4)	674 ( 337, 1072)	3 ( -2, 11)	173 ( 75, 294)	123 ( 53, 214)	267 ( 123, 445)	395 ( 188, 647)	510 ( 248, 821)
Xuzhou	Jiangsu	East	1-2 y	Female	588 ( 287, 965)	118 ( 58, 194)	0 ( 0, 0)	706 ( 344, 1159)	-35 ( -244, -1)	194 ( 76, 408)	185 ( 64, 505)	322 ( 133, 651)	443 ( 197, 794)	552 ( 256, 946)
Xuzhou	Jiangsu	East	3-6 y	Female	399 ( 221, 595)	78 ( 43, 116)	2 ( 1, 4)	480 ( 266, 715)	3 ( 0, 7)	117 ( 56, 190)	95 ( 44, 156)	196 ( 98, 309)	286 ( 147, 441)	367 ( 195, 555)
Xuzhou	Jiangsu	East	7-11 y	Female	256 ( 107, 487)	58 ( 24, 110)	2 ( 1, 3)	315 ( 132, 600)	169 ( 4, 576)	189 ( 34, 529)	22 ( 0, 66)	72 ( 40, 125)	118 ( 66, 185)	159 ( 89, 239)
Xuzhou	Jiangsu	East	12-17 y	Female	110 ( 60, 166)	40 ( 22, 61)	0 ( 0, 0)	151 ( 82, 227)	-7 ( -29, 0)	65 ( 30, 116)	3 ( 0, 15)	37 ( 18, 62)	68 ( 35, 107)	96 ( 51, 145)
Yancheng	Jiangsu	East	<0.5 y	Male	449 ( 225, 716)	213 ( 107, 340)	7 ( 3, 11)	669 ( 336, 1067)	6 ( -1, 15)	295 ( 136, 492)	0 ( 0, 0)	0 ( 0, 0)	138 ( 63, 230)	335 ( 164, 544)
Yancheng	Jiangsu	East	0.5-1 y	Male	515 ( 251, 859)	201 ( 98, 336)	3 ( 2, 5)	719 ( 351, 1200)	-35 ( -288, 18)	320 ( 125, 721)	0 ( 0, 0)	1 ( 0, 2)	190 ( 89, 312)	381 ( 188, 618)
Yancheng	Jiangsu	East	1-2 y	Male	550 ( 253, 1074)	205 ( 94, 400)	5 ( 2, 10)	760 ( 350, 1484)	129 ( 4, 954)	252 ( 119, 431)	59 ( 0, 781)	114 ( 0, 941)	309 ( 99, 1086)	487 ( 198, 1254)
Yancheng	Jiangsu	East	3-6 y	Male	356 ( 186, 540)	142 ( 74, 215)	2 ( 1, 4)	500 ( 262, 759)	-10 ( -63, 2)	204 ( 95, 351)	0 ( 0, 0)	5 ( 0, 57)	144 ( 66, 264)	282 ( 141, 453)
Yancheng	Jiangsu	East	7-11 y	Male	258 ( 86, 515)	115 ( 38, 229)	4 ( 1, 9)	378 ( 126, 753)	233 ( 3, 741)	292 ( 51, 732)	0 ( 0, 0)	0 ( 0, 7)	45 ( 22, 90)	111 ( 58, 173)
Yancheng	Jiangsu	East	12-17 y	Male	200 ( 61, 306)	99 ( 30, 151)	2 ( 1, 3)	301 ( 92, 460)	-344 ( -572, -23)	281 ( 51, 454)	265 ( 0, 456)	273 ( 12, 457)	281 ( 36, 457)	287 ( 58, 458)
Yancheng	Jiangsu	East	<0.5 y	Female	345 ( 164, 561)	152 ( 72, 248)	4 ( 2, 7)	501 ( 238, 816)	3 ( -3, 8)	212 ( 93, 359)	0 ( 0, 0)	0 ( 0, 0)	119 ( 51, 202)	263 ( 121, 435)
Yancheng	Jiangsu	East	0.5-1 y	Female	396 ( 189, 644)	121 ( 58, 197)	2 ( 1, 3)	519 ( 248, 844)	-2 ( -27, 7)	176 ( 75, 307)	0 ( 0, 0)	26 ( 8, 51)	181 ( 81, 302)	318 ( 149, 523)
Yancheng	Jiangsu	East	1-2 y	Female	501 ( 202, 1130)	142 ( 57, 319)	5 ( 2, 11)	648 ( 261, 1459)	213 ( 4, 1323)	148 ( 60, 265)	154 ( 0, 1288)	244 ( 20, 1331)	372 ( 96, 1364)	487 ( 163, 1398)
Yancheng	Jiangsu	East	3-6 y	Female	284 ( 149, 431)	83 ( 43, 126)	2 ( 1, 3)	368 ( 194, 560)	-1 ( -15, 3)	119 ( 56, 196)	0 ( 0, 0)	27 ( 9, 53)	136 ( 66, 218)	232 ( 118, 361)
Yancheng	Jiangsu	East	7-11 y	Female	216 ( 77, 438)	69 ( 25, 141)	4 ( 1, 7)	289 ( 103, 586)	184 ( 5, 573)	188 ( 35, 499)	0 ( 0, 0)	5 ( 0, 44)	55 ( 28, 104)	103 ( 54, 166)
Yancheng	Jiangsu	East	12-17 y	Female	84 ( 41, 147)	45 ( 22, 79)	1 ( 0, 1)	129 ( 63, 227)	-16 ( -94, 0)	74 ( 28, 177)	1 ( 0, 1)	3 ( 0, 44)	28 ( 11, 81)	60 ( 29, 115)
Yangzhou	Jiangsu	East	<0.5 y	Male	821 ( 432, 1268)	186 ( 98, 288)	10 ( 5, 16)	1018 ( 535, 1572)	13 ( 5, 26)	291 ( 135, 483)	294 ( 136, 487)	474 ( 229, 771)	635 ( 317, 1020)	779 ( 400, 1235)
Yangzhou	Jiangsu	East	0.5-1 y	Male	908 ( 473, 1409)	176 ( 92, 274)	3 ( 2, 5)	1088 ( 567, 1688)	-33 ( -288, 17)	325 ( 130, 699)	409 ( 187, 696)	577 ( 279, 938)	726 ( 364, 1161)	860 ( 441, 1354)
Yangzhou	Jiangsu	East	1-2 y	Male	893 ( 475, 1371)	159 ( 85, 245)	7 ( 4, 11)	1060 ( 564, 1626)	8 ( 1, 18)	256 ( 118, 425)	403 ( 192, 656)	571 ( 283, 922)	722 ( 367, 1151)	856 ( 443, 1341)
Yangzhou	Jiangsu	East	3-6 y	Male	637 ( 359, 910)	124 ( 70, 177)	3 ( 2, 5)	764 ( 430, 1092)	1 ( -6, 7)	197 ( 95, 304)	277 ( 138, 424)	401 ( 207, 593)	511 ( 272, 746)	610 ( 332, 884)
Yangzhou	Jiangsu	East	7-11 y	Male	364 ( 167, 627)	79 ( 36, 137)	4 ( 2, 6)	447 ( 205, 771)	229 ( 5, 729)	267 ( 52, 691)	95 ( 49, 175)	155 ( 85, 247)	209 ( 116, 317)	257 ( 145, 384)
Yangzhou	Jiangsu	East	12-17 y	Male	152 ( 84, 225)	36 ( 20, 53)	2 ( 1, 3)	189 ( 105, 281)	4 ( -1, 13)	60 ( 28, 99)	60 ( 29, 97)	91 ( 46, 143)	119 ( 62, 182)	144 ( 77, 217)
Yangzhou	Jiangsu	East	<0.5 y	Female	628 ( 317, 992)	131 ( 66, 207)	8 ( 4, 12)	767 ( 387, 1211)	10 ( 4, 20)	207 ( 90, 355)	248 ( 107, 421)	379 ( 174, 627)	495 ( 233, 805)	598 ( 290, 961)
Yangzhou	Jiangsu	East	0.5-1 y	Female	710 ( 363, 1123)	106 ( 54, 168)	3 ( 2, 5)	820 ( 419, 1296)	1 ( -19, 12)	178 ( 75, 311)	370 ( 168, 615)	487 ( 229, 795)	592 ( 286, 953)	685 ( 341, 1091)
Yangzhou	Jiangsu	East	1-2 y	Female	717 ( 368, 1123)	98 ( 50, 154)	5 ( 3, 8)	820 ( 421, 1286)	8 ( 3, 15)	161 ( 70, 276)	381 ( 175, 629)	497 ( 235, 806)	600 ( 292, 961)	692 ( 346, 1098)
Yangzhou	Jiangsu	East	3-6 y	Female	507 ( 291, 749)	71 ( 41, 105)	4 ( 2, 5)	582 ( 334, 860)	5 ( 1, 11)	117 ( 54, 190)	269 ( 134, 423)	351 ( 182, 542)	425 ( 227, 646)	490 ( 271, 734)
Yangzhou	Jiangsu	East	7-11 y	Female	297 ( 138, 515)	48 ( 22, 84)	2 ( 1, 4)	347 ( 161, 603)	173 ( 4, 571)	188 ( 33, 517)	104 ( 57, 181)	147 ( 80, 230)	185 ( 102, 280)	219 ( 123, 324)
Yangzhou	Jiangsu	East	12-17 y	Female	138 ( 78, 202)	36 ( 20, 52)	1 ( 1, 1)	174 ( 99, 255)	-2 ( -19, 4)	60 ( 28, 101)	50 ( 25, 80)	80 ( 41, 123)	106 ( 57, 160)	129 ( 71, 192)
Zhenjiang	Jiangsu	East	<0.5 y	Male	603 ( 308, 951)	196 ( 100, 309)	13 ( 7, 20)	811 ( 415, 1281)	20 ( 8, 44)	283 ( 131, 471)	0 ( 0, 0)	150 ( 65, 262)	346 ( 164, 570)	521 ( 257, 841)
Zhenjiang	Jiangsu	East	0.5-1 y	Male	651 ( 334, 1024)	175 ( 90, 275)	9 ( 4, 14)	835 ( 428, 1312)	16 ( 5, 48)	259 ( 118, 438)	5 ( 0, 27)	215 ( 98, 358)	404 ( 195, 655)	572 ( 286, 915)
Zhenjiang	Jiangsu	East	1-2 y	Male	657 ( 338, 1030)	168 ( 86, 263)	9 ( 5, 15)	834 ( 428, 1307)	10 ( 4, 20)	247 ( 114, 410)	17 ( 0, 47)	227 ( 105, 379)	415 ( 201, 672)	582 ( 292, 928)
Zhenjiang	Jiangsu	East	3-6 y	Male	467 ( 252, 682)	128 ( 69, 187)	6 ( 3, 9)	601 ( 324, 878)	7 ( 3, 13)	186 ( 91, 289)	1 ( 0, 9)	150 ( 73, 234)	288 ( 148, 434)	410 ( 216, 612)
Zhenjiang	Jiangsu	East	7-11 y	Male	311 ( 120, 591)	95 ( 37, 181)	6 ( 2, 12)	413 ( 159, 784)	254 ( 7, 755)	266 ( 48, 675)	36 ( 0, 201)	96 ( 27, 265)	156 ( 63, 326)	209 ( 96, 383)
Zhenjiang	Jiangsu	East	12-17 y	Male	139 ( 62, 261)	47 ( 21, 87)	3 ( 2, 7)	190 ( 84, 355)	-85 ( -391, 1)	115 ( 29, 327)	6 ( 0, 55)	39 ( 15, 94)	73 ( 33, 131)	102 ( 51, 169)
Zhenjiang	Jiangsu	East	<0.5 y	Female	461 ( 224, 741)	139 ( 68, 223)	9 ( 4, 14)	608 ( 296, 978)	13 ( 5, 27)	202 ( 89, 344)	0 ( 0, 0)	132 ( 56, 225)	275 ( 125, 457)	402 ( 188, 657)
Zhenjiang	Jiangsu	East	0.5-1 y	Female	521 ( 257, 834)	111 ( 55, 178)	5 ( 2, 8)	637 ( 315, 1019)	8 ( 3, 17)	165 ( 73, 281)	64 ( 25, 114)	214 ( 97, 359)	348 ( 162, 574)	468 ( 223, 760)
Zhenjiang	Jiangsu	East	1-2 y	Female	532 ( 264, 851)	104 ( 52, 166)	6 ( 3, 9)	642 ( 318, 1027)	8 ( 3, 15)	155 ( 68, 266)	83 ( 34, 148)	232 ( 105, 387)	364 ( 170, 599)	482 ( 231, 781)
Zhenjiang	Jiangsu	East	3-6 y	Female	375 ( 204, 563)	74 ( 40, 112)	5 ( 3, 8)	454 ( 247, 682)	7 ( 3, 13)	110 ( 52, 179)	55 ( 24, 93)	160 ( 79, 255)	254 ( 129, 394)	338 ( 177, 515)
Zhenjiang	Jiangsu	East	7-11 y	Female	256 ( 103, 470)	59 ( 24, 108)	3 ( 1, 6)	319 ( 128, 585)	192 ( 5, 565)	190 ( 33, 489)	50 ( 7, 198)	98 ( 35, 241)	141 ( 60, 284)	179 ( 83, 321)
Zhenjiang	Jiangsu	East	12-17 y	Female	143 ( 58, 269)	52 ( 21, 98)	2 ( 1, 5)	198 ( 79, 371)	-78 ( -261, 0)	143 ( 30, 360)	2 ( 0, 22)	24 ( 11, 60)	56 ( 29, 95)	85 ( 46, 132)
Hangzhou	Zhejiang	East	<0.5 y	Male	1103 ( 476, 2163)	277 ( 120, 544)	14 ( 6, 27)	1394 ( 601, 2734)	610 ( 14, 2543)	740 ( 159, 2258)	133 ( 28, 593)	383 ( 161, 844)	606 ( 283, 1092)	804 ( 401, 1354)
Hangzhou	Zhejiang	East	0.5-1 y	Male	909 ( 492, 1402)	191 ( 103, 295)	7 ( 4, 10)	1106 ( 599, 1708)	3 ( -25, 17)	289 ( 135, 480)	163 ( 70, 279)	409 ( 201, 660)	630 ( 321, 989)	826 ( 436, 1280)
Hangzhou	Zhejiang	East	1-2 y	Male	915 ( 498, 1414)	183 ( 100, 283)	9 ( 5, 14)	1107 ( 603, 1711)	14 ( 6, 30)	272 ( 130, 443)	174 ( 78, 291)	420 ( 207, 671)	639 ( 327, 1005)	834 ( 442, 1295)
Hangzhou	Zhejiang	East	3-6 y	Male	647 ( 370, 958)	146 ( 83, 216)	5 ( 3, 7)	797 ( 456, 1181)	5 ( -1, 13)	215 ( 106, 341)	97 ( 42, 163)	279 ( 142, 438)	442 ( 236, 679)	586 ( 324, 883)
Hangzhou	Zhejiang	East	7-11 y	Male	287 ( 158, 437)	74 ( 41, 112)	3 ( 2, 4)	364 ( 200, 554)	4 ( 1, 8)	108 ( 52, 175)	23 ( 8, 42)	110 ( 53, 177)	188 ( 96, 297)	257 ( 136, 401)
Hangzhou	Zhejiang	East	12-17 y	Male	161 ( 87, 250)	44 ( 24, 67)	3 ( 1, 4)	208 ( 112, 321)	15 ( 2, 78)	62 ( 31, 98)	28 ( 7, 95)	73 ( 32, 143)	113 ( 56, 190)	149 ( 77, 238)
Hangzhou	Zhejiang	East	<0.5 y	Female	857 ( 357, 1664)	215 ( 89, 416)	10 ( 4, 19)	1082 ( 450, 2099)	542 ( 12, 2013)	609 ( 122, 1787)	105 ( 23, 462)	289 ( 121, 659)	453 ( 211, 855)	599 ( 294, 1033)
Hangzhou	Zhejiang	East	0.5-1 y	Female	697 ( 376, 1106)	128 ( 69, 203)	5 ( 3, 8)	830 ( 448, 1316)	8 ( 2, 23)	192 ( 91, 327)	160 ( 73, 275)	338 ( 167, 557)	497 ( 254, 806)	639 ( 335, 1022)
Hangzhou	Zhejiang	East	1-2 y	Female	708 ( 383, 1121)	122 ( 66, 193)	6 ( 3, 10)	836 ( 452, 1324)	10 ( 4, 20)	182 ( 87, 305)	178 ( 83, 299)	354 ( 177, 583)	511 ( 262, 827)	652 ( 342, 1042)
Hangzhou	Zhejiang	East	3-6 y	Female	502 ( 281, 739)	90 ( 50, 132)	3 ( 2, 5)	595 ( 333, 875)	4 ( 1, 9)	134 ( 66, 211)	122 ( 58, 193)	248 ( 128, 381)	361 ( 192, 543)	461 ( 250, 687)
Hangzhou	Zhejiang	East	7-11 y	Female	239 ( 132, 354)	47 ( 26, 70)	2 ( 1, 3)	288 ( 159, 427)	3 ( 1, 6)	70 ( 33, 109)	48 ( 21, 78)	111 ( 55, 172)	168 ( 86, 255)	218 ( 116, 328)
Hangzhou	Zhejiang	East	12-17 y	Female	192 ( 86, 351)	54 ( 24, 99)	2 ( 1, 4)	248 ( 111, 454)	-9 ( -247, 264)	125 ( 32, 390)	60 ( 7, 284)	98 ( 30, 304)	132 ( 52, 318)	162 ( 73, 336)
Huzhou	Zhejiang	East	<0.5 y	Male	1168 ( 515, 2244)	272 ( 120, 523)	13 ( 6, 24)	1453 ( 641, 2790)	631 ( 14, 2600)	761 ( 161, 2376)	243 ( 81, 739)	480 ( 210, 1015)	692 ( 332, 1247)	882 ( 446, 1484)
Huzhou	Zhejiang	East	0.5-1 y	Male	972 ( 533, 1507)	190 ( 104, 295)	6 ( 3, 9)	1168 ( 640, 1811)	6 ( -1, 15)	286 ( 136, 469)	267 ( 123, 443)	503 ( 250, 803)	713 ( 371, 1122)	900 ( 481, 1404)
Huzhou	Zhejiang	East	1-2 y	Male	984 ( 540, 1526)	185 ( 102, 287)	6 ( 3, 9)	1175 ( 645, 1823)	8 ( 1, 20)	281 ( 133, 459)	285 ( 132, 471)	518 ( 258, 826)	727 ( 379, 1141)	913 ( 488, 1424)
Huzhou	Zhejiang	East	3-6 y	Male	695 ( 401, 1028)	143 ( 82, 211)	5 ( 3, 8)	843 ( 487, 1247)	6 ( 1, 12)	215 ( 106, 337)	176 ( 83, 280)	350 ( 180, 546)	504 ( 270, 773)	642 ( 357, 966)
Huzhou	Zhejiang	East	7-11 y	Male	309 ( 172, 470)	73 ( 41, 111)	3 ( 2, 4)	384 ( 214, 585)	3 ( 0, 6)	109 ( 52, 176)	58 ( 26, 100)	142 ( 70, 227)	216 ( 112, 339)	283 ( 151, 437)
Huzhou	Zhejiang	East	12-17 y	Male	257 ( 106, 433)	65 ( 27, 110)	3 ( 1, 6)	326 ( 135, 549)	193 ( -52, 534)	45 ( -14, 154)	229 ( 24, 537)	251 ( 51, 538)	271 ( 76, 541)	290 ( 98, 543)
Huzhou	Zhejiang	East	<0.5 y	Female	900 ( 381, 1715)	209 ( 89, 398)	9 ( 4, 17)	1118 ( 473, 2130)	548 ( 12, 2014)	619 ( 123, 1776)	168 ( 62, 516)	345 ( 156, 698)	503 ( 245, 875)	644 ( 325, 1049)
Huzhou	Zhejiang	East	0.5-1 y	Female	747 ( 404, 1180)	128 ( 69, 202)	3 ( 2, 6)	879 ( 475, 1388)	5 ( 0, 16)	196 ( 94, 329)	240 ( 115, 401)	409 ( 206, 670)	561 ( 290, 902)	696 ( 367, 1109)
Huzhou	Zhejiang	East	1-2 y	Female	760 ( 412, 1199)	121 ( 65, 190)	6 ( 3, 9)	886 ( 481, 1399)	8 ( 4, 17)	184 ( 89, 308)	260 ( 125, 434)	427 ( 216, 697)	577 ( 299, 925)	710 ( 376, 1131)
Huzhou	Zhejiang	East	3-6 y	Female	539 ( 307, 795)	88 ( 50, 130)	3 ( 2, 5)	630 ( 359, 930)	4 ( 1, 9)	134 ( 66, 210)	181 ( 90, 284)	301 ( 157, 458)	408 ( 219, 613)	503 ( 279, 748)
Huzhou	Zhejiang	East	7-11 y	Female	256 ( 142, 379)	47 ( 26, 69)	2 ( 1, 3)	304 ( 169, 451)	2 ( 1, 5)	70 ( 33, 110)	76 ( 36, 119)	136 ( 68, 209)	190 ( 99, 286)	238 ( 128, 356)
Huzhou	Zhejiang	East	12-17 y	Female	227 ( 94, 401)	57 ( 24, 101)	3 ( 1, 6)	287 ( 119, 508)	180 ( 6, 490)	13 ( -69, 69)	195 ( 21, 494)	218 ( 44, 497)	238 ( 65, 498)	256 ( 86, 500)
Jainxing	Zhejiang	East	<0.5 y	Male	1015 ( 424, 2108)	281 ( 117, 584)	14 ( 6, 29)	1310 ( 547, 2720)	574 ( 16, 2476)	674 ( 154, 2095)	20 ( 0, 247)	226 ( 97, 523)	466 ( 226, 810)	680 ( 345, 1105)
Jainxing	Zhejiang	East	0.5-1 y	Male	1235 ( 477, 2345)	302 ( 117, 573)	3 ( 1, 6)	1541 ( 595, 2924)	-583 ( -1789, -10)	1092 ( 174, 2853)	285 ( 4, 1169)	516 ( 144, 1385)	723 ( 269, 1584)	908 ( 388, 1761)
Jainxing	Zhejiang	East	1-2 y	Male	831 ( 446, 1284)	194 ( 104, 300)	4 ( 2, 6)	1029 ( 552, 1590)	3 ( -7, 13)	283 ( 133, 465)	37 ( 7, 78)	298 ( 141, 480)	530 ( 268, 837)	737 ( 382, 1152)
Jainxing	Zhejiang	East	3-6 y	Male	585 ( 331, 874)	144 ( 82, 215)	6 ( 3, 9)	735 ( 416, 1098)	9 ( 4, 15)	207 ( 103, 328)	1 ( 0, 12)	189 ( 93, 301)	362 ( 189, 561)	515 ( 280, 785)
Jainxing	Zhejiang	East	7-11 y	Male	258 ( 141, 395)	75 ( 41, 115)	2 ( 1, 3)	336 ( 183, 514)	3 ( 1, 6)	107 ( 52, 173)	0 ( 0, 0)	68 ( 31, 112)	151 ( 75, 239)	224 ( 117, 349)
Jainxing	Zhejiang	East	12-17 y	Male	141 ( 76, 208)	43 ( 23, 63)	2 ( 1, 4)	186 ( 101, 274)	3 ( 1, 7)	62 ( 30, 97)	0 ( 0, 0)	40 ( 19, 64)	84 ( 43, 129)	123 ( 65, 184)
Jainxing	Zhejiang	East	<0.5 y	Female	795 ( 313, 1705)	219 ( 86, 470)	11 ( 4, 23)	1025 ( 404, 2198)	521 ( 12, 2076)	562 ( 118, 1698)	12 ( 0, 156)	157 ( 73, 370)	336 ( 166, 580)	495 ( 252, 817)
Jainxing	Zhejiang	East	0.5-1 y	Female	955 ( 376, 1864)	202 ( 80, 395)	3 ( 1, 6)	1160 ( 457, 2265)	-415 ( -1268, -6)	819 ( 118, 2176)	289 ( 26, 1070)	452 ( 130, 1199)	597 ( 224, 1329)	726 ( 313, 1436)
Jainxing	Zhejiang	East	1-2 y	Female	645 ( 345, 1028)	129 ( 69, 206)	3 ( 2, 5)	777 ( 416, 1239)	3 ( -2, 10)	190 ( 91, 319)	74 ( 30, 132)	261 ( 128, 431)	429 ( 217, 699)	578 ( 300, 925)
Jainxing	Zhejiang	East	3-6 y	Female	457 ( 254, 678)	89 ( 50, 133)	3 ( 2, 5)	550 ( 306, 816)	6 ( 2, 11)	129 ( 64, 202)	49 ( 20, 82)	183 ( 93, 284)	303 ( 160, 460)	409 ( 222, 614)
Jainxing	Zhejiang	East	7-11 y	Female	216 ( 118, 322)	48 ( 26, 72)	2 ( 1, 2)	266 ( 145, 396)	3 ( 1, 5)	70 ( 33, 109)	12 ( 3, 23)	79 ( 38, 123)	139 ( 70, 211)	192 ( 101, 289)
Jainxing	Zhejiang	East	12-17 y	Female	131 ( 71, 198)	41 ( 22, 62)	2 ( 1, 2)	174 ( 94, 262)	4 ( 1, 11)	60 ( 28, 98)	0 ( 0, 0)	36 ( 17, 59)	77 ( 39, 120)	113 ( 59, 174)
Jinhua	Zhejiang	East	<0.5 y	Male	1016 ( 426, 2142)	292 ( 122, 616)	14 ( 6, 29)	1322 ( 554, 2788)	593 ( 13, 2644)	760 ( 167, 2486)	21 ( 0, 301)	220 ( 93, 623)	460 ( 221, 891)	675 ( 341, 1148)
Jinhua	Zhejiang	East	0.5-1 y	Male	811 ( 438, 1261)	188 ( 102, 293)	10 ( 6, 16)	1010 ( 545, 1570)	13 ( 5, 25)	273 ( 130, 442)	7 ( 0, 29)	269 ( 129, 434)	505 ( 256, 797)	714 ( 373, 1120)
Jinhua	Zhejiang	East	1-2 y	Male	818 ( 442, 1268)	184 ( 99, 285)	10 ( 6, 16)	1012 ( 547, 1569)	15 ( 6, 30)	265 ( 127, 429)	17 ( 0, 45)	279 ( 134, 451)	513 ( 261, 812)	722 ( 378, 1132)
Jinhua	Zhejiang	East	3-6 y	Male	579 ( 330, 866)	146 ( 83, 218)	7 ( 4, 10)	732 ( 417, 1094)	10 ( 4, 20)	209 ( 104, 332)	0 ( 0, 2)	182 ( 90, 287)	355 ( 186, 545)	509 ( 277, 772)
Jinhua	Zhejiang	East	7-11 y	Male	256 ( 140, 393)	74 ( 41, 114)	3 ( 2, 5)	334 ( 182, 513)	4 ( 2, 8)	106 ( 52, 171)	0 ( 0, 0)	64 ( 30, 106)	147 ( 74, 234)	221 ( 116, 347)
Jinhua	Zhejiang	East	12-17 y	Male	145 ( 76, 229)	43 ( 23, 68)	3 ( 2, 6)	192 ( 100, 303)	-10 ( -107, 5)	71 ( 30, 156)	0 ( 0, 0)	38 ( 18, 63)	82 ( 42, 127)	122 ( 64, 183)
Jinhua	Zhejiang	East	<0.5 y	Female	795 ( 313, 1638)	225 ( 89, 464)	12 ( 5, 24)	1032 ( 406, 2126)	534 ( 12, 2075)	610 ( 122, 1885)	19 ( 0, 244)	168 ( 71, 470)	345 ( 166, 666)	503 ( 253, 861)
Jinhua	Zhejiang	East	0.5-1 y	Female	625 ( 333, 995)	128 ( 68, 204)	6 ( 3, 10)	759 ( 404, 1209)	10 ( 3, 22)	188 ( 89, 314)	42 ( 14, 80)	233 ( 112, 385)	403 ( 203, 658)	555 ( 289, 896)
Jinhua	Zhejiang	East	1-2 y	Female	635 ( 339, 1008)	123 ( 65, 195)	7 ( 4, 11)	764 ( 408, 1214)	11 ( 5, 21)	178 ( 85, 296)	59 ( 23, 108)	248 ( 120, 409)	417 ( 211, 679)	567 ( 295, 915)
Jinhua	Zhejiang	East	3-6 y	Female	450 ( 250, 666)	90 ( 50, 133)	5 ( 3, 7)	545 ( 303, 806)	8 ( 3, 15)	131 ( 64, 203)	39 ( 15, 70)	174 ( 87, 269)	295 ( 153, 448)	403 ( 217, 603)
Jinhua	Zhejiang	East	7-11 y	Female	213 ( 116, 319)	48 ( 26, 71)	2 ( 1, 4)	263 ( 143, 394)	3 ( 1, 6)	69 ( 33, 108)	7 ( 1, 16)	74 ( 36, 116)	135 ( 68, 207)	189 ( 99, 285)
Jinhua	Zhejiang	East	12-17 y	Female	132 ( 70, 204)	40 ( 22, 62)	2 ( 1, 4)	175 ( 93, 270)	1 ( -21, 11)	63 ( 28, 116)	0 ( 0, 0)	34 ( 16, 55)	75 ( 38, 119)	112 ( 58, 173)
Lishui	Zhejiang	East	<0.5 y	Male	764 ( 286, 1783)	347 ( 130, 809)	6 ( 2, 13)	1116 ( 418, 2605)	542 ( 9, 2493)	710 ( 167, 2265)	0 ( 0, 0)	0 ( 0, 0)	113 ( 55, 243)	365 ( 185, 584)
Lishui	Zhejiang	East	0.5-1 y	Male	550 ( 287, 862)	207 ( 108, 325)	2 ( 1, 3)	759 ( 396, 1189)	2 ( -4, 9)	283 ( 135, 459)	0 ( 0, 0)	0 ( 0, 0)	163 ( 78, 264)	410 ( 208, 650)
Lishui	Zhejiang	East	1-2 y	Male	554 ( 290, 868)	201 ( 105, 314)	3 ( 1, 4)	758 ( 396, 1186)	5 ( 0, 15)	274 ( 131, 442)	0 ( 0, 0)	0 ( 0, 0)	169 ( 81, 273)	416 ( 211, 659)
Lishui	Zhejiang	East	3-6 y	Male	392 ( 213, 595)	154 ( 83, 233)	3 ( 2, 5)	549 ( 298, 833)	5 ( 1, 12)	209 ( 104, 328)	0 ( 0, 0)	0 ( 0, 0)	108 ( 53, 170)	289 ( 150, 447)
Lishui	Zhejiang	East	7-11 y	Male	173 ( 92, 270)	79 ( 42, 123)	1 ( 1, 2)	253 ( 134, 394)	1 ( 0, 4)	107 ( 53, 173)	0 ( 0, 0)	0 ( 0, 0)	37 ( 17, 62)	123 ( 62, 196)
Lishui	Zhejiang	East	12-17 y	Male	293 ( 159, 402)	150 ( 81, 206)	-2 ( -3, -1)	442 ( 240, 605)	-497 ( -690, -198)	437 ( 199, 604)	424 ( 97, 603)	427 ( 126, 603)	430 ( 158, 603)	433 ( 188, 604)
Lishui	Zhejiang	East	<0.5 y	Female	612 ( 210, 1459)	276 ( 95, 658)	4 ( 1, 9)	893 ( 307, 2127)	500 ( 7, 2028)	591 ( 124, 1780)	0 ( 0, 0)	0 ( 0, 0)	76 ( 32, 164)	263 ( 137, 422)
Lishui	Zhejiang	East	0.5-1 y	Female	424 ( 220, 683)	140 ( 73, 226)	1 ( 1, 2)	566 ( 293, 911)	3 ( -2, 14)	193 ( 93, 324)	0 ( 0, 0)	0 ( 0, 0)	143 ( 69, 238)	323 ( 164, 527)
Lishui	Zhejiang	East	1-2 y	Female	431 ( 224, 693)	132 ( 69, 213)	3 ( 1, 4)	566 ( 294, 910)	5 ( 1, 13)	182 ( 88, 302)	0 ( 0, 0)	0 ( 0, 0)	153 ( 74, 254)	332 ( 169, 541)
Lishui	Zhejiang	East	3-6 y	Female	306 ( 164, 459)	94 ( 51, 142)	2 ( 1, 3)	402 ( 216, 604)	3 ( 1, 6)	129 ( 65, 202)	0 ( 0, 0)	0 ( 0, 0)	107 ( 54, 169)	235 ( 123, 359)
Lishui	Zhejiang	East	7-11 y	Female	144 ( 76, 217)	51 ( 27, 77)	1 ( 0, 1)	196 ( 103, 295)	1 ( 0, 3)	70 ( 33, 108)	0 ( 0, 0)	0 ( 0, 0)	45 ( 22, 70)	109 ( 55, 166)
Lishui	Zhejiang	East	12-17 y	Female	119 ( 48, 270)	61 ( 25, 137)	0 ( 0, 1)	180 ( 73, 409)	-49 ( -260, 0)	121 ( 32, 391)	0 ( 0, 0)	0 ( 0, 0)	22 ( 10, 53)	64 ( 33, 106)
Ningbo	Zhejiang	East	<0.5 y	Male	1276 ( 462, 2365)	360 ( 131, 668)	11 ( 4, 20)	1647 ( 596, 3054)	0 ( -1647, 2335)	1271 ( 197, 2939)	29 ( 0, 367)	222 ( 50, 665)	463 ( 240, 913)	678 ( 366, 1177)
Ningbo	Zhejiang	East	0.5-1 y	Male	867 ( 462, 1352)	199 ( 106, 310)	6 ( 3, 10)	1072 ( 571, 1673)	-14 ( -117, 9)	314 ( 138, 568)	83 ( 28, 173)	338 ( 159, 563)	566 ( 281, 912)	769 ( 399, 1219)
Ningbo	Zhejiang	East	1-2 y	Male	930 ( 473, 1552)	205 ( 104, 343)	7 ( 4, 12)	1143 ( 581, 1907)	-86 ( -580, 5)	415 ( 139, 1159)	130 ( 36, 454)	380 ( 167, 726)	603 ( 289, 1037)	802 ( 406, 1321)
Ningbo	Zhejiang	East	3-6 y	Male	612 ( 347, 916)	148 ( 84, 221)	5 ( 3, 8)	765 ( 433, 1146)	1 ( -17, 10)	220 ( 107, 348)	37 ( 11, 74)	226 ( 112, 355)	394 ( 207, 609)	544 ( 296, 825)
Ningbo	Zhejiang	East	7-11 y	Male	270 ( 147, 414)	76 ( 41, 116)	2 ( 1, 4)	348 ( 190, 533)	2 ( -4, 5)	110 ( 53, 180)	0 ( 0, 1)	84 ( 40, 139)	165 ( 83, 261)	237 ( 125, 370)
Ningbo	Zhejiang	East	12-17 y	Male	208 ( 86, 404)	61 ( 25, 118)	3 ( 1, 7)	273 ( 113, 528)	-164 ( -579, 0)	187 ( 35, 513)	22 ( 0, 119)	67 ( 25, 167)	108 ( 49, 215)	145 ( 70, 256)
Ningbo	Zhejiang	East	<0.5 y	Female	829 ( 340, 1721)	229 ( 94, 475)	8 ( 3, 17)	1065 ( 437, 2213)	492 ( -29, 2093)	696 ( 129, 2123)	41 ( 0, 323)	221 ( 93, 541)	392 ( 186, 747)	545 ( 274, 938)
Ningbo	Zhejiang	East	0.5-1 y	Female	672 ( 353, 1069)	137 ( 72, 218)	3 ( 2, 5)	812 ( 427, 1293)	-17 ( -127, 7)	230 ( 97, 484)	101 ( 41, 206)	285 ( 136, 483)	450 ( 227, 729)	597 ( 309, 956)
Ningbo	Zhejiang	East	1-2 y	Female	715 ( 364, 1212)	137 ( 69, 232)	4 ( 2, 7)	856 ( 435, 1450)	-59 ( -398, 4)	285 ( 97, 867)	135 ( 51, 350)	316 ( 146, 582)	477 ( 236, 814)	621 ( 317, 1001)
Ningbo	Zhejiang	East	3-6 y	Female	475 ( 265, 703)	90 ( 50, 133)	4 ( 2, 5)	569 ( 317, 841)	4 ( 0, 9)	133 ( 65, 211)	78 ( 36, 129)	209 ( 106, 322)	326 ( 172, 492)	430 ( 233, 640)
Ningbo	Zhejiang	East	7-11 y	Female	225 ( 123, 335)	48 ( 26, 72)	2 ( 1, 3)	275 ( 151, 410)	2 ( -2, 4)	72 ( 34, 114)	26 ( 10, 44)	91 ( 45, 143)	150 ( 77, 229)	202 ( 107, 305)
Ningbo	Zhejiang	East	12-17 y	Female	212 ( 82, 374)	66 ( 26, 116)	2 ( 1, 3)	279 ( 108, 493)	-126 ( -329, -3)	215 ( 40, 475)	68 ( 0, 343)	105 ( 26, 358)	138 ( 48, 366)	167 ( 68, 373)
Quzhou	Zhejiang	East	<0.5 y	Male	939 ( 377, 1965)	308 ( 124, 645)	10 ( 4, 21)	1257 ( 504, 2631)	574 ( 13, 2477)	717 ( 164, 2214)	29 ( 0, 352)	156 ( 37, 656)	403 ( 172, 908)	623 ( 294, 1130)
Quzhou	Zhejiang	East	0.5-1 y	Male	729 ( 389, 1133)	203 ( 108, 316)	3 ( 2, 4)	935 ( 498, 1453)	0 ( -10, 8)	289 ( 139, 474)	0 ( 0, 0)	148 ( 68, 247)	396 ( 198, 634)	618 ( 320, 970)
Quzhou	Zhejiang	East	1-2 y	Male	736 ( 394, 1142)	200 ( 107, 310)	3 ( 2, 5)	940 ( 503, 1458)	2 ( -5, 12)	285 ( 138, 465)	0 ( 0, 0)	159 ( 73, 264)	406 ( 203, 650)	627 ( 326, 981)
Quzhou	Zhejiang	East	3-6 y	Male	522 ( 290, 786)	150 ( 83, 225)	5 ( 3, 7)	676 ( 376, 1019)	0 ( -15, 8)	216 ( 105, 348)	0 ( 0, 0)	92 ( 43, 148)	275 ( 142, 427)	438 ( 234, 672)
Quzhou	Zhejiang	East	7-11 y	Male	231 ( 124, 355)	78 ( 42, 120)	1 ( 1, 2)	311 ( 167, 477)	-1 ( -8, 2)	111 ( 53, 182)	0 ( 0, 0)	26 ( 10, 46)	113 ( 56, 181)	190 ( 98, 299)
Quzhou	Zhejiang	East	12-17 y	Male	165 ( 72, 338)	60 ( 26, 122)	2 ( 1, 3)	227 ( 98, 464)	-105 ( -496, 0)	142 ( 35, 447)	0 ( 0, 0)	15 ( 6, 44)	62 ( 32, 101)	104 ( 55, 160)
Quzhou	Zhejiang	East	<0.5 y	Female	744 ( 276, 1588)	243 ( 90, 518)	7 ( 3, 16)	994 ( 369, 2121)	528 ( 12, 2051)	606 ( 123, 1841)	35 ( 0, 344)	140 ( 29, 554)	320 ( 126, 748)	480 ( 217, 929)
Quzhou	Zhejiang	East	0.5-1 y	Female	562 ( 296, 903)	137 ( 72, 220)	2 ( 1, 3)	701 ( 370, 1126)	2 ( -4, 15)	197 ( 92, 333)	0 ( 0, 0)	142 ( 67, 242)	322 ( 161, 531)	483 ( 248, 783)
Quzhou	Zhejiang	East	1-2 y	Female	571 ( 301, 912)	131 ( 69, 209)	3 ( 2, 5)	705 ( 372, 1127)	4 ( 0, 12)	187 ( 89, 313)	0 ( 0, 0)	155 ( 73, 262)	334 ( 167, 548)	493 ( 254, 798)
Quzhou	Zhejiang	East	3-6 y	Female	406 ( 222, 600)	93 ( 51, 138)	2 ( 1, 3)	500 ( 273, 741)	1 ( -3, 4)	134 ( 66, 209)	0 ( 0, 0)	108 ( 53, 169)	236 ( 122, 358)	350 ( 186, 524)
Quzhou	Zhejiang	East	7-11 y	Female	192 ( 102, 287)	51 ( 27, 76)	1 ( 0, 1)	243 ( 130, 364)	0 ( -3, 2)	72 ( 34, 114)	0 ( 0, 0)	43 ( 19, 69)	107 ( 53, 163)	163 ( 84, 247)
Quzhou	Zhejiang	East	12-17 y	Female	117 ( 63, 178)	42 ( 23, 64)	1 ( 1, 2)	161 ( 86, 245)	3 ( 0, 12)	61 ( 28, 101)	0 ( 0, 0)	15 ( 6, 27)	58 ( 29, 92)	97 ( 50, 150)
Shaoxing	Zhejiang	East	<0.5 y	Male	1015 ( 435, 2005)	284 ( 122, 561)	13 ( 6, 26)	1312 ( 563, 2593)	550 ( 14, 2360)	699 ( 162, 2117)	12 ( 0, 159)	227 ( 108, 455)	467 ( 235, 773)	681 ( 355, 1071)
Shaoxing	Zhejiang	East	0.5-1 y	Male	1608 ( 519, 2738)	376 ( 121, 640)	9 ( 3, 16)	1993 ( 644, 3394)	-1061 ( -2105, -47)	237 ( 130, 393)	1692 ( 91, 3330)	1770 ( 232, 3343)	1839 ( 360, 3371)	1903 ( 477, 3379)
Shaoxing	Zhejiang	East	1-2 y	Male	842 ( 455, 1308)	191 ( 103, 296)	7 ( 4, 11)	1040 ( 562, 1616)	12 ( 4, 30)	277 ( 132, 452)	57 ( 17, 111)	316 ( 154, 512)	546 ( 277, 869)	751 ( 395, 1179)
Shaoxing	Zhejiang	East	3-6 y	Male	593 ( 336, 886)	145 ( 82, 217)	6 ( 4, 9)	745 ( 421, 1112)	9 ( 4, 17)	210 ( 105, 332)	10 ( 0, 30)	202 ( 100, 317)	372 ( 195, 575)	525 ( 285, 797)
Shaoxing	Zhejiang	East	7-11 y	Male	262 ( 143, 400)	76 ( 41, 116)	3 ( 1, 4)	340 ( 186, 520)	2 ( 0, 6)	109 ( 53, 175)	0 ( 0, 0)	73 ( 35, 120)	155 ( 78, 246)	228 ( 120, 355)
Shaoxing	Zhejiang	East	12-17 y	Male	144 ( 78, 211)	44 ( 24, 64)	2 ( 1, 3)	189 ( 103, 279)	2 ( -1, 6)	63 ( 31, 100)	0 ( 0, 0)	43 ( 21, 68)	87 ( 45, 132)	126 ( 66, 189)
Shaoxing	Zhejiang	East	<0.5 y	Female	800 ( 325, 1633)	223 ( 91, 456)	10 ( 4, 20)	1033 ( 420, 2109)	516 ( 11, 1950)	571 ( 124, 1658)	28 ( 0, 271)	194 ( 81, 472)	369 ( 174, 666)	524 ( 260, 869)
Shaoxing	Zhejiang	East	0.5-1 y	Female	895 ( 374, 1729)	185 ( 77, 357)	4 ( 2, 8)	1084 ( 453, 2093)	-326 ( -1132, -3)	183 ( 91, 298)	607 ( 46, 1932)	733 ( 149, 1962)	846 ( 244, 2009)	947 ( 335, 2044)
Shaoxing	Zhejiang	East	1-2 y	Female	653 ( 351, 1035)	127 ( 68, 201)	5 ( 3, 7)	784 ( 421, 1244)	7 ( 2, 15)	185 ( 88, 308)	89 ( 38, 155)	275 ( 133, 449)	440 ( 224, 712)	588 ( 306, 942)
Shaoxing	Zhejiang	East	3-6 y	Female	460 ( 255, 681)	91 ( 50, 134)	3 ( 2, 5)	555 ( 308, 820)	5 ( 2, 10)	132 ( 65, 207)	55 ( 24, 91)	189 ( 95, 293)	308 ( 161, 470)	414 ( 223, 621)
Shaoxing	Zhejiang	East	7-11 y	Female	219 ( 119, 326)	49 ( 27, 73)	1 ( 1, 2)	269 ( 146, 401)	2 ( 0, 4)	72 ( 34, 111)	16 ( 5, 29)	82 ( 40, 129)	142 ( 72, 217)	195 ( 102, 294)
Shaoxing	Zhejiang	East	12-17 y	Female	133 ( 72, 205)	41 ( 22, 63)	2 ( 1, 3)	176 ( 95, 271)	3 ( 0, 10)	61 ( 29, 102)	0 ( 0, 0)	39 ( 18, 64)	80 ( 40, 127)	116 ( 60, 181)
Taizhou	Zhejiang	East	<0.5 y	Male	797 ( 274, 1850)	372 ( 128, 864)	6 ( 2, 13)	1175 ( 404, 2727)	635 ( 9, 2602)	728 ( 162, 2194)	2 ( 0, 12)	30 ( 0, 320)	184 ( 52, 602)	428 ( 183, 888)
Taizhou	Zhejiang	East	0.5-1 y	Male	548 ( 286, 855)	212 ( 110, 330)	1 ( 1, 2)	762 ( 396, 1187)	-1 ( -12, 6)	291 ( 139, 472)	0 ( 0, 0)	0 ( 0, 0)	159 ( 75, 260)	406 ( 206, 642)
Taizhou	Zhejiang	East	1-2 y	Male	553 ( 288, 862)	206 ( 107, 321)	2 ( 1, 3)	760 ( 397, 1185)	3 ( -3, 12)	281 ( 136, 456)	0 ( 0, 0)	0 ( 0, 0)	166 ( 79, 272)	413 ( 209, 652)
Taizhou	Zhejiang	East	3-6 y	Male	390 ( 213, 594)	161 ( 88, 245)	1 ( 0, 1)	552 ( 301, 840)	-1 ( -5, 3)	219 ( 110, 345)	0 ( 0, 0)	0 ( 0, 0)	104 ( 51, 165)	286 ( 150, 443)
Taizhou	Zhejiang	East	7-11 y	Male	171 ( 90, 266)	80 ( 42, 125)	1 ( 1, 2)	252 ( 133, 393)	1 ( 0, 4)	108 ( 53, 174)	0 ( 0, 0)	0 ( 0, 0)	34 ( 16, 57)	121 ( 61, 191)
Taizhou	Zhejiang	East	12-17 y	Male	96 ( 51, 148)	49 ( 26, 75)	0 ( 0, 1)	146 ( 76, 224)	-5 ( -25, 1)	69 ( 33, 117)	0 ( 0, 0)	0 ( 0, 0)	21 ( 10, 35)	67 ( 35, 103)
Taizhou	Zhejiang	East	<0.5 y	Female	634 ( 210, 1445)	293 ( 97, 668)	4 ( 1, 10)	931 ( 308, 2123)	560 ( 8, 2060)	598 ( 130, 1694)	0 ( 0, 0)	17 ( 0, 202)	130 ( 40, 411)	311 ( 137, 622)
Taizhou	Zhejiang	East	0.5-1 y	Female	427 ( 221, 691)	144 ( 75, 234)	1 ( 1, 2)	572 ( 296, 927)	-2 ( -26, 9)	203 ( 95, 348)	0 ( 0, 0)	0 ( 0, 0)	143 ( 68, 240)	323 ( 162, 528)
Taizhou	Zhejiang	East	1-2 y	Female	432 ( 224, 698)	138 ( 72, 222)	1 ( 1, 2)	570 ( 297, 922)	2 ( -1, 7)	188 ( 91, 315)	0 ( 0, 0)	0 ( 0, 0)	154 ( 74, 256)	333 ( 168, 545)
Taizhou	Zhejiang	East	3-6 y	Female	306 ( 166, 458)	100 ( 54, 149)	0 ( 0, 1)	406 ( 220, 607)	0 ( -2, 3)	137 ( 68, 213)	0 ( 0, 0)	0 ( 0, 0)	107 ( 54, 166)	235 ( 123, 356)
Taizhou	Zhejiang	East	7-11 y	Female	144 ( 75, 218)	52 ( 27, 79)	1 ( 0, 1)	197 ( 103, 298)	1 ( 0, 2)	71 ( 34, 111)	0 ( 0, 0)	0 ( 0, 0)	45 ( 21, 70)	108 ( 54, 165)
Taizhou	Zhejiang	East	12-17 y	Female	117 ( 49, 247)	62 ( 26, 131)	0 ( 0, 0)	179 ( 75, 378)	-46 ( -234, 0)	120 ( 33, 354)	1 ( 0, 18)	6 ( 0, 64)	32 ( 9, 106)	73 ( 32, 147)
Wenzhou	Zhejiang	East	<0.5 y	Male	1232 ( 444, 2292)	375 ( 135, 698)	7 ( 2, 13)	1615 ( 582, 3003)	-70 ( -1600, 2045)	1254 ( 207, 2901)	67 ( 0, 526)	277 ( 95, 795)	511 ( 224, 1027)	719 ( 344, 1287)
Wenzhou	Zhejiang	East	0.5-1 y	Male	809 ( 436, 1251)	197 ( 106, 305)	5 ( 3, 8)	1011 ( 545, 1564)	7 ( 1, 19)	284 ( 136, 463)	7 ( 0, 29)	268 ( 127, 440)	503 ( 255, 800)	713 ( 372, 1113)
Wenzhou	Zhejiang	East	1-2 y	Male	817 ( 440, 1264)	196 ( 106, 303)	3 ( 2, 5)	1017 ( 547, 1573)	3 ( -5, 14)	282 ( 135, 459)	19 ( 0, 53)	281 ( 133, 458)	515 ( 260, 816)	724 ( 378, 1128)
Wenzhou	Zhejiang	East	3-6 y	Male	578 ( 326, 865)	149 ( 84, 222)	5 ( 3, 7)	731 ( 412, 1094)	6 ( 2, 12)	213 ( 106, 339)	0 ( 0, 0)	179 ( 88, 284)	352 ( 184, 543)	507 ( 275, 769)
Wenzhou	Zhejiang	East	7-11 y	Male	257 ( 139, 392)	77 ( 42, 118)	2 ( 1, 2)	336 ( 182, 512)	1 ( -1, 4)	110 ( 53, 179)	0 ( 0, 0)	66 ( 30, 110)	149 ( 75, 238)	222 ( 117, 347)
Wenzhou	Zhejiang	East	12-17 y	Male	141 ( 76, 208)	45 ( 24, 66)	1 ( 1, 2)	187 ( 101, 277)	0 ( -6, 4)	66 ( 32, 105)	0 ( 0, 0)	39 ( 18, 62)	83 ( 42, 127)	122 ( 64, 183)
Wenzhou	Zhejiang	East	<0.5 y	Female	821 ( 327, 1669)	248 ( 99, 504)	4 ( 2, 9)	1073 ( 428, 2182)	390 ( -390, 2019)	744 ( 137, 2097)	15 ( 0, 159)	160 ( 68, 393)	338 ( 163, 629)	497 ( 249, 850)
Wenzhou	Zhejiang	East	0.5-1 y	Female	626 ( 331, 993)	134 ( 71, 212)	4 ( 2, 7)	765 ( 404, 1213)	17 ( 3, 75)	194 ( 92, 324)	49 ( 14, 123)	239 ( 113, 414)	409 ( 203, 666)	560 ( 287, 906)
Wenzhou	Zhejiang	East	1-2 y	Female	634 ( 337, 1008)	131 ( 70, 208)	2 ( 1, 4)	767 ( 408, 1219)	2 ( -5, 9)	189 ( 91, 314)	59 ( 22, 113)	248 ( 119, 416)	417 ( 209, 682)	567 ( 293, 913)
Wenzhou	Zhejiang	East	3-6 y	Female	448 ( 248, 663)	93 ( 51, 137)	2 ( 1, 3)	543 ( 301, 804)	4 ( 1, 8)	134 ( 66, 209)	35 ( 13, 63)	171 ( 86, 263)	292 ( 153, 444)	400 ( 216, 598)
Wenzhou	Zhejiang	East	7-11 y	Female	213 ( 115, 316)	50 ( 27, 74)	1 ( 1, 2)	264 ( 143, 392)	2 ( 0, 4)	72 ( 34, 112)	6 ( 0, 15)	74 ( 36, 115)	135 ( 68, 206)	188 ( 98, 284)
Wenzhou	Zhejiang	East	12-17 y	Female	130 ( 70, 198)	42 ( 23, 64)	1 ( 1, 2)	173 ( 94, 263)	4 ( 1, 11)	61 ( 29, 100)	0 ( 0, 0)	35 ( 16, 57)	75 ( 38, 119)	112 ( 58, 174)
Panshan	Zhejiang	East	<0.5 y	Male	740 ( 248, 1802)	366 ( 123, 891)	11 ( 4, 27)	1117 ( 374, 2720)	611 ( 13, 2610)	702 ( 156, 2199)	0 ( 0, 0)	1 ( 0, 0)	72 ( 20, 307)	329 ( 154, 631)
Panshan	Zhejiang	East	0.5-1 y	Male	498 ( 259, 781)	208 ( 108, 326)	2 ( 1, 4)	709 ( 368, 1111)	4 ( 0, 14)	281 ( 136, 456)	0 ( 0, 0)	0 ( 0, 0)	95 ( 44, 159)	349 ( 175, 556)
Panshan	Zhejiang	East	1-2 y	Male	505 ( 262, 793)	201 ( 104, 315)	4 ( 2, 7)	710 ( 369, 1115)	8 ( 2, 22)	272 ( 132, 444)	0 ( 0, 0)	0 ( 0, 0)	104 ( 48, 175)	358 ( 179, 571)
Panshan	Zhejiang	East	3-6 y	Male	355 ( 191, 542)	158 ( 85, 241)	2 ( 1, 3)	515 ( 277, 786)	3 ( -1, 7)	213 ( 107, 336)	0 ( 0, 0)	0 ( 0, 0)	58 ( 27, 93)	244 ( 126, 379)
Panshan	Zhejiang	East	7-11 y	Male	155 ( 82, 242)	79 ( 42, 123)	2 ( 1, 2)	236 ( 124, 367)	3 ( 1, 7)	106 ( 52, 170)	0 ( 0, 0)	0 ( 0, 0)	14 ( 5, 25)	102 ( 52, 162)
Panshan	Zhejiang	East	12-17 y	Male	91 ( 46, 149)	49 ( 25, 81)	1 ( 1, 2)	141 ( 71, 232)	-11 ( -94, 2)	72 ( 32, 152)	0 ( 0, 0)	0 ( 0, 0)	11 ( 4, 25)	58 ( 29, 93)
Panshan	Zhejiang	East	<0.5 y	Female	588 ( 188, 1387)	291 ( 93, 686)	7 ( 2, 17)	887 ( 283, 2090)	536 ( 10, 2045)	593 ( 123, 1720)	0 ( 0, 0)	0 ( 0, 0)	43 ( 7, 179)	234 ( 115, 412)
Panshan	Zhejiang	East	0.5-1 y	Female	388 ( 201, 630)	142 ( 73, 230)	1 ( 1, 2)	531 ( 275, 863)	4 ( 0, 18)	193 ( 94, 325)	0 ( 0, 0)	0 ( 0, 0)	96 ( 46, 162)	281 ( 142, 461)
Panshan	Zhejiang	East	1-2 y	Female	397 ( 206, 645)	133 ( 69, 217)	3 ( 2, 5)	533 ( 277, 867)	8 ( 2, 20)	181 ( 88, 303)	0 ( 0, 0)	0 ( 0, 0)	109 ( 53, 183)	293 ( 148, 480)
Panshan	Zhejiang	East	3-6 y	Female	280 ( 151, 421)	97 ( 52, 146)	2 ( 1, 2)	379 ( 204, 569)	3 ( 0, 7)	132 ( 66, 206)	0 ( 0, 0)	0 ( 0, 0)	73 ( 36, 117)	205 ( 107, 314)
Panshan	Zhejiang	East	7-11 y	Female	132 ( 69, 200)	51 ( 27, 77)	1 ( 1, 2)	184 ( 96, 279)	2 ( 1, 4)	69 ( 33, 107)	0 ( 0, 0)	0 ( 0, 0)	28 ( 13, 46)	94 ( 47, 144)
Panshan	Zhejiang	East	12-17 y	Female	96 ( 43, 201)	53 ( 24, 111)	1 ( 1, 3)	151 ( 67, 315)	32 ( -8, 233)	70 ( 29, 137)	13 ( 0, 188)	19 ( 0, 211)	41 ( 4, 240)	81 ( 28, 267)
Anqing	Anhui	East	<0.5 y	Male	851 ( 453, 1330)	407 ( 217, 636)	8 ( 4, 12)	1266 ( 674, 1978)	5 ( -14, 24)	565 ( 272, 929)	0 ( 0, 0)	7 ( 0, 34)	362 ( 176, 592)	680 ( 347, 1087)
Anqing	Anhui	East	0.5-1 y	Male	1424 ( 549, 2941)	504 ( 194, 1041)	21 ( 8, 43)	1948 ( 752, 4025)	1140 ( 36, 3858)	1168 ( 248, 3272)	16 ( 0, 108)	171 ( 7, 549)	510 ( 243, 993)	812 ( 410, 1400)
Anqing	Anhui	East	1-2 y	Male	915 ( 490, 1429)	360 ( 193, 562)	7 ( 4, 11)	1282 ( 686, 2002)	4 ( -6, 15)	503 ( 243, 827)	0 ( 0, 0)	103 ( 42, 180)	449 ( 222, 730)	758 ( 391, 1205)
Anqing	Anhui	East	3-6 y	Male	667 ( 381, 983)	252 ( 144, 372)	7 ( 4, 11)	927 ( 529, 1366)	9 ( 2, 20)	354 ( 182, 547)	0 ( 0, 0)	80 ( 36, 132)	331 ( 174, 510)	554 ( 304, 834)
Anqing	Anhui	East	7-11 y	Male	310 ( 162, 473)	126 ( 66, 193)	4 ( 2, 6)	440 ( 230, 672)	21 ( 1, 113)	171 ( 83, 272)	2 ( 0, 0)	42 ( 10, 137)	157 ( 71, 291)	259 ( 128, 425)
Anqing	Anhui	East	12-17 y	Male	244 ( 92, 466)	118 ( 44, 225)	5 ( 2, 9)	367 ( 138, 701)	220 ( 4, 679)	276 ( 62, 660)	1 ( 0, 16)	14 ( 0, 86)	75 ( 35, 154)	132 ( 65, 221)
Anqing	Anhui	East	<0.5 y	Female	644 ( 336, 1004)	288 ( 150, 449)	5 ( 3, 8)	937 ( 488, 1461)	0 ( -19, 11)	401 ( 190, 666)	0 ( 0, 0)	31 ( 7, 66)	290 ( 140, 475)	522 ( 262, 832)
Anqing	Anhui	East	0.5-1 y	Female	1136 ( 398, 2239)	372 ( 130, 734)	20 ( 7, 40)	1528 ( 535, 3013)	993 ( 34, 2879)	738 ( -26, 2439)	204 ( 0, 1773)	387 ( 61, 1923)	606 ( 195, 2073)	801 ( 319, 2138)
Anqing	Anhui	East	1-2 y	Female	720 ( 380, 1114)	230 ( 121, 356)	2 ( 1, 3)	951 ( 502, 1473)	0 ( -8, 5)	323 ( 154, 537)	0 ( 0, 0)	142 ( 64, 241)	390 ( 193, 628)	611 ( 311, 969)
Anqing	Anhui	East	3-6 y	Female	507 ( 279, 766)	161 ( 89, 243)	5 ( 3, 7)	672 ( 371, 1016)	5 ( -2, 11)	228 ( 112, 363)	0 ( 0, 0)	95 ( 43, 156)	271 ( 139, 425)	428 ( 227, 659)
Anqing	Anhui	East	7-11 y	Female	244 ( 132, 385)	87 ( 47, 137)	3 ( 2, 5)	334 ( 181, 527)	16 ( 1, 79)	120 ( 61, 196)	2 ( 0, 5)	45 ( 16, 114)	131 ( 63, 236)	207 ( 107, 344)
Anqing	Anhui	East	12-17 y	Female	345 ( 153, 470)	184 ( 82, 251)	3 ( 1, 4)	532 ( 236, 725)	-387 ( -570, -9)	522 ( 169, 719)	497 ( 52, 715)	503 ( 93, 716)	508 ( 129, 716)	513 ( 161, 716)
Bangfu	Anhui	East	<0.5 y	Male	992 ( 539, 1547)	385 ( 209, 600)	17 ( 9, 27)	1394 ( 757, 2175)	14 ( -2, 36)	553 ( 268, 913)	0 ( 0, 0)	220 ( 100, 376)	554 ( 280, 904)	851 ( 447, 1356)
Bangfu	Anhui	East	0.5-1 y	Male	1714 ( 679, 3093)	521 ( 207, 941)	16 ( 7, 30)	2252 ( 893, 4063)	467 ( -1994, 3578)	1742 ( 305, 3907)	147 ( 0, 1003)	443 ( 139, 1340)	752 ( 358, 1623)	1028 ( 527, 1929)
Bangfu	Anhui	East	1-2 y	Male	1067 ( 584, 1654)	341 ( 186, 528)	14 ( 8, 21)	1422 ( 778, 2204)	12 ( 0, 27)	494 ( 240, 812)	0 ( 0, 0)	331 ( 158, 550)	653 ( 336, 1054)	939 ( 499, 1484)
Bangfu	Anhui	East	3-6 y	Male	939 ( 457, 1789)	300 ( 146, 571)	9 ( 4, 17)	1248 ( 608, 2378)	-307 ( -1628, -2)	683 ( 203, 2134)	16 ( 0, 193)	258 ( 124, 489)	489 ( 257, 771)	695 ( 381, 1047)
Bangfu	Anhui	East	7-11 y	Male	361 ( 191, 544)	125 ( 66, 188)	4 ( 2, 6)	490 ( 259, 738)	-13 ( -115, 13)	197 ( 87, 365)	3 ( 0, 39)	108 ( 47, 191)	216 ( 106, 350)	312 ( 161, 477)
Bangfu	Anhui	East	12-17 y	Male	263 ( 106, 494)	105 ( 42, 198)	6 ( 2, 11)	374 ( 150, 703)	211 ( 6, 666)	254 ( 59, 633)	3 ( 0, 36)	44 ( 19, 104)	103 ( 53, 173)	157 ( 82, 238)
Bangfu	Anhui	East	<0.5 y	Female	748 ( 395, 1156)	271 ( 143, 418)	12 ( 6, 18)	1030 ( 544, 1592)	9 ( 1, 22)	389 ( 183, 637)	0 ( 0, 0)	190 ( 85, 318)	432 ( 210, 694)	649 ( 329, 1020)
Bangfu	Anhui	East	0.5-1 y	Female	1208 ( 466, 2316)	339 ( 131, 649)	12 ( 5, 23)	1559 ( 601, 2989)	636 ( -407, 2768)	1093 ( 189, 2871)	190 ( 14, 766)	431 ( 147, 1009)	646 ( 270, 1284)	838 ( 384, 1519)
Bangfu	Anhui	East	1-2 y	Female	836 ( 445, 1288)	219 ( 117, 337)	5 ( 3, 8)	1060 ( 565, 1633)	2 ( -6, 10)	318 ( 151, 521)	57 ( 19, 110)	314 ( 148, 515)	543 ( 270, 863)	747 ( 386, 1168)
Bangfu	Anhui	East	3-6 y	Female	684 ( 335, 1239)	186 ( 91, 336)	3 ( 1, 5)	872 ( 427, 1580)	-168 ( -951, -2)	420 ( 123, 1401)	50 ( 12, 227)	231 ( 110, 415)	393 ( 200, 638)	537 ( 284, 833)
Bangfu	Anhui	East	7-11 y	Female	300 ( 155, 516)	92 ( 48, 159)	2 ( 1, 4)	394 ( 205, 679)	-37 ( -277, 6)	174 ( 63, 495)	20 ( 0, 158)	108 ( 46, 251)	186 ( 91, 341)	256 ( 132, 427)
Bangfu	Anhui	East	12-17 y	Female	233 ( 100, 445)	105 ( 45, 201)	3 ( 1, 5)	341 ( 146, 651)	156 ( -67, 611)	252 ( 63, 625)	2 ( 0, 35)	39 ( 17, 104)	94 ( 49, 169)	143 ( 77, 230)
Haozhou	Anhui	East	<0.5 y	Male	776 ( 409, 1219)	394 ( 208, 619)	17 ( 9, 27)	1188 ( 625, 1865)	15 ( -12, 35)	543 ( 262, 889)	0 ( 0, 0)	0 ( 0, 0)	261 ( 124, 427)	590 ( 297, 944)
Haozhou	Anhui	East	0.5-1 y	Male	1325 ( 491, 2781)	518 ( 192, 1086)	24 ( 9, 51)	1868 ( 692, 3918)	1090 ( 25, 3713)	1216 ( 250, 3351)	0 ( 0, 0)	36 ( 0, 314)	372 ( 184, 722)	689 ( 358, 1130)
Haozhou	Anhui	East	1-2 y	Male	840 ( 445, 1310)	349 ( 185, 545)	14 ( 7, 22)	1203 ( 638, 1877)	13 ( -2, 29)	485 ( 233, 793)	0 ( 0, 0)	1 ( 0, 11)	348 ( 169, 564)	668 ( 339, 1064)
Haozhou	Anhui	East	3-6 y	Male	616 ( 344, 910)	250 ( 140, 369)	12 ( 7, 18)	878 ( 491, 1297)	4 ( -41, 20)	354 ( 177, 561)	0 ( 0, 0)	1 ( 0, 14)	255 ( 132, 391)	487 ( 264, 733)
Haozhou	Anhui	East	7-11 y	Male	276 ( 146, 414)	123 ( 65, 185)	4 ( 2, 7)	404 ( 214, 606)	8 ( 2, 24)	171 ( 84, 271)	0 ( 0, 0)	0 ( 0, 0)	108 ( 52, 170)	216 ( 110, 329)
Haozhou	Anhui	East	12-17 y	Male	229 ( 84, 450)	119 ( 43, 233)	7 ( 3, 14)	356 ( 130, 698)	219 ( 7, 670)	265 ( 57, 648)	0 ( 0, 0)	0 ( 0, 0)	32 ( 0, 62)	93 ( 54, 142)
Haozhou	Anhui	East	<0.5 y	Female	588 ( 305, 913)	276 ( 143, 429)	13 ( 7, 20)	877 ( 455, 1363)	10 ( -10, 25)	383 ( 180, 631)	0 ( 0, 0)	0 ( 0, 0)	215 ( 101, 348)	455 ( 227, 717)
Haozhou	Anhui	East	0.5-1 y	Female	995 ( 353, 2122)	364 ( 129, 776)	18 ( 6, 37)	1377 ( 488, 2935)	802 ( 18, 2805)	904 ( 173, 2590)	1 ( 0, 0)	41 ( 0, 288)	294 ( 140, 598)	525 ( 263, 901)
Haozhou	Anhui	East	1-2 y	Female	658 ( 345, 1023)	225 ( 118, 349)	7 ( 4, 11)	890 ( 466, 1383)	4 ( -8, 13)	314 ( 148, 519)	0 ( 0, 0)	50 ( 18, 91)	308 ( 148, 491)	537 ( 272, 844)
Haozhou	Anhui	East	3-6 y	Female	489 ( 255, 799)	169 ( 88, 276)	7 ( 4, 12)	665 ( 346, 1087)	-39 ( -292, 6)	274 ( 113, 610)	0 ( 0, 0)	29 ( 10, 61)	212 ( 107, 335)	376 ( 198, 581)
Haozhou	Anhui	East	7-11 y	Female	218 ( 119, 335)	85 ( 47, 131)	3 ( 1, 4)	305 ( 168, 471)	5 ( 1, 17)	119 ( 59, 192)	0 ( 0, 0)	4 ( 0, 12)	94 ( 48, 152)	174 ( 92, 275)
Haozhou	Anhui	East	12-17 y	Female	249 ( 84, 420)	143 ( 48, 242)	6 ( 2, 9)	399 ( 134, 671)	-48 ( -473, 502)	355 ( 71, 660)	95 ( 0, 543)	116 ( 0, 553)	156 ( 19, 565)	198 ( 58, 571)
Chizhou	Anhui	East	<0.5 y	Male	1060 ( 580, 1639)	385 ( 210, 595)	10 ( 5, 15)	1455 ( 795, 2249)	9 ( -4, 24)	553 ( 267, 908)	0 ( 0, 0)	326 ( 155, 541)	648 ( 329, 1040)	935 ( 492, 1475)
Chizhou	Anhui	East	0.5-1 y	Male	1654 ( 679, 3199)	459 ( 189, 888)	12 ( 5, 23)	2125 ( 872, 4109)	1197 ( 25, 3946)	1283 ( 260, 3468)	460 ( 65, 1663)	765 ( 247, 1944)	1037 ( 421, 2231)	1280 ( 578, 2459)
Chizhou	Anhui	East	1-2 y	Male	1145 ( 628, 1764)	338 ( 186, 522)	8 ( 4, 12)	1491 ( 818, 2298)	7 ( -2, 19)	493 ( 238, 807)	100 ( 38, 190)	446 ( 219, 726)	755 ( 389, 1201)	1031 ( 549, 1616)
Chizhou	Anhui	East	3-6 y	Male	856 ( 488, 1269)	249 ( 142, 370)	5 ( 3, 7)	1110 ( 633, 1646)	-32 ( -251, 5)	354 ( 182, 548)	128 ( 37, 413)	372 ( 174, 702)	591 ( 304, 979)	786 ( 425, 1227)
Chizhou	Anhui	East	7-11 y	Male	377 ( 206, 560)	119 ( 65, 177)	3 ( 2, 4)	499 ( 273, 741)	5 ( -1, 22)	175 ( 85, 277)	21 ( 5, 43)	138 ( 67, 218)	243 ( 125, 373)	337 ( 179, 508)
Chizhou	Anhui	East	12-17 y	Male	280 ( 115, 514)	103 ( 43, 190)	5 ( 2, 9)	388 ( 160, 713)	227 ( 7, 680)	258 ( 58, 627)	17 ( 0, 120)	77 ( 32, 183)	133 ( 63, 244)	183 ( 92, 300)
Chizhou	Anhui	East	<0.5 y	Female	803 ( 427, 1238)	268 ( 143, 414)	8 ( 4, 12)	1079 ( 574, 1664)	7 ( -1, 17)	388 ( 184, 637)	13 ( 0, 42)	273 ( 127, 454)	506 ( 252, 810)	715 ( 367, 1124)
Chizhou	Anhui	East	0.5-1 y	Female	1236 ( 491, 2405)	317 ( 126, 617)	9 ( 4, 18)	1562 ( 621, 3040)	868 ( 17, 2859)	911 ( 176, 2441)	334 ( 60, 1190)	559 ( 189, 1381)	760 ( 309, 1570)	940 ( 419, 1753)
Chizhou	Anhui	East	1-2 y	Female	896 ( 480, 1381)	217 ( 116, 335)	3 ( 2, 4)	1116 ( 598, 1720)	0 ( -8, 6)	320 ( 152, 523)	156 ( 67, 269)	402 ( 195, 651)	622 ( 317, 982)	817 ( 427, 1275)
Chizhou	Anhui	East	3-6 y	Female	643 ( 359, 960)	158 ( 88, 236)	2 ( 1, 3)	803 ( 448, 1200)	-15 ( -109, 2)	228 ( 113, 360)	129 ( 51, 293)	301 ( 144, 516)	455 ( 233, 735)	592 ( 316, 916)
Chizhou	Anhui	East	7-11 y	Female	296 ( 167, 445)	82 ( 46, 123)	2 ( 1, 3)	380 ( 214, 571)	4 ( 0, 17)	122 ( 60, 198)	35 ( 14, 60)	121 ( 62, 192)	198 ( 106, 311)	267 ( 146, 411)
Chizhou	Anhui	East	12-17 y	Female	401 ( 278, 527)	154 ( 107, 202)	11 ( 8, 15)	566 ( 393, 743)	565 ( 391, 743)	116 ( -3, 228)	565 ( 391, 743)	565 ( 391, 743)	565 ( 392, 743)	565 ( 393, 743)
Chuzhou	Anhui	East	<0.5 y	Male	1090 ( 596, 1687)	369 ( 202, 572)	21 ( 11, 32)	1480 ( 809, 2291)	23 ( 8, 50)	542 ( 261, 898)	15 ( 0, 55)	368 ( 175, 608)	686 ( 347, 1096)	969 ( 507, 1523)
Chuzhou	Anhui	East	0.5-1 y	Male	1659 ( 706, 3176)	434 ( 185, 831)	26 ( 11, 49)	2119 ( 902, 4056)	1145 ( 22, 3872)	1364 ( 262, 3727)	210 ( 55, 736)	545 ( 270, 1120)	843 ( 441, 1464)	1109 ( 595, 1803)
Chuzhou	Anhui	East	1-2 y	Male	1169 ( 643, 1804)	332 ( 182, 511)	14 ( 8, 22)	1515 ( 833, 2337)	15 ( 4, 31)	489 ( 236, 800)	141 ( 59, 251)	483 ( 237, 783)	788 ( 404, 1249)	1060 ( 562, 1658)
Chuzhou	Anhui	East	3-6 y	Male	1049 ( 517, 1958)	295 ( 145, 551)	13 ( 6, 23)	1357 ( 669, 2532)	-383 ( -1815, 2)	772 ( 204, 2375)	267 ( 53, 1137)	495 ( 190, 1321)	699 ( 320, 1490)	881 ( 443, 1635)
Chuzhou	Anhui	East	7-11 y	Male	565 ( 224, 1054)	170 ( 68, 318)	8 ( 3, 14)	743 ( 295, 1386)	-339 ( -1009, -1)	549 ( 99, 1338)	174 ( 16, 624)	274 ( 77, 720)	363 ( 136, 793)	443 ( 188, 865)
Chuzhou	Anhui	East	12-17 y	Male	313 ( 127, 542)	110 ( 45, 191)	7 ( 3, 13)	431 ( 174, 746)	292 ( 11, 718)	258 ( 61, 639)	155 ( 9, 591)	201 ( 44, 598)	243 ( 77, 613)	281 ( 107, 629)
Chuzhou	Anhui	East	<0.5 y	Female	825 ( 441, 1277)	259 ( 139, 401)	15 ( 8, 23)	1099 ( 588, 1701)	16 ( 7, 32)	380 ( 180, 624)	47 ( 12, 99)	305 ( 144, 500)	535 ( 267, 851)	740 ( 383, 1158)
Chuzhou	Anhui	East	0.5-1 y	Female	1250 ( 513, 2447)	307 ( 126, 601)	15 ( 6, 30)	1573 ( 645, 3078)	840 ( 12, 2957)	1019 ( 176, 2842)	218 ( 75, 698)	457 ( 206, 989)	670 ( 325, 1256)	861 ( 434, 1500)
Chuzhou	Anhui	East	1-2 y	Female	920 ( 496, 1424)	211 ( 114, 326)	7 ( 4, 11)	1138 ( 614, 1761)	8 ( 1, 16)	313 ( 149, 513)	196 ( 89, 331)	437 ( 215, 705)	653 ( 333, 1029)	845 ( 444, 1321)
Chuzhou	Anhui	East	3-6 y	Female	730 ( 376, 1275)	174 ( 90, 304)	6 ( 3, 10)	910 ( 468, 1590)	-147 ( -975, 1)	402 ( 121, 1398)	191 ( 64, 664)	356 ( 157, 823)	504 ( 244, 951)	635 ( 327, 1075)
Chuzhou	Anhui	East	7-11 y	Female	441 ( 183, 790)	117 ( 48, 209)	5 ( 2, 10)	563 ( 233, 1010)	-237 ( -702, 0)	410 ( 69, 1002)	143 ( 23, 462)	217 ( 70, 532)	283 ( 113, 597)	342 ( 155, 655)
Chuzhou	Anhui	East	12-17 y	Female	281 ( 119, 473)	106 ( 45, 177)	7 ( 3, 12)	394 ( 167, 663)	248 ( 5, 625)	247 ( 59, 587)	163 ( 5, 559)	204 ( 40, 568)	240 ( 71, 576)	272 ( 100, 581)
Fuyang	Anhui	East	<0.5 y	Male	995 ( 531, 1551)	387 ( 207, 603)	17 ( 9, 27)	1400 ( 747, 2181)	-2 ( -84, 25)	568 ( 267, 948)	0 ( 0, 0)	218 ( 99, 378)	552 ( 273, 894)	849 ( 438, 1348)
Fuyang	Anhui	East	0.5-1 y	Male	1555 ( 650, 3142)	455 ( 190, 919)	25 ( 11, 51)	2036 ( 850, 4112)	1130 ( 25, 3980)	1337 ( 259, 3837)	123 ( 0, 850)	458 ( 182, 1219)	765 ( 360, 1598)	1039 ( 518, 1902)
Fuyang	Anhui	East	1-2 y	Male	1094 ( 578, 1736)	344 ( 181, 545)	18 ( 9, 28)	1456 ( 769, 2310)	-37 ( -473, 24)	544 ( 240, 1167)	13 ( 0, 204)	346 ( 157, 656)	665 ( 329, 1113)	950 ( 490, 1517)
Fuyang	Anhui	East	3-6 y	Male	828 ( 449, 1372)	259 ( 140, 429)	12 ( 6, 19)	1098 ( 596, 1820)	-92 ( -875, 11)	458 ( 183, 1372)	110 ( 0, 1070)	350 ( 127, 1279)	570 ( 258, 1417)	766 ( 381, 1560)
Fuyang	Anhui	East	7-11 y	Male	426 ( 196, 823)	143 ( 66, 277)	6 ( 3, 12)	576 ( 265, 1112)	-136 ( -748, 4)	327 ( 88, 1022)	35 ( 0, 309)	139 ( 47, 425)	244 ( 106, 520)	337 ( 160, 621)
Fuyang	Anhui	East	12-17 y	Male	415 ( 198, 564)	173 ( 82, 234)	4 ( 2, 5)	592 ( 282, 803)	-912 ( -1292, -155)	583 ( 203, 801)	569 ( 142, 797)	573 ( 166, 797)	576 ( 195, 798)	580 ( 218, 799)
Fuyang	Anhui	East	<0.5 y	Female	752 ( 397, 1170)	270 ( 142, 420)	13 ( 7, 21)	1035 ( 547, 1611)	2 ( -42, 19)	394 ( 181, 661)	0 ( 0, 0)	190 ( 84, 320)	433 ( 212, 692)	649 ( 330, 1025)
Fuyang	Anhui	East	0.5-1 y	Female	1157 ( 455, 2320)	315 ( 124, 632)	17 ( 7, 35)	1490 ( 585, 2987)	812 ( 19, 2828)	920 ( 180, 2623)	69 ( 0, 490)	320 ( 140, 757)	548 ( 261, 1027)	752 ( 378, 1267)
Fuyang	Anhui	East	1-2 y	Female	847 ( 450, 1316)	217 ( 115, 338)	8 ( 4, 12)	1072 ( 569, 1665)	-9 ( -105, 11)	330 ( 149, 589)	65 ( 21, 147)	321 ( 151, 538)	549 ( 274, 878)	753 ( 387, 1182)
Fuyang	Anhui	East	3-6 y	Female	597 ( 330, 889)	155 ( 86, 232)	6 ( 3, 9)	758 ( 419, 1130)	-5 ( -76, 9)	235 ( 111, 406)	50 ( 13, 151)	231 ( 110, 394)	392 ( 200, 622)	536 ( 284, 819)
Fuyang	Anhui	East	7-11 y	Female	384 ( 160, 746)	114 ( 48, 222)	4 ( 2, 8)	503 ( 210, 976)	-180 ( -655, 0)	340 ( 66, 939)	88 ( 0, 418)	168 ( 46, 481)	239 ( 93, 547)	303 ( 135, 600)
Fuyang	Anhui	East	12-17 y	Female	247 ( 101, 439)	109 ( 44, 193)	5 ( 2, 9)	361 ( 147, 641)	116 ( -297, 579)	282 ( 61, 620)	15 ( 0, 105)	60 ( 17, 163)	112 ( 49, 215)	159 ( 78, 270)
Hefei	Anhui	East	<0.5 y	Male	1160 ( 636, 1786)	383 ( 210, 589)	10 ( 5, 15)	1552 ( 852, 2390)	5 ( -9, 21)	563 ( 272, 918)	134 ( 50, 243)	476 ( 233, 773)	782 ( 398, 1239)	1055 ( 558, 1653)
Hefei	Anhui	East	0.5-1 y	Male	1731 ( 755, 3251)	435 ( 190, 816)	16 ( 7, 29)	2181 ( 951, 4096)	1174 ( 25, 3845)	1290 ( 268, 3376)	532 ( 153, 1527)	830 ( 328, 1815)	1097 ( 489, 2069)	1334 ( 638, 2359)
Hefei	Anhui	East	1-2 y	Male	1248 ( 688, 1914)	334 ( 184, 512)	10 ( 6, 16)	1592 ( 877, 2442)	5 ( -12, 19)	498 ( 241, 815)	274 ( 123, 465)	601 ( 298, 965)	893 ( 461, 1408)	1154 ( 617, 1804)
Hefei	Anhui	East	3-6 y	Male	907 ( 532, 1310)	240 ( 141, 347)	8 ( 4, 11)	1155 ( 678, 1668)	6 ( -3, 16)	359 ( 182, 556)	201 ( 96, 321)	438 ( 232, 667)	650 ( 356, 971)	839 ( 471, 1237)
Hefei	Anhui	East	7-11 y	Male	414 ( 226, 625)	119 ( 65, 180)	3 ( 2, 4)	536 ( 293, 809)	-3 ( -37, 13)	185 ( 86, 319)	81 ( 34, 146)	192 ( 93, 312)	291 ( 148, 455)	379 ( 200, 577)
Hefei	Anhui	East	12-17 y	Male	292 ( 121, 521)	96 ( 40, 171)	6 ( 2, 10)	394 ( 163, 702)	215 ( 7, 671)	253 ( 56, 624)	29 ( 0, 110)	90 ( 45, 175)	145 ( 75, 236)	194 ( 102, 295)
Hefei	Anhui	East	<0.5 y	Female	875 ( 469, 1353)	268 ( 143, 414)	8 ( 4, 13)	1152 ( 616, 1780)	5 ( -5, 15)	396 ( 187, 651)	134 ( 54, 240)	382 ( 182, 623)	604 ( 302, 957)	801 ( 416, 1255)
Hefei	Anhui	East	0.5-1 y	Female	1304 ( 562, 2465)	302 ( 130, 572)	13 ( 6, 25)	1619 ( 698, 3061)	883 ( 20, 2862)	948 ( 180, 2520)	473 ( 124, 1324)	683 ( 258, 1512)	871 ( 375, 1725)	1039 ( 480, 1888)
Hefei	Anhui	East	1-2 y	Female	973 ( 525, 1499)	214 ( 116, 330)	3 ( 2, 5)	1190 ( 642, 1834)	0 ( -10, 7)	322 ( 153, 525)	283 ( 131, 471)	516 ( 253, 821)	723 ( 370, 1138)	908 ( 477, 1411)
Hefei	Anhui	East	3-6 y	Female	689 ( 391, 1022)	154 ( 87, 228)	4 ( 2, 5)	846 ( 480, 1256)	3 ( -3, 9)	232 ( 115, 367)	198 ( 96, 318)	363 ( 188, 565)	511 ( 272, 781)	642 ( 352, 969)
Hefei	Anhui	East	7-11 y	Female	323 ( 183, 488)	82 ( 46, 124)	2 ( 1, 3)	407 ( 230, 614)	2 ( -3, 13)	125 ( 61, 205)	79 ( 37, 132)	161 ( 83, 255)	234 ( 125, 365)	299 ( 165, 460)
Hefei	Anhui	East	12-17 y	Female	253 ( 116, 467)	90 ( 41, 165)	5 ( 2, 9)	348 ( 159, 641)	177 ( 6, 606)	216 ( 55, 558)	12 ( 0, 46)	67 ( 37, 114)	119 ( 69, 183)	165 ( 95, 247)
Huaibei	Anhui	East	<0.5 y	Male	886 ( 477, 1389)	385 ( 207, 603)	23 ( 12, 35)	1294 ( 696, 2028)	26 ( 11, 50)	541 ( 263, 893)	0 ( 0, 0)	63 ( 21, 125)	413 ( 203, 677)	726 ( 371, 1164)
Huaibei	Anhui	East	0.5-1 y	Male	1441 ( 571, 2852)	473 ( 187, 936)	30 ( 12, 59)	1944 ( 769, 3847)	1090 ( 31, 3720)	1191 ( 252, 3253)	9 ( 0, 170)	196 ( 74, 558)	533 ( 271, 956)	833 ( 437, 1353)
Huaibei	Anhui	East	1-2 y	Male	959 ( 520, 1497)	337 ( 183, 526)	19 ( 11, 30)	1315 ( 713, 2053)	21 ( 9, 37)	479 ( 234, 786)	0 ( 0, 0)	168 ( 74, 290)	507 ( 254, 822)	810 ( 420, 1286)
Huaibei	Anhui	East	3-6 y	Male	700 ( 399, 1029)	241 ( 137, 354)	15 ( 9, 22)	956 ( 545, 1405)	19 ( 9, 34)	343 ( 173, 539)	0 ( 0, 0)	130 ( 62, 212)	375 ( 198, 576)	593 ( 325, 892)
Huaibei	Anhui	East	7-11 y	Male	316 ( 170, 472)	119 ( 64, 178)	6 ( 3, 9)	441 ( 237, 659)	10 ( 3, 27)	170 ( 83, 271)	0 ( 0, 0)	47 ( 20, 79)	162 ( 81, 250)	264 ( 137, 402)
Huaibei	Anhui	East	12-17 y	Male	264 ( 94, 495)	117 ( 42, 219)	9 ( 3, 16)	390 ( 139, 731)	85 ( -711, 631)	311 ( 60, 722)	0 ( 0, 0)	9 ( 0, 48)	69 ( 38, 123)	126 ( 69, 196)
Huaibei	Anhui	East	<0.5 y	Female	672 ( 353, 1043)	272 ( 143, 422)	15 ( 8, 23)	958 ( 503, 1488)	16 ( 7, 29)	383 ( 182, 621)	0 ( 0, 0)	76 ( 31, 139)	331 ( 160, 538)	558 ( 280, 883)
Huaibei	Anhui	East	0.5-1 y	Female	1091 ( 404, 2150)	334 ( 124, 659)	22 ( 8, 43)	1447 ( 536, 2853)	827 ( 23, 2722)	882 ( 172, 2361)	56 ( 0, 472)	250 ( 79, 726)	485 ( 205, 1002)	695 ( 326, 1224)
Huaibei	Anhui	East	1-2 y	Female	752 ( 398, 1163)	215 ( 114, 333)	10 ( 5, 16)	978 ( 517, 1513)	11 ( 4, 20)	307 ( 146, 500)	0 ( 0, 0)	190 ( 88, 319)	433 ( 213, 693)	649 ( 331, 1020)
Huaibei	Anhui	East	3-6 y	Female	532 ( 294, 799)	154 ( 85, 232)	8 ( 4, 12)	694 ( 383, 1043)	10 ( 5, 17)	221 ( 109, 353)	0 ( 0, 0)	132 ( 64, 214)	305 ( 157, 471)	458 ( 244, 699)
Huaibei	Anhui	East	7-11 y	Female	248 ( 137, 379)	83 ( 46, 126)	4 ( 2, 6)	335 ( 185, 511)	7 ( 2, 19)	119 ( 59, 195)	0 ( 0, 0)	50 ( 24, 83)	135 ( 70, 214)	210 ( 113, 328)
Huaibei	Anhui	East	12-17 y	Female	212 ( 87, 408)	102 ( 42, 196)	7 ( 3, 13)	321 ( 132, 616)	171 ( 5, 594)	231 ( 55, 577)	0 ( 0, 0)	6 ( 0, 30)	61 ( 35, 98)	114 ( 65, 169)
Huainan	Anhui	East	<0.5 y	Male	2081 ( 704, 3193)	884 ( 299, 1356)	56 ( 19, 85)	3020 ( 1021, 4634)	-2339 ( -3795, -262)	2906 ( 595, 4609)	2765 ( 92, 4586)	2820 ( 327, 4591)	2871 ( 526, 4596)	2917 ( 698, 4605)
Huainan	Anhui	East	0.5-1 y	Male	1463 ( 580, 3008)	450 ( 178, 926)	46 ( 18, 95)	1960 ( 776, 4028)	1150 ( 42, 3905)	1159 ( 233, 3286)	127 ( 0, 913)	375 ( 91, 1296)	691 ( 282, 1619)	972 ( 449, 1895)
Huainan	Anhui	East	1-2 y	Male	949 ( 514, 1481)	319 ( 173, 498)	27 ( 15, 42)	1295 ( 701, 2020)	36 ( 17, 62)	456 ( 219, 748)	0 ( 0, 0)	154 ( 68, 265)	495 ( 246, 801)	799 ( 415, 1265)
Huainan	Anhui	East	3-6 y	Male	694 ( 396, 1019)	231 ( 132, 340)	19 ( 11, 27)	944 ( 539, 1386)	25 ( 12, 44)	331 ( 169, 510)	0 ( 0, 0)	120 ( 56, 195)	366 ( 193, 560)	586 ( 321, 879)
Huainan	Anhui	East	7-11 y	Male	313 ( 168, 467)	110 ( 59, 164)	10 ( 5, 15)	433 ( 232, 646)	18 ( 7, 47)	159 ( 76, 258)	0 ( 0, 0)	43 ( 18, 75)	158 ( 78, 247)	261 ( 134, 397)
Huainan	Anhui	East	12-17 y	Male	333 ( 117, 523)	140 ( 49, 220)	16 ( 6, 26)	489 ( 172, 769)	-56 ( -1059, 651)	339 ( 67, 718)	306 ( 0, 707)	336 ( 28, 711)	363 ( 64, 720)	387 ( 96, 727)
Huainan	Anhui	East	<0.5 y	Female	1537 ( 491, 2439)	604 ( 193, 959)	40 ( 13, 64)	2181 ( 697, 3461)	-1708 ( -2902, -148)	2081 ( 364, 3445)	1966 ( 39, 3395)	2013 ( 205, 3410)	2056 ( 338, 3426)	2096 ( 464, 3436)
Huainan	Anhui	East	0.5-1 y	Female	1087 ( 419, 2217)	310 ( 120, 633)	32 ( 12, 65)	1429 ( 551, 2915)	820 ( 30, 2806)	811 ( 161, 2305)	54 ( 0, 460)	240 ( 78, 731)	477 ( 204, 987)	688 ( 321, 1235)
Huainan	Anhui	East	1-2 y	Female	747 ( 396, 1152)	202 ( 107, 312)	16 ( 9, 25)	966 ( 512, 1490)	21 ( 10, 35)	290 ( 137, 475)	0 ( 0, 0)	183 ( 82, 305)	426 ( 210, 685)	643 ( 330, 1012)
Huainan	Anhui	East	3-6 y	Female	526 ( 290, 794)	149 ( 82, 224)	11 ( 6, 17)	686 ( 378, 1035)	14 ( 7, 24)	213 ( 105, 339)	0 ( 0, 0)	124 ( 60, 200)	297 ( 152, 466)	452 ( 240, 698)
Huainan	Anhui	East	7-11 y	Female	247 ( 137, 378)	76 ( 42, 117)	7 ( 4, 10)	330 ( 184, 504)	13 ( 5, 33)	111 ( 54, 182)	0 ( 0, 0)	48 ( 22, 80)	133 ( 68, 213)	209 ( 112, 326)
Huainan	Anhui	East	12-17 y	Female	216 ( 87, 423)	100 ( 40, 195)	9 ( 4, 18)	324 ( 131, 636)	186 ( 8, 612)	233 ( 55, 597)	5 ( 0, 63)	25 ( 3, 126)	81 ( 36, 185)	131 ( 65, 239)
Huangshan	Anhui	East	<0.5 y	Male	1052 ( 332, 2275)	787 ( 249, 1703)	11 ( 4, 25)	1850 ( 584, 4002)	-1030 ( -3198, -16)	1583 ( 324, 3951)	0 ( 0, 0)	25 ( 0, 287)	135 ( 0, 717)	470 ( 175, 1096)
Huangshan	Anhui	East	0.5-1 y	Male	1103 ( 369, 2480)	614 ( 206, 1382)	17 ( 6, 38)	1734 ( 581, 3900)	1058 ( 14, 3804)	1336 ( 271, 3689)	0 ( 0, 0)	4 ( 0, 55)	120 ( 34, 481)	465 ( 222, 896)
Huangshan	Anhui	East	1-2 y	Male	619 ( 325, 976)	364 ( 191, 573)	11 ( 6, 18)	994 ( 522, 1567)	10 ( 1, 21)	489 ( 238, 801)	0 ( 0, 0)	0 ( 0, 0)	48 ( 20, 88)	400 ( 202, 646)
Huangshan	Anhui	East	3-6 y	Male	452 ( 248, 676)	261 ( 144, 391)	9 ( 5, 13)	722 ( 397, 1080)	7 ( -1, 17)	353 ( 180, 552)	0 ( 0, 0)	0 ( 0, 0)	39 ( 16, 68)	294 ( 155, 448)
Huangshan	Anhui	East	7-11 y	Male	370 ( 115, 794)	239 ( 74, 512)	3 ( 1, 7)	612 ( 190, 1314)	-307 ( -961, -4)	513 ( 99, 1284)	0 ( 0, 0)	0 ( 0, 0)	16 ( 0, 95)	133 ( 65, 244)
Huangshan	Anhui	East	12-17 y	Male	194 ( 61, 379)	144 ( 45, 280)	6 ( 2, 12)	344 ( 108, 671)	156 ( -265, 633)	293 ( 60, 660)	0 ( 0, 0)	0 ( 0, 0)	0 ( 0, 7)	56 ( 32, 85)
Huangshan	Anhui	East	<0.5 y	Female	448 ( 222, 746)	306 ( 152, 511)	6 ( 3, 11)	760 ( 377, 1267)	-29 ( -200, 4)	424 ( 190, 750)	0 ( 0, 0)	0 ( 0, 0)	8 ( 0, 43)	270 ( 130, 455)
Huangshan	Anhui	East	0.5-1 y	Female	831 ( 266, 1986)	428 ( 137, 1022)	14 ( 5, 34)	1274 ( 408, 3042)	778 ( 11, 2933)	974 ( 187, 2859)	0 ( 0, 0)	4 ( 0, 63)	97 ( 31, 386)	349 ( 161, 688)
Huangshan	Anhui	East	1-2 y	Female	488 ( 251, 766)	229 ( 118, 360)	7 ( 3, 10)	724 ( 372, 1137)	5 ( 0, 12)	310 ( 148, 508)	0 ( 0, 0)	0 ( 0, 0)	82 ( 37, 138)	336 ( 166, 535)
Huangshan	Anhui	East	3-6 y	Female	345 ( 184, 528)	167 ( 89, 256)	4 ( 2, 7)	516 ( 276, 791)	3 ( -2, 8)	227 ( 112, 361)	0 ( 0, 0)	0 ( 0, 0)	55 ( 26, 90)	236 ( 122, 369)
Huangshan	Anhui	East	7-11 y	Female	284 ( 93, 626)	159 ( 52, 350)	3 ( 1, 7)	445 ( 145, 983)	-198 ( -674, -2)	361 ( 70, 968)	0 ( 0, 0)	0 ( 0, 0)	24 ( 6, 97)	112 ( 56, 203)
Huangshan	Anhui	East	12-17 y	Female	198 ( 60, 354)	168 ( 51, 299)	3 ( 1, 5)	369 ( 111, 658)	-12 ( -445, 529)	337 ( 69, 645)	0 ( 0, 0)	0 ( 0, 0)	3 ( 0, 35)	53 ( 29, 100)
Liuan	Anhui	East	<0.5 y	Male	918 ( 491, 1429)	394 ( 211, 614)	14 ( 7, 21)	1326 ( 709, 2064)	11 ( -2, 29)	555 ( 269, 916)	0 ( 0, 0)	109 ( 44, 198)	455 ( 222, 739)	763 ( 390, 1212)
Liuan	Anhui	East	0.5-1 y	Male	1846 ( 631, 3218)	635 ( 217, 1107)	11 ( 4, 20)	2493 ( 852, 4345)	-202 ( -2838, 3303)	2154 ( 327, 4307)	865 ( 0, 3037)	1115 ( 138, 3125)	1347 ( 326, 3206)	1554 ( 504, 3306)
Liuan	Anhui	East	1-2 y	Male	988 ( 531, 1528)	349 ( 188, 539)	12 ( 6, 18)	1348 ( 725, 2086)	8 ( -2, 20)	496 ( 239, 819)	0 ( 0, 0)	211 ( 97, 360)	545 ( 272, 879)	844 ( 436, 1333)
Liuan	Anhui	East	3-6 y	Male	721 ( 411, 1056)	249 ( 142, 364)	9 ( 5, 12)	978 ( 557, 1432)	8 ( 1, 17)	353 ( 181, 548)	0 ( 0, 0)	160 ( 77, 255)	402 ( 212, 611)	618 ( 337, 924)
Liuan	Anhui	East	7-11 y	Male	326 ( 175, 488)	121 ( 65, 181)	4 ( 2, 6)	451 ( 242, 675)	7 ( 1, 28)	174 ( 83, 281)	0 ( 0, 0)	62 ( 27, 101)	175 ( 87, 272)	276 ( 142, 420)
Liuan	Anhui	East	12-17 y	Male	256 ( 99, 501)	111 ( 43, 218)	6 ( 2, 13)	373 ( 145, 731)	222 ( 5, 706)	276 ( 60, 692)	6 ( 0, 77)	40 ( 12, 147)	100 ( 45, 212)	154 ( 75, 273)
Liuan	Anhui	East	<0.5 y	Female	694 ( 366, 1079)	277 ( 146, 432)	9 ( 5, 15)	981 ( 517, 1525)	7 ( -3, 18)	392 ( 185, 645)	0 ( 0, 0)	108 ( 45, 190)	359 ( 174, 580)	583 ( 295, 920)
Liuan	Anhui	East	0.5-1 y	Female	1375 ( 448, 2400)	439 ( 143, 767)	9 ( 3, 16)	1823 ( 595, 3183)	-146 ( -1988, 2390)	1560 ( 235, 3119)	593 ( 0, 2058)	783 ( 115, 2188)	958 ( 242, 2281)	1115 ( 358, 2367)
Liuan	Anhui	East	1-2 y	Female	771 ( 410, 1193)	224 ( 119, 346)	5 ( 3, 7)	1000 ( 532, 1547)	2 ( -5, 8)	320 ( 152, 522)	0 ( 0, 0)	219 ( 102, 364)	458 ( 227, 730)	671 ( 344, 1050)
Liuan	Anhui	East	3-6 y	Female	545 ( 303, 819)	159 ( 88, 239)	5 ( 3, 7)	709 ( 394, 1065)	4 ( 0, 10)	227 ( 112, 362)	0 ( 0, 0)	153 ( 73, 244)	323 ( 165, 500)	474 ( 253, 726)
Liuan	Anhui	East	7-11 y	Female	256 ( 142, 392)	83 ( 46, 128)	3 ( 2, 4)	342 ( 190, 524)	6 ( 1, 22)	120 ( 60, 200)	0 ( 0, 0)	61 ( 29, 102)	145 ( 75, 232)	220 ( 118, 343)
Liuan	Anhui	East	12-17 y	Female	224 ( 89, 432)	105 ( 42, 203)	5 ( 2, 11)	334 ( 133, 645)	193 ( 5, 623)	240 ( 55, 596)	20 ( 0, 149)	55 ( 9, 202)	108 ( 41, 259)	155 ( 70, 303)
Maanshan	Anhui	East	<0.5 y	Male	1023 ( 552, 1588)	388 ( 210, 603)	15 ( 8, 23)	1426 ( 769, 2214)	9 ( -12, 27)	560 ( 270, 918)	0 ( 0, 0)	271 ( 123, 455)	599 ( 298, 962)	892 ( 463, 1414)
Maanshan	Anhui	East	0.5-1 y	Male	1583 ( 653, 3040)	447 ( 184, 858)	29 ( 12, 55)	2058 ( 849, 3953)	1138 ( 31, 3794)	1210 ( 252, 3329)	76 ( 0, 521)	417 ( 199, 913)	730 ( 368, 1274)	1008 ( 522, 1620)
Maanshan	Anhui	East	1-2 y	Male	1101 ( 597, 1700)	334 ( 181, 515)	17 ( 9, 27)	1452 ( 787, 2242)	16 ( 0, 32)	489 ( 237, 805)	27 ( 0, 74)	381 ( 183, 623)	697 ( 355, 1112)	979 ( 514, 1541)
Maanshan	Anhui	East	3-6 y	Male	806 ( 464, 1179)	238 ( 137, 349)	14 ( 8, 21)	1058 ( 609, 1549)	24 ( 8, 73)	345 ( 175, 540)	34 ( 1, 98)	289 ( 143, 470)	517 ( 275, 795)	720 ( 397, 1077)
Maanshan	Anhui	East	7-11 y	Male	363 ( 197, 536)	115 ( 62, 169)	7 ( 4, 10)	484 ( 263, 715)	10 ( 3, 27)	168 ( 81, 266)	0 ( 0, 5)	116 ( 55, 185)	224 ( 113, 342)	319 ( 166, 483)
Maanshan	Anhui	East	12-17 y	Male	308 ( 110, 531)	113 ( 41, 195)	11 ( 4, 19)	432 ( 155, 745)	305 ( 13, 727)	222 ( 33, 656)	151 ( 0, 609)	198 ( 34, 625)	240 ( 67, 634)	277 ( 96, 637)
Maanshan	Anhui	East	<0.5 y	Female	774 ( 408, 1213)	273 ( 144, 428)	11 ( 6, 17)	1058 ( 558, 1658)	3 ( -23, 17)	396 ( 186, 651)	0 ( 0, 0)	233 ( 104, 400)	470 ( 229, 764)	682 ( 345, 1081)
Maanshan	Anhui	East	0.5-1 y	Female	1183 ( 488, 2334)	307 ( 127, 605)	20 ( 8, 39)	1510 ( 623, 2979)	820 ( 21, 2846)	872 ( 176, 2458)	32 ( 0, 138)	264 ( 127, 441)	499 ( 276, 768)	709 ( 389, 1078)
Maanshan	Anhui	East	1-2 y	Female	865 ( 460, 1338)	213 ( 113, 330)	10 ( 5, 15)	1088 ( 579, 1683)	8 ( -4, 18)	315 ( 148, 521)	106 ( 42, 188)	357 ( 171, 583)	581 ( 291, 921)	781 ( 404, 1220)
Maanshan	Anhui	East	3-6 y	Female	608 ( 340, 904)	150 ( 84, 224)	9 ( 5, 13)	767 ( 429, 1141)	11 ( 5, 20)	221 ( 109, 350)	65 ( 26, 111)	245 ( 123, 385)	405 ( 212, 624)	548 ( 296, 830)
Maanshan	Anhui	East	7-11 y	Female	284 ( 159, 430)	80 ( 45, 121)	4 ( 2, 7)	368 ( 207, 557)	7 ( 3, 19)	118 ( 58, 193)	14 ( 4, 28)	103 ( 52, 167)	182 ( 97, 287)	253 ( 138, 393)
Maanshan	Anhui	East	12-17 y	Female	238 ( 98, 438)	101 ( 42, 186)	5 ( 2, 9)	343 ( 142, 633)	183 ( 4, 603)	246 ( 58, 597)	18 ( 0, 125)	66 ( 22, 181)	118 ( 53, 234)	164 ( 81, 280)
Tongling	Anhui	East	<0.5 y	Male	1089 ( 593, 1684)	387 ( 211, 599)	11 ( 6, 17)	1487 ( 810, 2299)	12 ( -2, 33)	562 ( 269, 924)	17 ( 0, 58)	371 ( 175, 613)	688 ( 347, 1106)	971 ( 509, 1536)
Tongling	Anhui	East	0.5-1 y	Male	1639 ( 685, 3077)	431 ( 180, 808)	26 ( 11, 48)	2096 ( 875, 3933)	1127 ( 31, 3747)	1190 ( 247, 3156)	251 ( 76, 865)	581 ( 254, 1215)	875 ( 422, 1539)	1138 ( 578, 1857)
Tongling	Anhui	East	1-2 y	Male	1202 ( 640, 1933)	357 ( 190, 575)	8 ( 4, 13)	1567 ( 835, 2521)	-63 ( -466, 8)	582 ( 257, 1237)	172 ( 57, 465)	510 ( 237, 907)	812 ( 404, 1358)	1081 ( 563, 1752)
Tongling	Anhui	East	3-6 y	Male	863 ( 496, 1290)	244 ( 140, 364)	10 ( 6, 15)	1117 ( 641, 1669)	-12 ( -157, 18)	369 ( 181, 627)	138 ( 49, 349)	382 ( 184, 662)	599 ( 313, 951)	793 ( 433, 1220)
Tongling	Anhui	East	7-11 y	Male	388 ( 210, 575)	118 ( 64, 175)	4 ( 2, 6)	511 ( 276, 756)	4 ( -12, 23)	175 ( 84, 275)	42 ( 14, 85)	158 ( 74, 252)	260 ( 131, 398)	352 ( 183, 532)
Tongling	Anhui	East	12-17 y	Male	278 ( 117, 513)	102 ( 43, 187)	4 ( 2, 8)	384 ( 161, 708)	210 ( 5, 681)	258 ( 60, 645)	1 ( 0, 8)	47 ( 1, 84)	107 ( 62, 158)	160 ( 93, 233)
Tongling	Anhui	East	<0.5 y	Female	821 ( 438, 1261)	271 ( 144, 416)	9 ( 5, 14)	1102 ( 587, 1692)	9 ( 0, 22)	395 ( 186, 644)	44 ( 9, 96)	302 ( 141, 501)	532 ( 264, 852)	738 ( 378, 1158)
Tongling	Anhui	East	0.5-1 y	Female	1222 ( 510, 2272)	299 ( 125, 555)	17 ( 7, 32)	1537 ( 642, 2859)	808 ( 22, 2730)	848 ( 172, 2320)	171 ( 58, 536)	416 ( 199, 783)	634 ( 317, 1053)	829 ( 429, 1326)
Tongling	Anhui	East	1-2 y	Female	936 ( 496, 1496)	227 ( 121, 363)	3 ( 1, 4)	1166 ( 618, 1863)	-43 ( -270, 1)	374 ( 158, 771)	207 ( 83, 428)	447 ( 210, 777)	661 ( 327, 1102)	852 ( 439, 1388)
Tongling	Anhui	East	3-6 y	Female	648 ( 363, 975)	156 ( 87, 234)	5 ( 3, 7)	808 ( 453, 1216)	-2 ( -38, 9)	234 ( 112, 381)	135 ( 58, 237)	307 ( 152, 496)	460 ( 240, 718)	597 ( 323, 918)
Tongling	Anhui	East	7-11 y	Female	305 ( 171, 464)	81 ( 46, 123)	3 ( 2, 4)	389 ( 218, 591)	4 ( -6, 18)	121 ( 60, 200)	51 ( 21, 93)	136 ( 68, 222)	211 ( 110, 337)	278 ( 151, 437)
Tongling	Anhui	East	12-17 y	Female	287 ( 115, 476)	116 ( 46, 193)	3 ( 1, 5)	405 ( 162, 674)	-21 ( -472, 537)	337 ( 70, 663)	157 ( 0, 598)	194 ( 21, 605)	232 ( 66, 612)	265 ( 95, 615)
Wuhu	Anhui	East	<0.5 y	Male	1170 ( 628, 1806)	371 ( 199, 572)	23 ( 12, 35)	1564 ( 839, 2413)	68 ( 15, 317)	531 ( 259, 882)	163 ( 47, 432)	502 ( 232, 879)	804 ( 403, 1330)	1074 ( 551, 1712)
Wuhu	Anhui	East	0.5-1 y	Male	1692 ( 733, 3259)	408 ( 177, 787)	27 ( 12, 52)	2127 ( 922, 4097)	1109 ( 32, 3910)	1202 ( 250, 3372)	306 ( 126, 857)	630 ( 305, 1215)	920 ( 468, 1565)	1178 ( 617, 1899)
Wuhu	Anhui	East	1-2 y	Male	1236 ( 678, 1898)	327 ( 180, 503)	15 ( 8, 23)	1578 ( 866, 2424)	17 ( 6, 36)	491 ( 235, 810)	252 ( 113, 430)	582 ( 285, 943)	876 ( 449, 1391)	1139 ( 604, 1784)
Wuhu	Anhui	East	3-6 y	Male	901 ( 526, 1303)	230 ( 134, 333)	13 ( 8, 19)	1145 ( 668, 1655)	16 ( 7, 33)	347 ( 176, 545)	190 ( 89, 307)	428 ( 223, 660)	641 ( 348, 966)	831 ( 465, 1228)
Wuhu	Anhui	East	7-11 y	Male	437 ( 228, 714)	122 ( 64, 200)	6 ( 3, 10)	566 ( 295, 924)	-51 ( -413, 11)	237 ( 83, 664)	90 ( 32, 259)	200 ( 92, 391)	298 ( 147, 505)	385 ( 199, 626)
Wuhu	Anhui	East	12-17 y	Male	326 ( 130, 540)	108 ( 43, 179)	7 ( 3, 12)	440 ( 176, 731)	-55 ( -964, 614)	353 ( 68, 707)	26 ( 0, 99)	87 ( 44, 167)	142 ( 74, 237)	191 ( 102, 296)
Wuhu	Anhui	East	<0.5 y	Female	883 ( 468, 1383)	260 ( 138, 408)	16 ( 8, 25)	1160 ( 614, 1815)	47 ( 10, 215)	375 ( 180, 612)	155 ( 53, 355)	401 ( 180, 703)	620 ( 299, 1029)	816 ( 412, 1323)
Wuhu	Anhui	East	0.5-1 y	Female	1267 ( 538, 2473)	282 ( 120, 550)	21 ( 9, 42)	1570 ( 667, 3064)	813 ( 25, 2884)	874 ( 170, 2519)	232 ( 102, 609)	471 ( 237, 885)	683 ( 355, 1145)	873 ( 465, 1390)
Wuhu	Anhui	East	1-2 y	Female	966 ( 521, 1483)	210 ( 113, 322)	8 ( 4, 12)	1183 ( 638, 1816)	7 ( 0, 16)	317 ( 150, 519)	272 ( 125, 456)	505 ( 247, 807)	714 ( 365, 1123)	899 ( 473, 1397)
Wuhu	Anhui	East	3-6 y	Female	684 ( 388, 1014)	148 ( 84, 219)	8 ( 4, 12)	840 ( 477, 1245)	9 ( 4, 17)	224 ( 110, 358)	190 ( 91, 305)	356 ( 183, 554)	504 ( 268, 770)	636 ( 348, 958)
Wuhu	Anhui	East	7-11 y	Female	326 ( 182, 499)	80 ( 45, 122)	4 ( 2, 6)	410 ( 229, 627)	-3 ( -65, 16)	133 ( 60, 253)	77 ( 35, 136)	159 ( 80, 256)	232 ( 124, 362)	297 ( 162, 457)
Wuhu	Anhui	East	12-17 y	Female	254 ( 112, 460)	92 ( 41, 167)	5 ( 2, 9)	351 ( 155, 636)	173 ( 4, 607)	239 ( 58, 605)	12 ( 0, 49)	68 ( 38, 114)	120 ( 68, 181)	166 ( 95, 244)
Suzhou	Anhui	East	<0.5 y	Male	790 ( 419, 1241)	392 ( 208, 616)	19 ( 10, 30)	1201 ( 638, 1887)	23 ( 10, 48)	541 ( 259, 889)	0 ( 0, 0)	0 ( 0, 0)	282 ( 134, 464)	609 ( 307, 978)
Suzhou	Anhui	East	0.5-1 y	Male	1350 ( 512, 2810)	512 ( 194, 1067)	27 ( 10, 56)	1889 ( 716, 3932)	1111 ( 29, 3725)	1211 ( 258, 3291)	0 ( 0, 0)	43 ( 0, 338)	382 ( 199, 716)	698 ( 376, 1112)
Suzhou	Anhui	East	1-2 y	Male	876 ( 458, 1387)	350 ( 183, 554)	21 ( 11, 33)	1247 ( 652, 1974)	72 ( 13, 314)	481 ( 230, 801)	3 ( 0, 0)	63 ( 0, 305)	413 ( 187, 784)	725 ( 360, 1188)
Suzhou	Anhui	East	3-6 y	Male	621 ( 350, 920)	252 ( 142, 373)	11 ( 6, 16)	884 ( 497, 1309)	11 ( 4, 21)	351 ( 180, 550)	0 ( 0, 0)	11 ( 0, 33)	269 ( 138, 418)	499 ( 270, 756)
Suzhou	Anhui	East	7-11 y	Male	281 ( 148, 422)	122 ( 64, 183)	6 ( 3, 8)	408 ( 215, 613)	8 ( 3, 27)	171 ( 82, 273)	0 ( 0, 0)	0 ( 0, 0)	114 ( 55, 180)	221 ( 113, 338)
Suzhou	Anhui	East	12-17 y	Male	235 ( 89, 456)	117 ( 44, 227)	10 ( 4, 19)	361 ( 136, 701)	229 ( 9, 690)	253 ( 59, 601)	9 ( 0, 97)	30 ( 0, 160)	88 ( 31, 223)	142 ( 60, 280)
Suzhou	Anhui	East	<0.5 y	Female	598 ( 309, 928)	276 ( 143, 429)	14 ( 7, 21)	888 ( 458, 1378)	15 ( 6, 29)	383 ( 180, 626)	0 ( 0, 0)	0 ( 0, 0)	231 ( 109, 378)	469 ( 231, 740)
Suzhou	Anhui	East	0.5-1 y	Female	1025 ( 361, 2121)	358 ( 126, 741)	21 ( 8, 44)	1404 ( 495, 2907)	840 ( 21, 2781)	866 ( 167, 2338)	12 ( 0, 183)	94 ( 6, 467)	347 ( 153, 769)	572 ( 272, 1022)
Suzhou	Anhui	East	1-2 y	Female	817 ( 362, 1715)	262 ( 116, 550)	16 ( 7, 35)	1095 ( 485, 2300)	339 ( 12, 1950)	306 ( 136, 595)	231 ( 0, 1839)	386 ( 37, 1985)	604 ( 170, 2073)	799 ( 294, 2141)
Suzhou	Anhui	East	3-6 y	Female	472 ( 257, 711)	160 ( 87, 241)	6 ( 3, 9)	638 ( 347, 962)	6 ( 1, 12)	225 ( 110, 354)	0 ( 0, 0)	44 ( 17, 77)	226 ( 113, 352)	388 ( 203, 596)
Suzhou	Anhui	East	7-11 y	Female	221 ( 122, 340)	84 ( 46, 129)	4 ( 2, 6)	309 ( 170, 475)	6 ( 2, 18)	119 ( 60, 195)	0 ( 0, 0)	8 ( 2, 18)	98 ( 50, 157)	177 ( 95, 279)
Suzhou	Anhui	East	12-17 y	Female	353 ( 239, 466)	198 ( 134, 262)	7 ( 4, 9)	557 ( 377, 736)	-439 ( -586, -276)	554 ( 373, 735)	551 ( 359, 734)	552 ( 366, 734)	553 ( 370, 734)	554 ( 373, 735)
Xuancheng	Anhui	East	<0.5 y	Male	905 ( 480, 1440)	426 ( 226, 678)	5 ( 3, 8)	1335 ( 708, 2126)	-42 ( -179, -2)	615 ( 287, 1060)	0 ( 0, 0)	70 ( 22, 154)	420 ( 203, 701)	732 ( 372, 1180)
Xuancheng	Anhui	East	0.5-1 y	Male	1628 ( 612, 3004)	571 ( 215, 1053)	13 ( 5, 23)	2212 ( 831, 4080)	474 ( -2292, 3447)	1770 ( 317, 3961)	66 ( 0, 628)	308 ( 96, 1025)	632 ( 285, 1343)	920 ( 453, 1714)
Xuancheng	Anhui	East	1-2 y	Male	1008 ( 524, 1669)	384 ( 200, 637)	4 ( 2, 7)	1396 ( 726, 2313)	-93 ( -553, -3)	609 ( 261, 1292)	2 ( 0, 0)	190 ( 78, 410)	526 ( 255, 904)	826 ( 421, 1358)
Xuancheng	Anhui	East	3-6 y	Male	974 ( 414, 1933)	363 ( 155, 721)	5 ( 2, 11)	1343 ( 571, 2665)	-517 ( -1978, -8)	917 ( 210, 2574)	103 ( 0, 777)	281 ( 62, 1022)	509 ( 200, 1247)	712 ( 328, 1438)
Xuancheng	Anhui	East	7-11 y	Male	320 ( 170, 479)	128 ( 68, 192)	2 ( 1, 3)	450 ( 239, 674)	-5 ( -27, 9)	188 ( 89, 305)	0 ( 0, 0)	49 ( 20, 84)	163 ( 82, 254)	265 ( 137, 405)
Xuancheng	Anhui	East	12-17 y	Male	252 ( 99, 480)	122 ( 48, 232)	1 ( 0, 2)	375 ( 147, 714)	196 ( -45, 685)	291 ( 66, 694)	5 ( 0, 63)	35 ( 8, 131)	96 ( 42, 199)	150 ( 70, 265)
Xuancheng	Anhui	East	<0.5 y	Female	682 ( 355, 1061)	296 ( 154, 461)	3 ( 2, 5)	981 ( 511, 1527)	-24 ( -91, -1)	426 ( 198, 715)	0 ( 0, 0)	80 ( 30, 150)	334 ( 161, 550)	561 ( 283, 892)
Xuancheng	Anhui	East	0.5-1 y	Female	1207 ( 430, 2278)	396 ( 141, 748)	7 ( 2, 13)	1610 ( 574, 3039)	457 ( -1369, 2752)	1267 ( 219, 2934)	92 ( 0, 568)	301 ( 83, 850)	530 ( 213, 1100)	735 ( 332, 1342)
Xuancheng	Anhui	East	1-2 y	Female	765 ( 399, 1198)	236 ( 123, 370)	1 ( 1, 2)	1002 ( 523, 1571)	-19 ( -97, 9)	350 ( 160, 611)	0 ( 0, 0)	199 ( 89, 344)	440 ( 215, 715)	655 ( 333, 1032)
Xuancheng	Anhui	East	3-6 y	Female	579 ( 297, 991)	183 ( 94, 312)	2 ( 1, 4)	764 ( 391, 1308)	-89 ( -542, -1)	335 ( 122, 930)	17 ( 0, 221)	162 ( 62, 442)	331 ( 156, 625)	481 ( 242, 821)
Xuancheng	Anhui	East	7-11 y	Female	250 ( 138, 384)	88 ( 49, 136)	1 ( 1, 2)	340 ( 188, 522)	-1 ( -12, 9)	130 ( 64, 214)	0 ( 0, 0)	51 ( 24, 86)	135 ( 70, 216)	211 ( 114, 329)
Xuancheng	Anhui	East	12-17 y	Female	227 ( 92, 413)	119 ( 48, 217)	2 ( 1, 3)	348 ( 141, 633)	134 ( -169, 587)	278 ( 68, 619)	5 ( 0, 59)	34 ( 5, 124)	89 ( 37, 183)	138 ( 66, 240)
Fuzhou	Fujian	East	<0.5 y	Male	521 ( 272, 843)	215 ( 112, 348)	9 ( 5, 15)	745 ( 388, 1206)	22 ( 7, 58)	297 ( 143, 499)	0 ( 0, 0)	0 ( 0, 0)	104 ( 48, 176)	364 ( 184, 598)
Fuzhou	Fujian	East	0.5-1 y	Male	556 ( 293, 894)	188 ( 99, 302)	5 ( 3, 8)	750 ( 395, 1205)	8 ( 2, 19)	258 ( 126, 432)	0 ( 0, 0)	0 ( 0, 0)	156 ( 75, 260)	410 ( 209, 671)
Fuzhou	Fujian	East	1-2 y	Male	532 ( 280, 857)	206 ( 108, 331)	7 ( 4, 11)	744 ( 392, 1200)	10 ( 4, 22)	282 ( 137, 472)	0 ( 0, 0)	0 ( 0, 0)	123 ( 58, 207)	381 ( 193, 625)
Fuzhou	Fujian	East	3-6 y	Male	405 ( 225, 610)	133 ( 74, 201)	6 ( 3, 9)	545 ( 303, 819)	11 ( 4, 24)	184 ( 94, 292)	0 ( 0, 0)	0 ( 0, 0)	114 ( 59, 180)	299 ( 161, 456)
Fuzhou	Fujian	East	7-11 y	Male	178 ( 97, 269)	68 ( 37, 103)	3 ( 1, 4)	248 ( 135, 376)	4 ( 2, 8)	93 ( 48, 147)	0 ( 0, 0)	0 ( 0, 0)	40 ( 20, 65)	127 ( 67, 196)
Fuzhou	Fujian	East	12-17 y	Male	149 ( 55, 329)	64 ( 24, 141)	4 ( 1, 8)	216 ( 81, 478)	104 ( -13, 451)	153 ( 33, 457)	0 ( 0, 0)	2 ( 0, 30)	29 ( 11, 84)	74 ( 36, 135)
Fuzhou	Fujian	East	<0.5 y	Female	394 ( 206, 630)	150 ( 78, 239)	7 ( 4, 11)	551 ( 288, 880)	16 ( 5, 39)	208 ( 102, 342)	0 ( 0, 0)	0 ( 0, 0)	91 ( 44, 153)	281 ( 143, 455)
Fuzhou	Fujian	East	0.5-1 y	Female	430 ( 227, 685)	122 ( 65, 195)	4 ( 2, 6)	556 ( 294, 886)	7 ( 2, 16)	169 ( 83, 277)	0 ( 0, 0)	0 ( 0, 0)	141 ( 70, 234)	326 ( 168, 526)
Fuzhou	Fujian	East	1-2 y	Female	435 ( 229, 692)	119 ( 63, 189)	3 ( 2, 5)	557 ( 294, 886)	5 ( 2, 11)	164 ( 81, 268)	0 ( 0, 0)	0 ( 0, 0)	148 ( 74, 245)	332 ( 171, 535)
Fuzhou	Fujian	East	3-6 y	Female	308 ( 171, 464)	83 ( 46, 125)	3 ( 2, 5)	395 ( 219, 594)	6 ( 2, 11)	115 ( 59, 179)	0 ( 0, 0)	0 ( 0, 0)	104 ( 54, 161)	235 ( 128, 358)
Fuzhou	Fujian	East	7-11 y	Female	147 ( 79, 222)	44 ( 24, 67)	2 ( 1, 2)	192 ( 103, 291)	2 ( 1, 4)	61 ( 30, 96)	0 ( 0, 0)	0 ( 0, 0)	46 ( 23, 72)	110 ( 58, 170)
Fuzhou	Fujian	East	12-17 y	Female	129 ( 49, 293)	61 ( 23, 137)	2 ( 1, 5)	192 ( 72, 435)	92 ( 2, 409)	128 ( 30, 391)	0 ( 0, 0)	2 ( 0, 27)	24 ( 8, 75)	67 ( 31, 123)
Longyan	Fujian	East	<0.5 y	Male	495 ( 256, 807)	225 ( 117, 368)	6 ( 3, 10)	726 ( 376, 1184)	14 ( 3, 48)	312 ( 148, 537)	0 ( 0, 0)	0 ( 0, 0)	66 ( 29, 116)	330 ( 165, 544)
Longyan	Fujian	East	0.5-1 y	Male	525 ( 274, 846)	185 ( 97, 299)	7 ( 4, 11)	717 ( 375, 1155)	10 ( 4, 23)	254 ( 122, 427)	0 ( 0, 0)	0 ( 0, 0)	114 ( 53, 191)	373 ( 188, 612)
Longyan	Fujian	East	1-2 y	Male	514 ( 264, 842)	213 ( 109, 349)	6 ( 3, 9)	732 ( 376, 1200)	-8 ( -71, 8)	300 ( 138, 533)	0 ( 0, 0)	0 ( 0, 0)	88 ( 39, 156)	351 ( 175, 577)
Longyan	Fujian	East	3-6 y	Male	382 ( 210, 574)	135 ( 74, 203)	6 ( 3, 9)	523 ( 288, 785)	9 ( 3, 23)	187 ( 96, 294)	0 ( 0, 0)	0 ( 0, 0)	82 ( 42, 130)	271 ( 145, 413)
Longyan	Fujian	East	7-11 y	Male	168 ( 91, 253)	68 ( 37, 102)	3 ( 2, 5)	239 ( 130, 360)	5 ( 2, 10)	93 ( 48, 145)	0 ( 0, 0)	0 ( 0, 0)	28 ( 14, 45)	116 ( 62, 177)
Longyan	Fujian	East	12-17 y	Male	138 ( 53, 312)	62 ( 24, 139)	4 ( 2, 10)	204 ( 78, 461)	107 ( 4, 437)	128 ( 32, 393)	0 ( 0, 0)	1 ( 0, 12)	20 ( 7, 66)	67 ( 33, 118)
Longyan	Fujian	East	<0.5 y	Female	374 ( 194, 597)	156 ( 81, 250)	5 ( 2, 7)	535 ( 277, 855)	11 ( 2, 33)	217 ( 106, 363)	0 ( 0, 0)	0 ( 0, 0)	62 ( 30, 106)	255 ( 130, 413)
Longyan	Fujian	East	0.5-1 y	Female	404 ( 211, 641)	123 ( 64, 195)	4 ( 2, 7)	531 ( 278, 842)	6 ( 2, 16)	169 ( 83, 279)	0 ( 0, 0)	0 ( 0, 0)	107 ( 53, 176)	295 ( 152, 474)
Longyan	Fujian	East	1-2 y	Female	411 ( 215, 654)	118 ( 62, 187)	4 ( 2, 7)	533 ( 279, 848)	4 ( 0, 11)	163 ( 80, 271)	0 ( 0, 0)	0 ( 0, 0)	117 ( 58, 194)	304 ( 157, 490)
Longyan	Fujian	East	3-6 y	Female	290 ( 162, 438)	83 ( 46, 126)	4 ( 2, 6)	377 ( 211, 570)	6 ( 3, 12)	115 ( 59, 178)	0 ( 0, 0)	0 ( 0, 0)	80 ( 42, 124)	213 ( 116, 326)
Longyan	Fujian	East	7-11 y	Female	138 ( 74, 208)	44 ( 24, 67)	2 ( 1, 3)	184 ( 98, 278)	3 ( 1, 5)	60 ( 30, 95)	0 ( 0, 0)	0 ( 0, 0)	34 ( 17, 54)	100 ( 52, 153)
Longyan	Fujian	East	12-17 y	Female	121 ( 46, 288)	60 ( 23, 142)	2 ( 1, 6)	184 ( 69, 436)	86 ( 2, 405)	123 ( 30, 393)	0 ( 0, 0)	0 ( 0, 0)	13 ( 5, 47)	58 ( 28, 99)
Nanping	Fujian	East	<0.5 y	Male	338 ( 163, 605)	243 ( 117, 436)	5 ( 2, 9)	586 ( 283, 1050)	-18 ( -152, 19)	347 ( 153, 671)	0 ( 0, 0)	0 ( 0, 0)	0 ( 0, 0)	123 ( 58, 220)
Nanping	Fujian	East	0.5-1 y	Male	429 ( 178, 1024)	240 ( 100, 574)	6 ( 2, 14)	675 ( 280, 1612)	-137 ( -1045, 2)	417 ( 134, 1475)	43 ( 0, 761)	64 ( 0, 1010)	109 ( 0, 1204)	312 ( 82, 1384)
Nanping	Fujian	East	1-2 y	Male	333 ( 166, 577)	212 ( 106, 367)	8 ( 4, 14)	553 ( 276, 957)	-3 ( -68, 14)	295 ( 138, 533)	0 ( 0, 0)	0 ( 0, 0)	0 ( 0, 0)	132 ( 64, 223)
Nanping	Fujian	East	3-6 y	Male	249 ( 134, 385)	137 ( 74, 212)	6 ( 3, 9)	392 ( 211, 605)	9 ( 2, 20)	188 ( 96, 299)	0 ( 0, 0)	0 ( 0, 0)	0 ( 0, 0)	112 ( 58, 178)
Nanping	Fujian	East	7-11 y	Male	109 ( 58, 168)	70 ( 38, 107)	2 ( 1, 4)	181 ( 97, 279)	2 ( -3, 5)	95 ( 48, 152)	0 ( 0, 0)	0 ( 0, 0)	0 ( 0, 0)	43 ( 23, 68)
Nanping	Fujian	East	12-17 y	Male	110 ( 35, 273)	79 ( 26, 198)	3 ( 1, 9)	193 ( 62, 480)	88 ( -82, 448)	158 ( 35, 467)	0 ( 0, 0)	0 ( 0, 0)	0 ( 0, 0)	26 ( 12, 53)
Nanping	Fujian	East	<0.5 y	Female	253 ( 126, 430)	170 ( 84, 288)	3 ( 1, 5)	426 ( 212, 722)	-13 ( -91, 10)	242 ( 112, 443)	0 ( 0, 0)	0 ( 0, 0)	0 ( 0, 0)	99 ( 49, 168)
Nanping	Fujian	East	0.5-1 y	Female	294 ( 138, 561)	138 ( 65, 263)	5 ( 2, 9)	437 ( 205, 833)	-41 ( -326, 6)	222 ( 87, 612)	4 ( 0, 0)	9 ( 0, 123)	26 ( 0, 332)	179 ( 68, 541)
Nanping	Fujian	East	1-2 y	Female	270 ( 138, 443)	119 ( 61, 196)	5 ( 2, 8)	394 ( 201, 647)	-1 ( -41, 9)	170 ( 81, 302)	0 ( 0, 0)	0 ( 0, 0)	0 ( 0, 0)	132 ( 66, 217)
Nanping	Fujian	East	3-6 y	Female	189 ( 103, 288)	86 ( 47, 131)	3 ( 2, 5)	277 ( 151, 423)	3 ( -2, 9)	118 ( 61, 188)	0 ( 0, 0)	0 ( 0, 0)	0 ( 0, 0)	93 ( 49, 143)
Nanping	Fujian	East	7-11 y	Female	89 ( 47, 138)	45 ( 23, 68)	2 ( 1, 3)	136 ( 71, 209)	1 ( -2, 3)	61 ( 30, 97)	0 ( 0, 0)	0 ( 0, 0)	0 ( 0, 0)	42 ( 21, 65)
Nanping	Fujian	East	12-17 y	Female	111 ( 32, 249)	88 ( 25, 199)	2 ( 0, 3)	200 ( 58, 451)	30 ( -270, 386)	172 ( 35, 445)	24 ( 0, 294)	31 ( 0, 320)	42 ( 0, 340)	74 ( 12, 356)
Ningde	Fujian	East	<0.5 y	Male	478 ( 244, 781)	216 ( 110, 353)	12 ( 6, 20)	706 ( 361, 1153)	18 ( -13, 53)	303 ( 141, 524)	0 ( 0, 0)	0 ( 0, 0)	40 ( 16, 75)	308 ( 152, 507)
Ningde	Fujian	East	0.5-1 y	Male	571 ( 269, 1109)	205 ( 96, 398)	9 ( 4, 17)	785 ( 370, 1523)	-77 ( -582, 10)	246 ( 120, 408)	23 ( 0, 268)	50 ( 0, 579)	209 ( 50, 861)	456 ( 186, 1116)
Ningde	Fujian	East	1-2 y	Male	490 ( 253, 795)	204 ( 105, 331)	10 ( 5, 16)	703 ( 363, 1141)	5 ( -31, 20)	285 ( 134, 495)	0 ( 0, 0)	0 ( 0, 0)	60 ( 26, 106)	325 ( 161, 535)
Ningde	Fujian	East	3-6 y	Male	372 ( 204, 565)	131 ( 72, 199)	8 ( 4, 12)	511 ( 280, 776)	8 ( -6, 21)	184 ( 93, 297)	0 ( 0, 0)	0 ( 0, 0)	68 ( 33, 110)	258 ( 138, 395)
Ningde	Fujian	East	7-11 y	Male	273 ( 96, 639)	120 ( 42, 282)	2 ( 1, 6)	395 ( 139, 927)	-179 ( -711, -3)	296 ( 57, 908)	131 ( 0, 812)	160 ( 0, 833)	214 ( 13, 849)	280 ( 63, 863)
Ningde	Fujian	East	12-17 y	Male	140 ( 53, 311)	66 ( 25, 147)	4 ( 1, 9)	210 ( 79, 466)	85 ( -70, 448)	155 ( 35, 454)	0 ( 0, 0)	0 ( 0, 0)	10 ( 0, 30)	57 ( 31, 92)
Ningde	Fujian	East	<0.5 y	Female	363 ( 188, 583)	150 ( 78, 240)	9 ( 4, 14)	521 ( 270, 837)	12 ( -10, 35)	211 ( 102, 356)	0 ( 0, 0)	0 ( 0, 0)	46 ( 21, 80)	240 ( 122, 392)
Ningde	Fujian	East	0.5-1 y	Female	645 ( 229, 1599)	195 ( 69, 483)	8 ( 3, 21)	848 ( 301, 2102)	-348 ( -1516, -1)	134 ( 65, 222)	337 ( 0, 1924)	406 ( 0, 1965)	540 ( 67, 2020)	677 ( 171, 2060)
Ningde	Fujian	East	1-2 y	Female	402 ( 210, 641)	117 ( 61, 186)	5 ( 3, 8)	524 ( 274, 835)	5 ( -3, 13)	163 ( 80, 271)	0 ( 0, 0)	0 ( 0, 0)	104 ( 51, 172)	292 ( 150, 474)
Ningde	Fujian	East	3-6 y	Female	284 ( 158, 427)	81 ( 45, 122)	5 ( 3, 7)	370 ( 206, 557)	6 ( 3, 12)	113 ( 57, 177)	0 ( 0, 0)	0 ( 0, 0)	72 ( 37, 114)	206 ( 112, 315)
Ningde	Fujian	East	7-11 y	Female	147 ( 73, 244)	50 ( 25, 83)	1 ( 1, 2)	198 ( 98, 329)	-17 ( -111, 1)	83 ( 32, 201)	2 ( 0, 0)	6 ( 0, 77)	46 ( 15, 150)	111 ( 50, 217)
Ningde	Fujian	East	12-17 y	Female	125 ( 46, 282)	65 ( 24, 148)	2 ( 1, 5)	192 ( 70, 434)	71 ( -52, 398)	141 ( 32, 419)	0 ( 0, 0)	0 ( 0, 0)	7 ( 0, 26)	52 ( 26, 85)
Putian	Fujian	East	<0.5 y	Male	398 ( 202, 655)	226 ( 115, 372)	7 ( 3, 11)	630 ( 320, 1038)	14 ( 1, 48)	310 ( 148, 535)	0 ( 0, 0)	0 ( 0, 0)	0 ( 0, 0)	213 ( 106, 354)
Putian	Fujian	East	0.5-1 y	Male	885 ( 261, 2030)	410 ( 121, 942)	5 ( 1, 11)	1300 ( 383, 2983)	-715 ( -2290, -10)	1081 ( 174, 2970)	446 ( 0, 2234)	535 ( 0, 2335)	667 ( 0, 2409)	860 ( 157, 2484)
Putian	Fujian	East	1-2 y	Male	405 ( 207, 662)	214 ( 109, 349)	5 ( 3, 8)	624 ( 319, 1019)	2 ( -19, 13)	292 ( 139, 497)	0 ( 0, 0)	0 ( 0, 0)	0 ( 0, 0)	226 ( 113, 375)
Putian	Fujian	East	3-6 y	Male	307 ( 167, 462)	140 ( 76, 211)	4 ( 2, 5)	450 ( 245, 678)	7 ( 2, 17)	190 ( 97, 298)	0 ( 0, 0)	0 ( 0, 0)	0 ( 0, 0)	182 ( 96, 280)
Putian	Fujian	East	7-11 y	Male	134 ( 72, 205)	72 ( 39, 110)	2 ( 1, 2)	207 ( 112, 317)	2 ( 1, 5)	97 ( 50, 152)	0 ( 0, 0)	0 ( 0, 0)	0 ( 0, 0)	75 ( 39, 117)
Putian	Fujian	East	12-17 y	Male	122 ( 42, 297)	72 ( 25, 174)	3 ( 1, 7)	197 ( 68, 478)	107 ( 2, 455)	148 ( 33, 446)	0 ( 0, 0)	0 ( 0, 0)	0 ( 0, 1)	39 ( 21, 65)
Putian	Fujian	East	<0.5 y	Female	301 ( 155, 485)	157 ( 80, 253)	5 ( 3, 8)	462 ( 238, 746)	11 ( 2, 34)	215 ( 105, 365)	0 ( 0, 0)	0 ( 0, 0)	0 ( 0, 0)	168 ( 85, 277)
Putian	Fujian	East	0.5-1 y	Female	659 ( 192, 1572)	256 ( 75, 611)	5 ( 1, 11)	921 ( 268, 2195)	-478 ( -1603, -5)	739 ( 107, 2133)	255 ( 0, 1448)	320 ( 0, 1540)	425 ( 6, 1612)	575 ( 117, 1687)
Putian	Fujian	East	1-2 y	Female	330 ( 172, 533)	122 ( 63, 197)	2 ( 1, 4)	455 ( 236, 733)	3 ( 0, 9)	167 ( 83, 277)	0 ( 0, 0)	0 ( 0, 0)	11 ( 3, 23)	210 ( 107, 342)
Putian	Fujian	East	3-6 y	Female	234 ( 129, 355)	87 ( 48, 132)	2 ( 1, 3)	323 ( 178, 490)	4 ( 1, 8)	119 ( 61, 187)	0 ( 0, 0)	0 ( 0, 0)	7 ( 2, 14)	148 ( 79, 228)
Putian	Fujian	East	7-11 y	Female	111 ( 58, 168)	46 ( 24, 70)	1 ( 0, 1)	158 ( 83, 239)	1 ( 0, 2)	63 ( 32, 98)	0 ( 0, 0)	0 ( 0, 0)	0 ( 0, 0)	68 ( 35, 104)
Putian	Fujian	East	12-17 y	Female	105 ( 36, 262)	68 ( 23, 168)	2 ( 1, 4)	175 ( 59, 435)	89 ( 2, 415)	128 ( 30, 402)	0 ( 0, 0)	0 ( 0, 0)	0 ( 0, 0)	31 ( 17, 47)
Quanzhou	Fujian	East	<0.5 y	Male	508 ( 262, 830)	220 ( 113, 359)	8 ( 4, 13)	736 ( 380, 1203)	16 ( 4, 51)	305 ( 144, 522)	0 ( 0, 0)	0 ( 0, 0)	85 ( 38, 155)	348 ( 173, 579)
Quanzhou	Fujian	East	0.5-1 y	Male	539 ( 282, 870)	186 ( 97, 300)	6 ( 3, 10)	731 ( 383, 1181)	9 ( 3, 19)	255 ( 123, 427)	0 ( 0, 0)	0 ( 0, 0)	132 ( 63, 224)	390 ( 197, 639)
Quanzhou	Fujian	East	1-2 y	Male	520 ( 270, 845)	205 ( 106, 333)	8 ( 4, 13)	733 ( 380, 1191)	7 ( -10, 18)	281 ( 135, 475)	0 ( 0, 0)	0 ( 0, 0)	108 ( 49, 193)	368 ( 184, 611)
Quanzhou	Fujian	East	3-6 y	Male	393 ( 218, 594)	136 ( 76, 206)	5 ( 3, 8)	535 ( 297, 807)	9 ( 3, 19)	188 ( 96, 297)	0 ( 0, 0)	0 ( 0, 0)	98 ( 49, 155)	284 ( 153, 438)
Quanzhou	Fujian	East	7-11 y	Male	175 ( 94, 271)	70 ( 38, 109)	2 ( 1, 4)	247 ( 133, 383)	-1 ( -19, 4)	99 ( 49, 167)	0 ( 0, 0)	0 ( 0, 0)	34 ( 16, 59)	122 ( 64, 192)
Quanzhou	Fujian	East	12-17 y	Male	144 ( 55, 326)	65 ( 25, 146)	3 ( 1, 7)	212 ( 81, 479)	101 ( -7, 448)	150 ( 33, 457)	0 ( 0, 0)	0 ( 0, 0)	17 ( 8, 39)	64 ( 34, 97)
Quanzhou	Fujian	East	<0.5 y	Female	384 ( 200, 617)	152 ( 79, 244)	6 ( 3, 10)	542 ( 283, 871)	13 ( 4, 38)	211 ( 103, 355)	0 ( 0, 0)	0 ( 0, 0)	77 ( 36, 132)	268 ( 137, 438)
Quanzhou	Fujian	East	0.5-1 y	Female	417 ( 220, 665)	121 ( 64, 193)	5 ( 2, 7)	542 ( 286, 866)	8 ( 3, 16)	167 ( 83, 276)	0 ( 0, 0)	0 ( 0, 0)	125 ( 61, 207)	311 ( 160, 503)
Quanzhou	Fujian	East	1-2 y	Female	426 ( 225, 681)	117 ( 61, 186)	4 ( 2, 7)	547 ( 288, 875)	5 ( -3, 11)	161 ( 80, 269)	0 ( 0, 0)	0 ( 0, 0)	138 ( 68, 230)	323 ( 167, 524)
Quanzhou	Fujian	East	3-6 y	Female	300 ( 167, 452)	84 ( 47, 127)	3 ( 2, 5)	388 ( 216, 585)	5 ( 2, 10)	117 ( 60, 183)	0 ( 0, 0)	0 ( 0, 0)	93 ( 49, 145)	226 ( 123, 344)
Quanzhou	Fujian	East	7-11 y	Female	145 ( 77, 225)	45 ( 24, 70)	2 ( 1, 2)	192 ( 102, 298)	-3 ( -31, 2)	66 ( 31, 116)	0 ( 0, 0)	0 ( 0, 0)	41 ( 20, 68)	106 ( 55, 167)
Quanzhou	Fujian	East	12-17 y	Female	128 ( 48, 293)	63 ( 23, 143)	2 ( 1, 4)	192 ( 72, 440)	81 ( -16, 415)	136 ( 32, 427)	0 ( 0, 0)	0 ( 0, 0)	15 ( 7, 39)	59 ( 30, 94)
Sanming	Fujian	East	<0.5 y	Male	477 ( 247, 781)	222 ( 115, 363)	7 ( 4, 12)	706 ( 366, 1155)	15 ( 3, 44)	307 ( 146, 534)	0 ( 0, 0)	0 ( 0, 0)	41 ( 17, 77)	308 ( 154, 509)
Sanming	Fujian	East	0.5-1 y	Male	583 ( 271, 1175)	216 ( 100, 435)	5 ( 2, 10)	804 ( 374, 1620)	-107 ( -785, 3)	385 ( 132, 1232)	29 ( 0, 486)	58 ( 0, 755)	209 ( 48, 966)	456 ( 184, 1203)
Sanming	Fujian	East	1-2 y	Male	487 ( 254, 785)	206 ( 108, 333)	7 ( 4, 11)	700 ( 366, 1129)	9 ( 2, 20)	282 ( 137, 474)	0 ( 0, 0)	0 ( 0, 0)	61 ( 28, 108)	326 ( 164, 537)
Sanming	Fujian	East	3-6 y	Male	372 ( 205, 562)	138 ( 76, 209)	4 ( 2, 6)	514 ( 283, 777)	5 ( 0, 15)	191 ( 97, 303)	0 ( 0, 0)	0 ( 0, 0)	68 ( 33, 110)	258 ( 137, 395)
Sanming	Fujian	East	7-11 y	Male	163 ( 89, 247)	69 ( 37, 104)	2 ( 1, 3)	234 ( 127, 355)	3 ( 1, 6)	93 ( 47, 147)	0 ( 0, 0)	0 ( 0, 0)	21 ( 10, 35)	110 ( 58, 170)
Sanming	Fujian	East	12-17 y	Male	139 ( 52, 332)	65 ( 24, 156)	4 ( 1, 9)	208 ( 78, 497)	113 ( 3, 476)	145 ( 33, 468)	0 ( 0, 0)	3 ( 0, 40)	22 ( 6, 93)	68 ( 32, 145)
Sanming	Fujian	East	<0.5 y	Female	362 ( 187, 583)	154 ( 80, 248)	5 ( 3, 8)	521 ( 270, 840)	11 ( 2, 32)	214 ( 104, 359)	0 ( 0, 0)	0 ( 0, 0)	46 ( 21, 78)	241 ( 122, 392)
Sanming	Fujian	East	0.5-1 y	Female	891 ( 245, 1756)	289 ( 79, 569)	2 ( 1, 5)	1182 ( 325, 2330)	-709 ( -1752, -16)	1013 ( 119, 2321)	714 ( 0, 2160)	793 ( 0, 2183)	897 ( 69, 2206)	996 ( 178, 2226)
Sanming	Fujian	East	1-2 y	Female	399 ( 208, 640)	118 ( 62, 190)	4 ( 2, 6)	521 ( 272, 837)	6 ( 2, 13)	163 ( 80, 271)	0 ( 0, 0)	0 ( 0, 0)	101 ( 50, 168)	290 ( 149, 471)
Sanming	Fujian	East	3-6 y	Female	283 ( 157, 426)	87 ( 48, 130)	2 ( 1, 3)	372 ( 206, 558)	2 ( 0, 6)	120 ( 61, 188)	0 ( 0, 0)	0 ( 0, 0)	71 ( 36, 111)	205 ( 111, 312)
Sanming	Fujian	East	7-11 y	Female	135 ( 72, 204)	44 ( 24, 67)	1 ( 1, 2)	180 ( 96, 273)	2 ( 0, 4)	60 ( 30, 95)	0 ( 0, 0)	0 ( 0, 0)	30 ( 15, 48)	96 ( 50, 148)
Sanming	Fujian	East	12-17 y	Female	121 ( 45, 290)	63 ( 23, 150)	2 ( 1, 5)	186 ( 69, 445)	93 ( 2, 425)	120 ( 30, 382)	0 ( 0, 0)	1 ( 0, 21)	15 ( 3, 72)	59 ( 27, 119)
Xiamen	Fujian	East	<0.5 y	Male	472 ( 242, 767)	209 ( 107, 340)	13 ( 7, 21)	695 ( 356, 1127)	29 ( 10, 73)	287 ( 137, 480)	0 ( 0, 0)	0 ( 0, 0)	40 ( 16, 75)	307 ( 153, 504)
Xiamen	Fujian	East	0.5-1 y	Male	509 ( 262, 824)	180 ( 93, 291)	10 ( 5, 16)	700 ( 361, 1131)	17 ( 6, 36)	246 ( 119, 417)	0 ( 0, 0)	0 ( 0, 0)	96 ( 43, 168)	357 ( 178, 589)
Xiamen	Fujian	East	1-2 y	Male	510 ( 255, 869)	209 ( 105, 356)	9 ( 5, 15)	729 ( 364, 1241)	-23 ( -200, 11)	268 ( 131, 446)	0 ( 0, 0)	3 ( 0, 16)	110 ( 32, 364)	369 ( 169, 716)
Xiamen	Fujian	East	3-6 y	Male	369 ( 203, 556)	132 ( 73, 200)	7 ( 4, 10)	508 ( 280, 766)	11 ( 5, 24)	182 ( 93, 288)	0 ( 0, 0)	0 ( 0, 0)	66 ( 33, 107)	256 ( 137, 393)
Xiamen	Fujian	East	7-11 y	Male	162 ( 88, 244)	66 ( 36, 100)	4 ( 2, 6)	232 ( 126, 350)	6 ( 3, 11)	90 ( 46, 142)	0 ( 0, 0)	0 ( 0, 0)	19 ( 9, 32)	108 ( 58, 166)
Xiamen	Fujian	East	12-17 y	Male	154 ( 54, 325)	73 ( 26, 155)	3 ( 1, 7)	230 ( 81, 487)	9 ( -460, 424)	181 ( 37, 475)	17 ( 0, 261)	24 ( 0, 281)	51 ( 7, 302)	94 ( 33, 321)
Xiamen	Fujian	East	<0.5 y	Female	358 ( 187, 572)	145 ( 76, 232)	10 ( 5, 15)	513 ( 267, 819)	20 ( 7, 46)	200 ( 97, 334)	0 ( 0, 0)	0 ( 0, 0)	44 ( 20, 76)	239 ( 122, 387)
Xiamen	Fujian	East	0.5-1 y	Female	393 ( 207, 627)	116 ( 61, 186)	8 ( 4, 12)	518 ( 272, 825)	11 ( 5, 22)	160 ( 79, 264)	0 ( 0, 0)	0 ( 0, 0)	95 ( 46, 159)	284 ( 147, 460)
Xiamen	Fujian	East	1-2 y	Female	401 ( 210, 638)	116 ( 61, 184)	5 ( 2, 7)	521 ( 273, 829)	4 ( -10, 12)	157 ( 78, 260)	0 ( 0, 0)	0 ( 0, 0)	106 ( 50, 183)	294 ( 151, 473)
Xiamen	Fujian	East	3-6 y	Female	281 ( 156, 423)	81 ( 45, 123)	4 ( 2, 7)	367 ( 204, 553)	7 ( 3, 13)	112 ( 57, 176)	0 ( 0, 0)	0 ( 0, 0)	69 ( 35, 109)	204 ( 111, 311)
Xiamen	Fujian	East	7-11 y	Female	133 ( 71, 202)	43 ( 23, 65)	2 ( 1, 4)	178 ( 95, 270)	4 ( 2, 6)	58 ( 29, 91)	0 ( 0, 0)	0 ( 0, 0)	28 ( 14, 45)	95 ( 49, 146)
Xiamen	Fujian	East	12-17 y	Female	121 ( 45, 286)	60 ( 22, 143)	3 ( 1, 7)	184 ( 68, 435)	84 ( 1, 408)	125 ( 29, 406)	0 ( 0, 0)	0 ( 0, 0)	14 ( 4, 46)	58 ( 27, 103)
Zhangzhou	Fujian	East	<0.5 y	Male	585 ( 305, 947)	228 ( 119, 369)	3 ( 2, 5)	817 ( 425, 1321)	12 ( 0, 47)	320 ( 152, 547)	0 ( 0, 0)	0 ( 0, 0)	189 ( 90, 317)	440 ( 222, 722)
Zhangzhou	Fujian	East	0.5-1 y	Male	773 ( 342, 1776)	236 ( 105, 543)	6 ( 3, 13)	1015 ( 450, 2331)	283 ( 3, 2068)	226 ( -13, 436)	171 ( 0, 1972)	268 ( 0, 2074)	506 ( 134, 2152)	720 ( 261, 2209)
Zhangzhou	Fujian	East	1-2 y	Male	601 ( 315, 965)	216 ( 113, 347)	1 ( 1, 2)	818 ( 428, 1314)	-3 ( -19, 5)	297 ( 143, 500)	0 ( 0, 0)	0 ( 0, 0)	214 ( 103, 364)	463 ( 234, 758)
Zhangzhou	Fujian	East	3-6 y	Male	452 ( 253, 674)	141 ( 79, 211)	2 ( 1, 3)	595 ( 334, 887)	3 ( -1, 13)	196 ( 100, 308)	0 ( 0, 0)	0 ( 0, 0)	175 ( 90, 272)	353 ( 192, 535)
Zhangzhou	Fujian	East	7-11 y	Male	200 ( 109, 304)	72 ( 39, 110)	1 ( 0, 1)	273 ( 149, 415)	-2 ( -10, 2)	99 ( 51, 157)	0 ( 0, 0)	0 ( 0, 0)	71 ( 35, 116)	154 ( 82, 241)
Zhangzhou	Fujian	East	12-17 y	Male	157 ( 63, 345)	62 ( 25, 136)	2 ( 1, 5)	221 ( 89, 486)	112 ( 3, 464)	132 ( 33, 398)	0 ( 0, 0)	5 ( 0, 52)	44 ( 19, 105)	87 ( 44, 154)
Zhangzhou	Fujian	East	<0.5 y	Female	442 ( 231, 705)	159 ( 83, 254)	2 ( 1, 4)	604 ( 316, 962)	8 ( 0, 31)	224 ( 109, 377)	0 ( 0, 0)	0 ( 0, 0)	154 ( 75, 258)	337 ( 172, 546)
Zhangzhou	Fujian	East	0.5-1 y	Female	480 ( 251, 762)	124 ( 65, 197)	4 ( 2, 6)	608 ( 318, 964)	8 ( 2, 23)	172 ( 85, 285)	0 ( 0, 0)	8 ( 0, 29)	207 ( 103, 344)	384 ( 197, 618)
Zhangzhou	Fujian	East	1-2 y	Female	488 ( 256, 778)	123 ( 65, 196)	1 ( 1, 2)	612 ( 322, 976)	0 ( -7, 5)	170 ( 84, 283)	0 ( 0, 0)	20 ( 5, 44)	218 ( 108, 358)	394 ( 203, 639)
Zhangzhou	Fujian	East	3-6 y	Female	343 ( 192, 514)	88 ( 49, 132)	0 ( 0, 1)	432 ( 242, 647)	1 ( -2, 5)	123 ( 63, 194)	0 ( 0, 0)	8 ( 0, 18)	149 ( 80, 230)	275 ( 151, 417)
Zhangzhou	Fujian	East	7-11 y	Female	164 ( 88, 248)	47 ( 25, 71)	0 ( 0, 0)	211 ( 114, 319)	-1 ( -6, 1)	64 ( 32, 101)	0 ( 0, 0)	1 ( 0, 6)	69 ( 34, 109)	131 ( 69, 202)
Zhangzhou	Fujian	East	12-17 y	Female	140 ( 55, 297)	62 ( 24, 131)	0 ( 0, 1)	202 ( 79, 429)	85 ( -3, 400)	137 ( 32, 402)	0 ( 0, 0)	2 ( 0, 32)	36 ( 16, 81)	78 ( 38, 130)
Fuzhou	Jiangxi	East	<0.5 y	Male	283 ( 147, 436)	175 ( 90, 269)	2 ( 1, 3)	460 ( 238, 709)	2 ( -3, 7)	233 ( 115, 367)	0 ( 0, 0)	0 ( 0, 0)	0 ( 0, 0)	149 ( 75, 234)
Fuzhou	Jiangxi	East	0.5-1 y	Male	295 ( 152, 459)	175 ( 90, 272)	-2 ( -2, -1)	469 ( 241, 729)	-12 ( -36, -2)	236 ( 114, 379)	0 ( 0, 0)	0 ( 0, 0)	0 ( 0, 0)	161 ( 80, 255)
Fuzhou	Jiangxi	East	1-2 y	Male	470 ( 163, 1183)	255 ( 89, 643)	5 ( 2, 13)	730 ( 253, 1839)	370 ( 8, 1735)	455 ( 115, 1432)	0 ( 0, 0)	1 ( 0, 0)	21 ( 0, 215)	198 ( 83, 444)
Fuzhou	Jiangxi	East	3-6 y	Male	224 ( 116, 343)	125 ( 65, 191)	-2 ( -3, -1)	348 ( 180, 532)	-19 ( -85, -2)	161 ( 81, 246)	0 ( 0, 0)	0 ( 0, 0)	5 ( 0, 64)	136 ( 63, 239)
Fuzhou	Jiangxi	East	7-11 y	Male	111 ( 52, 209)	61 ( 29, 115)	1 ( 1, 2)	172 ( 82, 326)	25 ( 1, 159)	87 ( 37, 201)	0 ( 0, 0)	0 ( 0, 0)	1 ( 0, 12)	59 ( 28, 103)
Fuzhou	Jiangxi	East	12-17 y	Male	95 ( 29, 216)	60 ( 18, 137)	2 ( 1, 6)	158 ( 48, 359)	99 ( 2, 350)	109 ( 24, 297)	0 ( 0, 0)	0 ( 0, 0)	3 ( 0, 27)	33 ( 15, 68)
Fuzhou	Jiangxi	East	<0.5 y	Female	216 ( 109, 342)	123 ( 62, 195)	2 ( 1, 3)	341 ( 172, 539)	2 ( -1, 6)	165 ( 79, 269)	0 ( 0, 0)	0 ( 0, 0)	0 ( 0, 0)	118 ( 57, 189)
Fuzhou	Jiangxi	East	0.5-1 y	Female	237 ( 117, 380)	110 ( 54, 176)	-1 ( -2, -1)	345 ( 171, 553)	-13 ( -56, -2)	152 ( 70, 255)	0 ( 0, 0)	0 ( 0, 0)	0 ( 0, 2)	140 ( 67, 227)
Fuzhou	Jiangxi	East	1-2 y	Female	368 ( 126, 941)	157 ( 54, 401)	3 ( 1, 8)	528 ( 181, 1350)	260 ( 4, 1299)	301 ( 70, 1021)	0 ( 0, 0)	1 ( 0, 0)	17 ( 0, 159)	161 ( 70, 335)
Fuzhou	Jiangxi	East	3-6 y	Female	168 ( 90, 257)	74 ( 40, 114)	-1 ( -1, 0)	242 ( 129, 370)	-6 ( -21, -1)	99 ( 50, 156)	0 ( 0, 0)	0 ( 0, 0)	1 ( 0, 10)	103 ( 53, 163)
Fuzhou	Jiangxi	East	7-11 y	Female	98 ( 43, 229)	47 ( 21, 110)	1 ( 0, 2)	146 ( 65, 341)	39 ( 2, 256)	72 ( 26, 220)	0 ( 0, 0)	0 ( 0, 0)	4 ( 0, 42)	52 ( 24, 104)
Fuzhou	Jiangxi	East	12-17 y	Female	102 ( 29, 210)	73 ( 21, 151)	2 ( 0, 4)	176 ( 50, 365)	23 ( -256, 281)	154 ( 28, 358)	0 ( 0, 0)	0 ( 0, 0)	2 ( 0, 19)	30 ( 13, 58)
Ganzhou	Jiangxi	East	<0.5 y	Male	353 ( 181, 552)	178 ( 91, 278)	3 ( 2, 5)	534 ( 274, 834)	13 ( 1, 69)	237 ( 115, 382)	0 ( 0, 0)	0 ( 0, 0)	38 ( 13, 104)	236 ( 115, 385)
Ganzhou	Jiangxi	East	0.5-1 y	Male	364 ( 187, 561)	173 ( 89, 266)	0 ( 0, 1)	537 ( 276, 827)	-10 ( -62, 5)	239 ( 113, 408)	0 ( 0, 0)	0 ( 0, 0)	49 ( 20, 108)	246 ( 121, 392)
Ganzhou	Jiangxi	East	1-2 y	Male	529 ( 196, 1314)	232 ( 86, 575)	6 ( 2, 16)	767 ( 284, 1905)	352 ( 9, 1777)	436 ( 113, 1448)	3 ( 0, 39)	19 ( 0, 267)	105 ( 23, 487)	295 ( 125, 694)
Ganzhou	Jiangxi	East	3-6 y	Male	265 ( 144, 395)	120 ( 65, 179)	-1 ( -1, 0)	384 ( 209, 573)	-5 ( -17, -1)	163 ( 83, 252)	0 ( 0, 0)	0 ( 0, 0)	35 ( 16, 57)	178 ( 94, 270)
Ganzhou	Jiangxi	East	7-11 y	Male	132 ( 64, 228)	58 ( 28, 100)	2 ( 1, 3)	191 ( 93, 331)	20 ( 1, 143)	89 ( 37, 210)	0 ( 0, 0)	0 ( 0, 0)	16 ( 7, 28)	83 ( 42, 128)
Ganzhou	Jiangxi	East	12-17 y	Male	110 ( 38, 243)	58 ( 20, 127)	2 ( 1, 3)	169 ( 58, 373)	100 ( 3, 359)	124 ( 26, 344)	0 ( 0, 2)	4 ( 0, 45)	21 ( 4, 84)	55 ( 22, 122)
Ganzhou	Jiangxi	East	<0.5 y	Female	270 ( 136, 425)	125 ( 63, 197)	3 ( 1, 4)	397 ( 200, 626)	10 ( 1, 46)	166 ( 80, 270)	0 ( 0, 0)	0 ( 0, 0)	38 ( 14, 82)	184 ( 89, 300)
Ganzhou	Jiangxi	East	0.5-1 y	Female	287 ( 146, 459)	106 ( 54, 170)	0 ( 0, 0)	394 ( 200, 629)	-4 ( -25, 1)	146 ( 69, 249)	0 ( 0, 0)	0 ( 0, 0)	59 ( 27, 102)	203 ( 101, 327)
Ganzhou	Jiangxi	East	1-2 y	Female	414 ( 154, 1027)	143 ( 53, 355)	3 ( 1, 8)	560 ( 209, 1390)	247 ( 5, 1287)	283 ( 68, 986)	2 ( 0, 27)	14 ( 0, 190)	98 ( 30, 341)	237 ( 104, 497)
Ganzhou	Jiangxi	East	3-6 y	Female	205 ( 112, 309)	73 ( 40, 109)	0 ( 0, 0)	277 ( 152, 419)	-1 ( -4, 0)	99 ( 50, 154)	0 ( 0, 0)	0 ( 0, 0)	43 ( 21, 69)	145 ( 77, 222)
Ganzhou	Jiangxi	East	7-11 y	Female	113 ( 53, 245)	43 ( 20, 94)	1 ( 1, 3)	158 ( 74, 342)	34 ( 1, 259)	71 ( 26, 228)	0 ( 0, 0)	0 ( 0, 0)	18 ( 8, 35)	68 ( 35, 108)
Ganzhou	Jiangxi	East	12-17 y	Female	100 ( 34, 213)	57 ( 19, 120)	3 ( 1, 6)	160 ( 55, 339)	97 ( 5, 317)	115 ( 25, 318)	0 ( 0, 0)	3 ( 0, 37)	19 ( 3, 70)	51 ( 21, 105)
Jian	Jiangxi	East	<0.5 y	Male	384 ( 200, 591)	178 ( 93, 274)	2 ( 1, 4)	564 ( 294, 868)	1 ( -6, 6)	242 ( 117, 388)	0 ( 0, 0)	0 ( 0, 0)	75 ( 35, 123)	269 ( 135, 421)
Jian	Jiangxi	East	0.5-1 y	Male	398 ( 207, 613)	165 ( 86, 254)	4 ( 2, 6)	567 ( 295, 873)	5 ( -1, 17)	224 ( 109, 359)	0 ( 0, 0)	0 ( 0, 0)	95 ( 44, 156)	287 ( 144, 449)
Jian	Jiangxi	East	1-2 y	Male	562 ( 220, 1343)	217 ( 85, 518)	10 ( 4, 23)	789 ( 308, 1884)	334 ( 9, 1719)	477 ( 113, 1683)	0 ( 0, 0)	0 ( 0, 0)	98 ( 47, 212)	289 ( 146, 468)
Jian	Jiangxi	East	3-6 y	Male	462 ( 168, 1031)	187 ( 68, 418)	0 ( 0, 0)	649 ( 236, 1448)	-296 ( -1184, -6)	462 ( 90, 1425)	243 ( 0, 1393)	299 ( 0, 1410)	398 ( 46, 1417)	499 ( 122, 1430)
Jian	Jiangxi	East	7-11 y	Male	149 ( 72, 254)	59 ( 29, 101)	2 ( 1, 3)	210 ( 102, 358)	17 ( -14, 139)	96 ( 38, 221)	0 ( 0, 0)	0 ( 0, 0)	38 ( 16, 71)	102 ( 50, 165)
Jian	Jiangxi	East	12-17 y	Male	113 ( 41, 243)	53 ( 19, 113)	2 ( 1, 5)	168 ( 61, 361)	89 ( 2, 339)	122 ( 27, 342)	0 ( 0, 0)	0 ( 0, 6)	19 ( 8, 48)	53 ( 26, 92)
Jian	Jiangxi	East	<0.5 y	Female	294 ( 150, 461)	125 ( 64, 196)	2 ( 1, 3)	421 ( 214, 661)	1 ( -3, 5)	170 ( 80, 278)	0 ( 0, 0)	0 ( 0, 0)	67 ( 31, 112)	210 ( 104, 336)
Jian	Jiangxi	East	0.5-1 y	Female	317 ( 162, 498)	104 ( 53, 163)	2 ( 1, 2)	422 ( 215, 664)	2 ( -2, 9)	142 ( 67, 232)	0 ( 0, 0)	0 ( 0, 0)	99 ( 46, 166)	238 ( 118, 381)
Jian	Jiangxi	East	1-2 y	Female	440 ( 169, 1066)	134 ( 51, 325)	5 ( 2, 13)	580 ( 222, 1404)	238 ( 5, 1295)	321 ( 70, 1205)	0 ( 0, 0)	2 ( 0, 31)	102 ( 48, 202)	241 ( 120, 399)
Jian	Jiangxi	East	3-6 y	Female	370 ( 130, 813)	120 ( 42, 263)	0 ( 0, 0)	489 ( 172, 1076)	-237 ( -891, -5)	344 ( 56, 1063)	206 ( 0, 1044)	252 ( 0, 1053)	326 ( 43, 1061)	395 ( 98, 1068)
Jian	Jiangxi	East	7-11 y	Female	126 ( 60, 251)	44 ( 21, 87)	2 ( 1, 3)	171 ( 81, 341)	34 ( 0, 234)	80 ( 27, 246)	0 ( 0, 0)	0 ( 0, 1)	35 ( 16, 64)	83 ( 42, 137)
Jian	Jiangxi	East	12-17 y	Female	102 ( 38, 215)	52 ( 20, 110)	2 ( 1, 5)	157 ( 59, 331)	88 ( 4, 314)	109 ( 25, 294)	0 ( 0, 0)	0 ( 0, 9)	16 ( 6, 48)	48 ( 24, 89)
Jingdezhen	Jiangxi	East	<0.5 y	Male	297 ( 152, 458)	176 ( 90, 272)	2 ( 1, 3)	475 ( 243, 733)	3 ( -2, 8)	236 ( 114, 372)	0 ( 0, 0)	0 ( 0, 0)	0 ( 0, 0)	164 ( 82, 260)
Jingdezhen	Jiangxi	East	0.5-1 y	Male	319 ( 158, 513)	183 ( 91, 295)	-3 ( -4, -1)	499 ( 247, 803)	-33 ( -171, -4)	257 ( 116, 473)	0 ( 0, 0)	0 ( 0, 0)	1 ( 0, 5)	179 ( 87, 286)
Jingdezhen	Jiangxi	East	1-2 y	Male	484 ( 169, 1279)	253 ( 89, 669)	4 ( 2, 12)	741 ( 260, 1960)	372 ( 8, 1880)	463 ( 115, 1578)	0 ( 0, 0)	7 ( 0, 122)	44 ( 0, 377)	230 ( 90, 594)
Jingdezhen	Jiangxi	East	3-6 y	Male	225 ( 121, 337)	119 ( 64, 178)	0 ( 0, 0)	344 ( 185, 515)	-1 ( -5, 4)	159 ( 81, 242)	0 ( 0, 0)	0 ( 0, 0)	0 ( 0, 0)	132 ( 69, 201)
Jingdezhen	Jiangxi	East	7-11 y	Male	114 ( 54, 199)	60 ( 28, 105)	1 ( 1, 2)	175 ( 83, 305)	23 ( 1, 148)	87 ( 37, 188)	0 ( 0, 0)	0 ( 0, 0)	1 ( 0, 16)	63 ( 30, 104)
Jingdezhen	Jiangxi	East	12-17 y	Male	98 ( 32, 229)	61 ( 20, 142)	1 ( 0, 3)	160 ( 52, 373)	96 ( 3, 355)	121 ( 26, 348)	0 ( 0, 0)	0 ( 0, 0)	2 ( 0, 24)	36 ( 16, 69)
Jingdezhen	Jiangxi	East	<0.5 y	Female	227 ( 113, 359)	124 ( 62, 197)	2 ( 1, 2)	353 ( 176, 558)	2 ( -3, 6)	167 ( 79, 270)	0 ( 0, 0)	0 ( 0, 0)	0 ( 0, 0)	130 ( 62, 207)
Jingdezhen	Jiangxi	East	0.5-1 y	Female	253 ( 123, 431)	115 ( 56, 196)	-2 ( -4, -1)	366 ( 177, 623)	-26 ( -148, -3)	166 ( 72, 330)	0 ( 0, 0)	0 ( 0, 0)	4 ( 0, 33)	153 ( 73, 260)
Jingdezhen	Jiangxi	East	1-2 y	Female	376 ( 132, 965)	155 ( 54, 399)	2 ( 1, 6)	534 ( 187, 1370)	258 ( 5, 1271)	289 ( 72, 935)	0 ( 0, 0)	5 ( 0, 82)	38 ( 0, 241)	184 ( 76, 405)
Jingdezhen	Jiangxi	East	3-6 y	Female	179 ( 95, 278)	75 ( 40, 117)	0 ( 0, 0)	254 ( 135, 394)	8 ( -1, 51)	96 ( 50, 148)	0 ( 0, 0)	0 ( 0, 0)	12 ( 0, 57)	117 ( 58, 194)
Jingdezhen	Jiangxi	East	7-11 y	Female	99 ( 45, 214)	46 ( 21, 100)	1 ( 0, 1)	146 ( 66, 316)	34 ( 1, 232)	75 ( 27, 220)	0 ( 0, 0)	0 ( 0, 0)	3 ( 0, 30)	53 ( 26, 95)
Jingdezhen	Jiangxi	East	12-17 y	Female	91 ( 31, 198)	62 ( 21, 136)	1 ( 0, 3)	154 ( 53, 337)	81 ( -6, 321)	123 ( 28, 326)	0 ( 0, 0)	0 ( 0, 0)	2 ( 0, 20)	34 ( 15, 62)
Jiujiang	Jiangxi	East	<0.5 y	Male	478 ( 250, 737)	169 ( 89, 261)	5 ( 3, 8)	653 ( 342, 1006)	17 ( -5, 86)	234 ( 112, 379)	0 ( 0, 0)	10 ( 0, 76)	206 ( 96, 355)	385 ( 191, 619)
Jiujiang	Jiangxi	East	0.5-1 y	Male	598 ( 266, 1341)	200 ( 89, 449)	3 ( 1, 8)	802 ( 357, 1798)	-221 ( -1405, -1)	440 ( 117, 1649)	15 ( 0, 234)	54 ( 0, 445)	249 ( 104, 655)	424 ( 200, 834)
Jiujiang	Jiangxi	East	1-2 y	Male	664 ( 273, 1470)	199 ( 82, 440)	12 ( 5, 26)	874 ( 359, 1936)	376 ( 12, 1827)	411 ( 106, 1313)	7 ( 0, 122)	53 ( 3, 332)	248 ( 108, 568)	423 ( 203, 762)
Jiujiang	Jiangxi	East	3-6 y	Male	370 ( 198, 577)	117 ( 62, 182)	2 ( 1, 3)	489 ( 262, 763)	-25 ( -180, 1)	181 ( 79, 378)	1 ( 0, 0)	26 ( 3, 124)	170 ( 81, 295)	298 ( 154, 471)
Jiujiang	Jiangxi	East	7-11 y	Male	174 ( 87, 279)	55 ( 27, 88)	2 ( 1, 4)	231 ( 116, 370)	22 ( 2, 110)	82 ( 36, 160)	0 ( 0, 0)	6 ( 1, 20)	74 ( 36, 116)	134 ( 68, 207)
Jiujiang	Jiangxi	East	12-17 y	Male	129 ( 50, 271)	47 ( 18, 98)	3 ( 1, 6)	178 ( 69, 375)	95 ( 4, 348)	114 ( 24, 337)	1 ( 0, 17)	9 ( 0, 61)	44 ( 19, 99)	76 ( 37, 135)
Jiujiang	Jiangxi	East	<0.5 y	Female	361 ( 185, 565)	118 ( 60, 184)	4 ( 2, 6)	483 ( 248, 756)	6 ( -7, 21)	163 ( 77, 266)	0 ( 0, 0)	9 ( 0, 31)	158 ( 74, 262)	291 ( 143, 465)
Jiujiang	Jiangxi	East	0.5-1 y	Female	382 ( 198, 594)	97 ( 50, 151)	3 ( 2, 5)	482 ( 250, 750)	4 ( 1, 8)	135 ( 64, 219)	0 ( 0, 0)	38 ( 16, 67)	184 ( 90, 296)	314 ( 158, 496)
Jiujiang	Jiangxi	East	1-2 y	Female	518 ( 208, 1148)	123 ( 49, 272)	7 ( 3, 15)	648 ( 260, 1434)	266 ( 8, 1348)	269 ( 65, 911)	8 ( 0, 119)	71 ( 21, 293)	213 ( 94, 450)	340 ( 162, 603)
Jiujiang	Jiangxi	East	3-6 y	Female	278 ( 154, 416)	68 ( 38, 102)	2 ( 1, 3)	349 ( 193, 521)	-2 ( -22, 3)	98 ( 48, 161)	0 ( 0, 0)	35 ( 16, 65)	138 ( 71, 216)	230 ( 124, 349)
Jiujiang	Jiangxi	East	7-11 y	Female	146 ( 74, 270)	40 ( 20, 74)	2 ( 1, 3)	187 ( 95, 348)	32 ( 2, 207)	67 ( 26, 193)	0 ( 0, 0)	11 ( 5, 23)	62 ( 32, 99)	107 ( 58, 168)
Jiujiang	Jiangxi	East	12-17 y	Female	118 ( 47, 239)	48 ( 19, 97)	2 ( 1, 5)	168 ( 67, 341)	88 ( 4, 317)	113 ( 26, 312)	1 ( 0, 15)	8 ( 0, 55)	40 ( 16, 92)	70 ( 33, 127)
Nanchang	Jiangxi	East	<0.5 y	Male	547 ( 281, 890)	186 ( 96, 302)	-1 ( -2, 0)	732 ( 377, 1191)	-48 ( -330, -2)	245 ( 120, 389)	17 ( 0, 233)	118 ( 32, 463)	307 ( 132, 662)	475 ( 225, 850)
Nanchang	Jiangxi	East	0.5-1 y	Male	538 ( 287, 816)	165 ( 88, 251)	1 ( 1, 2)	704 ( 376, 1069)	-6 ( -29, 1)	234 ( 112, 374)	0 ( 0, 0)	86 ( 39, 141)	278 ( 139, 435)	450 ( 231, 693)
Nanchang	Jiangxi	East	1-2 y	Male	693 ( 297, 1408)	198 ( 85, 403)	6 ( 3, 12)	897 ( 385, 1823)	325 ( 9, 1667)	437 ( 113, 1440)	3 ( 0, 41)	101 ( 46, 254)	292 ( 145, 479)	463 ( 238, 711)
Nanchang	Jiangxi	East	3-6 y	Male	395 ( 221, 584)	114 ( 64, 169)	1 ( 0, 1)	510 ( 285, 753)	-3 ( -13, 1)	159 ( 81, 242)	0 ( 0, 0)	71 ( 33, 117)	210 ( 109, 320)	334 ( 181, 501)
Nanchang	Jiangxi	East	7-11 y	Male	195 ( 99, 312)	57 ( 29, 91)	1 ( 1, 2)	253 ( 129, 404)	20 ( -6, 150)	95 ( 39, 219)	1 ( 0, 1)	39 ( 15, 88)	103 ( 49, 173)	159 ( 80, 253)
Nanchang	Jiangxi	East	12-17 y	Male	138 ( 56, 266)	46 ( 19, 90)	2 ( 1, 3)	186 ( 76, 358)	94 ( 3, 341)	116 ( 26, 316)	1 ( 0, 8)	16 ( 6, 48)	51 ( 26, 90)	82 ( 43, 127)
Nanchang	Jiangxi	East	<0.5 y	Female	512 ( 213, 1115)	160 ( 67, 350)	-1 ( -2, 0)	671 ( 280, 1462)	-228 ( -1218, -4)	164 ( 82, 262)	200 ( 0, 1328)	300 ( 35, 1358)	415 ( 106, 1384)	518 ( 174, 1414)
Nanchang	Jiangxi	East	0.5-1 y	Female	426 ( 222, 662)	102 ( 53, 159)	1 ( 0, 1)	529 ( 276, 822)	-2 ( -11, 1)	145 ( 68, 240)	0 ( 0, 0)	100 ( 47, 167)	240 ( 118, 383)	364 ( 184, 573)
Nanchang	Jiangxi	East	1-2 y	Female	541 ( 233, 1190)	122 ( 53, 268)	3 ( 1, 7)	666 ( 287, 1466)	233 ( 5, 1298)	295 ( 70, 1043)	5 ( 0, 76)	110 ( 51, 241)	248 ( 122, 426)	372 ( 188, 615)
Nanchang	Jiangxi	East	3-6 y	Female	305 ( 171, 454)	70 ( 39, 104)	1 ( 1, 1)	376 ( 210, 559)	-1 ( -7, 2)	98 ( 49, 152)	0 ( 0, 0)	75 ( 36, 121)	174 ( 90, 267)	262 ( 142, 395)
Nanchang	Jiangxi	East	7-11 y	Female	164 ( 83, 292)	42 ( 21, 74)	1 ( 1, 2)	207 ( 104, 369)	32 ( -10, 227)	85 ( 28, 267)	2 ( 0, 36)	39 ( 15, 91)	87 ( 42, 150)	129 ( 67, 207)
Nanchang	Jiangxi	East	12-17 y	Female	215 ( 82, 301)	79 ( 30, 111)	3 ( 1, 4)	297 ( 113, 416)	-251 ( -392, -7)	287 ( 64, 414)	271 ( 21, 414)	276 ( 41, 414)	280 ( 60, 414)	284 ( 77, 414)
Pingxiang	Jiangxi	East	<0.5 y	Male	411 ( 215, 629)	169 ( 89, 259)	5 ( 2, 7)	585 ( 306, 895)	6 ( 1, 12)	231 ( 112, 368)	0 ( 0, 0)	0 ( 0, 0)	111 ( 53, 178)	301 ( 151, 467)
Pingxiang	Jiangxi	East	0.5-1 y	Male	422 ( 222, 646)	158 ( 83, 243)	5 ( 3, 7)	585 ( 308, 896)	6 ( 2, 13)	216 ( 105, 342)	0 ( 0, 0)	0 ( 0, 0)	127 ( 62, 203)	316 ( 159, 489)
Pingxiang	Jiangxi	East	1-2 y	Male	597 ( 239, 1354)	211 ( 85, 480)	9 ( 4, 21)	817 ( 327, 1855)	351 ( 10, 1722)	459 ( 113, 1581)	4 ( 0, 52)	23 ( 0, 271)	178 ( 69, 492)	360 ( 167, 691)
Pingxiang	Jiangxi	East	3-6 y	Male	315 ( 172, 470)	111 ( 60, 165)	4 ( 2, 6)	430 ( 235, 641)	10 ( 2, 39)	149 ( 76, 227)	0 ( 0, 0)	0 ( 0, 0)	106 ( 51, 172)	241 ( 126, 366)
Pingxiang	Jiangxi	East	7-11 y	Male	154 ( 77, 258)	55 ( 27, 92)	3 ( 1, 4)	212 ( 105, 354)	23 ( 2, 137)	83 ( 36, 181)	0 ( 0, 0)	0 ( 0, 0)	47 ( 22, 79)	110 ( 56, 172)
Pingxiang	Jiangxi	East	12-17 y	Male	120 ( 45, 248)	52 ( 19, 107)	2 ( 1, 4)	174 ( 65, 359)	97 ( 3, 348)	122 ( 26, 338)	0 ( 0, 0)	4 ( 0, 40)	31 ( 12, 79)	64 ( 30, 116)
Pingxiang	Jiangxi	East	<0.5 y	Female	314 ( 161, 492)	119 ( 61, 186)	4 ( 2, 6)	437 ( 224, 684)	5 ( 1, 10)	163 ( 77, 266)	0 ( 0, 0)	0 ( 0, 0)	95 ( 45, 155)	235 ( 117, 372)
Pingxiang	Jiangxi	East	0.5-1 y	Female	338 ( 175, 528)	99 ( 51, 155)	3 ( 1, 4)	440 ( 227, 687)	4 ( 1, 8)	136 ( 65, 218)	0 ( 0, 0)	0 ( 0, 0)	127 ( 61, 205)	264 ( 132, 416)
Pingxiang	Jiangxi	East	1-2 y	Female	467 ( 186, 1083)	130 ( 52, 301)	5 ( 2, 12)	602 ( 239, 1395)	245 ( 6, 1280)	308 ( 69, 1110)	3 ( 0, 45)	19 ( 0, 198)	156 ( 66, 360)	289 ( 137, 530)
Pingxiang	Jiangxi	East	3-6 y	Female	243 ( 134, 366)	67 ( 37, 101)	2 ( 1, 3)	313 ( 172, 471)	3 ( 1, 6)	93 ( 47, 144)	0 ( 0, 0)	0 ( 0, 0)	94 ( 48, 145)	190 ( 102, 290)
Pingxiang	Jiangxi	East	7-11 y	Female	131 ( 64, 266)	41 ( 20, 82)	2 ( 1, 4)	174 ( 85, 353)	35 ( 2, 225)	68 ( 25, 202)	0 ( 0, 0)	1 ( 0, 14)	44 ( 21, 82)	91 ( 47, 151)
Pingxiang	Jiangxi	East	12-17 y	Female	120 ( 42, 236)	59 ( 20, 115)	1 ( 1, 3)	180 ( 63, 354)	43 ( -190, 304)	144 ( 28, 344)	0 ( 0, 0)	2 ( 0, 25)	26 ( 10, 67)	57 ( 27, 104)
Shangrao	Jiangxi	East	<0.5 y	Male	634 ( 222, 1482)	285 ( 100, 667)	-2 ( -4, -1)	918 ( 322, 2145)	-424 ( -1667, -8)	361 ( 122, 923)	381 ( 0, 1984)	448 ( 0, 2021)	578 ( 56, 2046)	713 ( 164, 2089)
Shangrao	Jiangxi	East	0.5-1 y	Male	402 ( 212, 619)	166 ( 87, 255)	1 ( 1, 2)	569 ( 300, 876)	-1 ( -7, 3)	225 ( 110, 354)	0 ( 0, 0)	0 ( 0, 0)	100 ( 48, 158)	291 ( 149, 451)
Shangrao	Jiangxi	East	1-2 y	Male	618 ( 231, 1403)	247 ( 93, 562)	0 ( -1, 0)	865 ( 324, 1964)	244 ( -465, 1747)	519 ( 122, 1834)	26 ( 0, 404)	49 ( 0, 612)	192 ( 60, 803)	372 ( 160, 951)
Shangrao	Jiangxi	East	3-6 y	Male	305 ( 163, 461)	119 ( 64, 180)	0 ( -1, 0)	423 ( 227, 641)	-15 ( -81, -1)	158 ( 80, 243)	0 ( 0, 0)	1 ( 0, 9)	94 ( 40, 196)	230 ( 116, 377)
Shangrao	Jiangxi	East	7-11 y	Male	150 ( 73, 263)	59 ( 29, 103)	1 ( 1, 2)	210 ( 102, 369)	24 ( 1, 167)	93 ( 38, 233)	0 ( 0, 0)	1 ( 0, 0)	43 ( 18, 89)	106 ( 51, 175)
Shangrao	Jiangxi	East	12-17 y	Male	119 ( 42, 250)	55 ( 19, 115)	2 ( 1, 4)	175 ( 62, 368)	103 ( 3, 361)	123 ( 26, 340)	4 ( 0, 50)	11 ( 0, 86)	36 ( 9, 124)	68 ( 27, 157)
Shangrao	Jiangxi	East	<0.5 y	Female	514 ( 162, 1170)	213 ( 67, 486)	-1 ( -2, 0)	727 ( 229, 1653)	-406 ( -1450, -7)	275 ( 83, 699)	350 ( 0, 1545)	404 ( 0, 1581)	497 ( 46, 1622)	591 ( 124, 1643)
Shangrao	Jiangxi	East	0.5-1 y	Female	321 ( 164, 503)	103 ( 53, 161)	1 ( 0, 2)	424 ( 218, 666)	0 ( -3, 3)	140 ( 66, 227)	0 ( 0, 0)	0 ( 0, 0)	104 ( 50, 173)	243 ( 122, 388)
Shangrao	Jiangxi	East	1-2 y	Female	475 ( 176, 1148)	150 ( 56, 363)	-1 ( -3, 0)	624 ( 232, 1508)	183 ( -244, 1263)	355 ( 73, 1376)	12 ( 0, 168)	28 ( 0, 327)	151 ( 58, 471)	285 ( 128, 624)
Shangrao	Jiangxi	East	3-6 y	Female	236 ( 127, 362)	73 ( 40, 112)	0 ( 0, 0)	310 ( 167, 474)	-12 ( -59, -1)	99 ( 49, 156)	0 ( 0, 0)	2 ( 0, 25)	86 ( 40, 164)	183 ( 94, 292)
Shangrao	Jiangxi	East	7-11 y	Female	128 ( 60, 265)	44 ( 21, 91)	1 ( 1, 3)	173 ( 81, 358)	38 ( 1, 276)	78 ( 26, 253)	0 ( 0, 0)	2 ( 0, 36)	41 ( 17, 104)	88 ( 43, 158)
Shangrao	Jiangxi	East	12-17 y	Female	111 ( 39, 234)	56 ( 20, 118)	2 ( 1, 4)	168 ( 59, 356)	101 ( 4, 343)	121 ( 26, 332)	3 ( 0, 41)	11 ( 0, 79)	36 ( 8, 115)	66 ( 26, 147)
Xinyu	Jiangxi	East	<0.5 y	Male	433 ( 227, 662)	168 ( 88, 257)	5 ( 3, 8)	606 ( 318, 927)	6 ( 1, 13)	231 ( 114, 369)	0 ( 0, 0)	0 ( 0, 0)	140 ( 68, 222)	327 ( 166, 509)
Xinyu	Jiangxi	East	0.5-1 y	Male	725 ( 259, 1562)	262 ( 94, 565)	4 ( 1, 9)	991 ( 354, 2136)	-514 ( -1798, -11)	702 ( 128, 2055)	277 ( 0, 1457)	369 ( 0, 1538)	524 ( 94, 1622)	666 ( 195, 1692)
Xinyu	Jiangxi	East	1-2 y	Male	607 ( 249, 1377)	197 ( 81, 447)	13 ( 5, 29)	817 ( 335, 1854)	328 ( 13, 1678)	444 ( 107, 1577)	0 ( 0, 0)	3 ( 0, 39)	166 ( 83, 282)	350 ( 180, 547)
Xinyu	Jiangxi	East	3-6 y	Male	355 ( 184, 570)	119 ( 62, 192)	4 ( 2, 6)	478 ( 247, 767)	54 ( 2, 359)	141 ( 67, 224)	13 ( 0, 188)	37 ( 0, 338)	170 ( 65, 465)	297 ( 139, 599)
Xinyu	Jiangxi	East	7-11 y	Male	163 ( 80, 272)	54 ( 27, 90)	3 ( 1, 5)	220 ( 108, 368)	26 ( 3, 150)	87 ( 35, 203)	0 ( 0, 0)	1 ( 0, 11)	58 ( 28, 99)	120 ( 60, 191)
Xinyu	Jiangxi	East	12-17 y	Male	122 ( 46, 255)	48 ( 18, 101)	3 ( 1, 6)	174 ( 65, 362)	94 ( 4, 338)	115 ( 25, 330)	0 ( 0, 0)	4 ( 0, 37)	33 ( 14, 78)	66 ( 32, 114)
Xinyu	Jiangxi	East	<0.5 y	Female	331 ( 170, 520)	119 ( 61, 186)	4 ( 2, 6)	454 ( 232, 712)	4 ( 0, 9)	164 ( 78, 268)	0 ( 0, 0)	0 ( 0, 0)	117 ( 56, 190)	254 ( 127, 405)
Xinyu	Jiangxi	East	0.5-1 y	Female	432 ( 188, 908)	123 ( 53, 258)	2 ( 1, 4)	556 ( 242, 1169)	-146 ( -874, -3)	253 ( 70, 961)	52 ( 0, 592)	112 ( 0, 700)	249 ( 76, 803)	371 ( 146, 907)
Xinyu	Jiangxi	East	1-2 y	Female	477 ( 193, 1141)	124 ( 50, 296)	7 ( 3, 16)	608 ( 246, 1453)	231 ( 6, 1278)	315 ( 69, 1228)	0 ( 0, 0)	10 ( 0, 95)	157 ( 75, 287)	290 ( 145, 475)
Xinyu	Jiangxi	East	3-6 y	Female	267 ( 143, 425)	71 ( 38, 113)	2 ( 1, 3)	340 ( 182, 541)	23 ( 2, 148)	87 ( 45, 139)	2 ( 0, 21)	25 ( 1, 154)	129 ( 58, 264)	221 ( 112, 380)
Xinyu	Jiangxi	East	7-11 y	Female	139 ( 67, 270)	40 ( 19, 78)	2 ( 1, 5)	182 ( 88, 352)	38 ( 2, 233)	74 ( 25, 232)	0 ( 0, 0)	3 ( 0, 38)	53 ( 25, 97)	99 ( 51, 161)
Xinyu	Jiangxi	East	12-17 y	Female	111 ( 44, 229)	49 ( 19, 100)	3 ( 1, 6)	163 ( 64, 335)	87 ( 4, 315)	111 ( 26, 305)	0 ( 0, 0)	3 ( 0, 30)	29 ( 12, 69)	60 ( 29, 105)
Yichun	Jiangxi	East	<0.5 y	Male	420 ( 219, 649)	178 ( 93, 276)	2 ( 1, 2)	599 ( 313, 927)	-2 ( -22, 13)	245 ( 118, 396)	0 ( 0, 0)	0 ( 0, 0)	120 ( 56, 199)	309 ( 156, 484)
Yichun	Jiangxi	East	0.5-1 y	Male	435 ( 227, 678)	168 ( 87, 262)	1 ( 1, 2)	603 ( 315, 941)	-16 ( -89, 0)	236 ( 112, 405)	0 ( 0, 0)	2 ( 0, 12)	148 ( 66, 270)	334 ( 166, 548)
Yichun	Jiangxi	East	1-2 y	Male	605 ( 242, 1431)	216 ( 86, 510)	8 ( 3, 18)	829 ( 331, 1959)	364 ( 10, 1877)	441 ( 112, 1493)	0 ( 0, 0)	16 ( 0, 199)	170 ( 71, 442)	353 ( 170, 670)
Yichun	Jiangxi	East	3-6 y	Male	314 ( 172, 466)	114 ( 62, 169)	1 ( 1, 2)	429 ( 235, 637)	2 ( -1, 5)	155 ( 79, 238)	0 ( 0, 0)	0 ( 0, 0)	103 ( 52, 159)	238 ( 127, 359)
Yichun	Jiangxi	East	7-11 y	Male	156 ( 77, 254)	58 ( 29, 95)	1 ( 0, 2)	215 ( 107, 351)	21 ( 1, 159)	90 ( 38, 204)	0 ( 0, 0)	0 ( 0, 0)	48 ( 23, 78)	111 ( 56, 173)
Yichun	Jiangxi	East	12-17 y	Male	116 ( 47, 245)	51 ( 20, 107)	1 ( 0, 3)	169 ( 67, 355)	86 ( 2, 341)	116 ( 28, 329)	0 ( 0, 0)	0 ( 0, 3)	23 ( 12, 47)	57 ( 30, 90)
Yichun	Jiangxi	East	<0.5 y	Female	321 ( 164, 510)	126 ( 64, 201)	1 ( 0, 1)	448 ( 228, 711)	-4 ( -23, 4)	175 ( 81, 295)	0 ( 0, 0)	0 ( 0, 0)	100 ( 47, 166)	239 ( 118, 382)
Yichun	Jiangxi	East	0.5-1 y	Female	362 ( 179, 626)	109 ( 54, 189)	0 ( 0, 0)	471 ( 233, 815)	-40 ( -269, -1)	170 ( 69, 393)	8 ( 0, 101)	28 ( 0, 261)	167 ( 66, 425)	299 ( 137, 581)
Yichun	Jiangxi	East	1-2 y	Female	474 ( 184, 1119)	133 ( 52, 314)	3 ( 1, 8)	611 ( 237, 1441)	255 ( 5, 1304)	296 ( 70, 1005)	4 ( 0, 56)	25 ( 0, 222)	163 ( 66, 387)	295 ( 137, 557)
Yichun	Jiangxi	East	3-6 y	Female	244 ( 135, 367)	70 ( 39, 105)	1 ( 1, 2)	315 ( 174, 473)	1 ( 0, 4)	96 ( 49, 149)	0 ( 0, 0)	0 ( 0, 0)	95 ( 49, 148)	192 ( 103, 291)
Yichun	Jiangxi	East	7-11 y	Female	133 ( 65, 260)	43 ( 21, 84)	1 ( 0, 2)	176 ( 86, 345)	34 ( 1, 259)	73 ( 27, 228)	0 ( 0, 0)	0 ( 0, 7)	43 ( 22, 73)	91 ( 48, 142)
Yichun	Jiangxi	East	12-17 y	Female	198 ( 68, 281)	95 ( 33, 135)	2 ( 1, 3)	295 ( 101, 418)	-254 ( -393, -9)	288 ( 67, 417)	269 ( 3, 416)	274 ( 25, 416)	279 ( 45, 417)	283 ( 67, 417)
Yingtan	Jiangxi	East	<0.5 y	Male	436 ( 190, 1016)	213 ( 93, 498)	4 ( 2, 9)	653 ( 285, 1522)	-140 ( -1005, 1)	384 ( 120, 1379)	22 ( 0, 434)	41 ( 0, 607)	127 ( 19, 775)	314 ( 122, 946)
Yingtan	Jiangxi	East	0.5-1 y	Male	616 ( 206, 1445)	276 ( 92, 647)	5 ( 2, 12)	897 ( 300, 2104)	-458 ( -1752, -6)	675 ( 123, 2044)	88 ( 0, 749)	143 ( 0, 909)	263 ( 29, 1053)	435 ( 132, 1193)
Yingtan	Jiangxi	East	1-2 y	Male	732 ( 228, 1537)	293 ( 91, 615)	14 ( 4, 29)	1038 ( 323, 2181)	-207 ( -1721, 1346)	366 ( 94, 1543)	354 ( 0, 1909)	419 ( 0, 1939)	546 ( 48, 1989)	685 ( 161, 2010)
Yingtan	Jiangxi	East	3-6 y	Male	270 ( 148, 405)	108 ( 59, 162)	5 ( 3, 8)	383 ( 210, 574)	7 ( 3, 15)	147 ( 74, 224)	0 ( 0, 0)	0 ( 0, 0)	45 ( 22, 72)	187 ( 98, 283)
Yingtan	Jiangxi	East	7-11 y	Male	135 ( 66, 236)	54 ( 26, 95)	3 ( 2, 6)	193 ( 94, 337)	25 ( 3, 166)	82 ( 35, 193)	0 ( 0, 0)	0 ( 0, 0)	21 ( 9, 39)	87 ( 43, 137)
Yingtan	Jiangxi	East	12-17 y	Male	109 ( 39, 249)	51 ( 18, 118)	4 ( 1, 9)	164 ( 59, 376)	96 ( 4, 362)	107 ( 24, 313)	0 ( 0, 0)	0 ( 0, 5)	14 ( 5, 48)	48 ( 23, 91)
Yingtan	Jiangxi	East	<0.5 y	Female	323 ( 141, 709)	146 ( 64, 320)	3 ( 1, 6)	471 ( 206, 1034)	-95 ( -706, 1)	258 ( 82, 897)	12 ( 0, 234)	25 ( 0, 375)	93 ( 19, 500)	233 ( 92, 644)
Yingtan	Jiangxi	East	0.5-1 y	Female	391 ( 154, 903)	137 ( 54, 316)	2 ( 1, 6)	531 ( 209, 1225)	-184 ( -1043, -2)	310 ( 72, 1121)	24 ( 0, 344)	48 ( 0, 469)	144 ( 33, 596)	278 ( 106, 708)
Yingtan	Jiangxi	East	1-2 y	Female	420 ( 160, 1010)	132 ( 50, 317)	7 ( 3, 16)	559 ( 213, 1343)	224 ( 2, 1251)	321 ( 68, 1242)	0 ( 0, 0)	2 ( 0, 27)	88 ( 37, 204)	229 ( 109, 398)
Yingtan	Jiangxi	East	3-6 y	Female	210 ( 115, 317)	67 ( 37, 101)	3 ( 2, 5)	279 ( 153, 422)	4 ( 2, 8)	91 ( 46, 142)	0 ( 0, 0)	0 ( 0, 0)	50 ( 25, 79)	151 ( 81, 231)
Yingtan	Jiangxi	East	7-11 y	Female	116 ( 56, 245)	41 ( 20, 86)	3 ( 1, 6)	160 ( 77, 337)	36 ( 2, 252)	68 ( 25, 218)	0 ( 0, 0)	0 ( 0, 0)	21 ( 10, 41)	71 ( 37, 114)
Yingtan	Jiangxi	East	12-17 y	Female	99 ( 35, 207)	53 ( 19, 111)	3 ( 1, 6)	155 ( 54, 324)	85 ( 3, 303)	116 ( 25, 308)	0 ( 0, 0)	0 ( 0, 7)	12 ( 3, 45)	45 ( 21, 79)
Binzhou	Shandong	East	<0.5 y	Male	773 ( 405, 1216)	283 ( 148, 445)	13 ( 7, 20)	1069 ( 559, 1681)	18 ( 5, 47)	429 ( 201, 718)	116 ( 40, 220)	338 ( 158, 568)	536 ( 263, 875)	712 ( 358, 1150)
Binzhou	Shandong	East	0.5-1 y	Male	1061 ( 428, 1976)	431 ( 174, 803)	15 ( 6, 28)	1507 ( 608, 2807)	-490 ( -1508, 1)	1155 ( 254, 2768)	84 ( 0, 422)	305 ( 138, 695)	507 ( 249, 904)	687 ( 350, 1160)
Binzhou	Shandong	East	1-2 y	Male	773 ( 403, 1216)	281 ( 147, 443)	15 ( 8, 24)	1069 ( 557, 1683)	30 ( 9, 106)	432 ( 199, 725)	113 ( 37, 224)	335 ( 155, 562)	533 ( 260, 866)	710 ( 356, 1143)
Binzhou	Shandong	East	3-6 y	Male	560 ( 313, 833)	204 ( 114, 304)	12 ( 7, 17)	775 ( 434, 1154)	27 ( 8, 92)	315 ( 151, 518)	77 ( 27, 142)	238 ( 115, 384)	383 ( 197, 594)	511 ( 275, 775)
Binzhou	Shandong	East	7-11 y	Male	257 ( 139, 383)	97 ( 52, 144)	4 ( 2, 5)	357 ( 193, 533)	-1 ( -13, 4)	147 ( 69, 237)	40 ( 13, 77)	113 ( 53, 183)	179 ( 88, 282)	237 ( 121, 359)
Binzhou	Shandong	East	12-17 y	Male	195 ( 79, 320)	83 ( 34, 136)	6 ( 2, 10)	284 ( 115, 466)	59 ( -328, 440)	230 ( 49, 460)	33 ( 4, 127)	70 ( 27, 162)	104 ( 46, 193)	134 ( 66, 227)
Binzhou	Shandong	East	<0.5 y	Female	551 ( 280, 886)	216 ( 110, 348)	10 ( 5, 16)	777 ( 395, 1250)	17 ( 4, 64)	329 ( 149, 577)	64 ( 19, 133)	228 ( 102, 395)	374 ( 178, 627)	505 ( 248, 835)
Binzhou	Shandong	East	0.5-1 y	Female	847 ( 340, 1559)	223 ( 90, 411)	9 ( 3, 16)	1079 ( 434, 1986)	-334 ( -1112, 2)	738 ( 130, 1930)	190 ( 81, 458)	341 ( 160, 628)	475 ( 231, 808)	595 ( 295, 958)
Binzhou	Shandong	East	1-2 y	Female	642 ( 331, 1011)	154 ( 79, 243)	8 ( 4, 13)	805 ( 414, 1267)	13 ( 5, 29)	241 ( 109, 410)	205 ( 91, 349)	353 ( 168, 588)	486 ( 239, 791)	605 ( 304, 973)
Binzhou	Shandong	East	3-6 y	Female	454 ( 251, 673)	110 ( 61, 163)	6 ( 3, 9)	570 ( 315, 845)	8 ( 3, 16)	171 ( 83, 274)	142 ( 66, 230)	248 ( 125, 385)	343 ( 178, 523)	427 ( 228, 640)
Binzhou	Shandong	East	7-11 y	Female	219 ( 121, 326)	61 ( 34, 91)	3 ( 1, 4)	282 ( 157, 421)	-1 ( -20, 4)	96 ( 46, 157)	64 ( 28, 113)	117 ( 57, 191)	164 ( 85, 257)	206 ( 111, 315)
Binzhou	Shandong	East	12-17 y	Female	174 ( 75, 301)	70 ( 30, 121)	3 ( 1, 6)	248 ( 107, 428)	53 ( -145, 370)	183 ( 43, 408)	30 ( 5, 111)	66 ( 28, 150)	98 ( 46, 183)	127 ( 63, 214)
Dezhou	Shandong	East	<0.5 y	Male	647 ( 336, 1026)	297 ( 154, 471)	11 ( 6, 18)	955 ( 496, 1515)	9 ( -15, 33)	425 ( 201, 711)	0 ( 0, 0)	150 ( 61, 278)	368 ( 176, 620)	563 ( 280, 920)
Dezhou	Shandong	East	0.5-1 y	Male	704 ( 329, 1328)	354 ( 165, 668)	12 ( 6, 23)	1069 ( 500, 2019)	-116 ( -864, 14)	623 ( 224, 1745)	14 ( 0, 237)	146 ( 46, 498)	365 ( 161, 739)	559 ( 268, 965)
Dezhou	Shandong	East	1-2 y	Male	647 ( 334, 1033)	299 ( 155, 478)	11 ( 6, 18)	957 ( 494, 1530)	19 ( 1, 79)	436 ( 204, 744)	0 ( 0, 0)	144 ( 59, 268)	363 ( 174, 610)	558 ( 279, 916)
Dezhou	Shandong	East	3-6 y	Male	469 ( 257, 706)	219 ( 120, 330)	9 ( 5, 13)	697 ( 382, 1049)	24 ( 4, 96)	323 ( 156, 529)	0 ( 0, 0)	101 ( 42, 177)	260 ( 128, 418)	402 ( 210, 628)
Dezhou	Shandong	East	7-11 y	Male	215 ( 112, 328)	101 ( 53, 154)	4 ( 2, 6)	320 ( 167, 488)	-4 ( -47, 5)	150 ( 69, 259)	0 ( 0, 0)	44 ( 18, 78)	117 ( 57, 186)	182 ( 91, 281)
Dezhou	Shandong	East	12-17 y	Male	188 ( 71, 307)	104 ( 39, 170)	4 ( 2, 7)	295 ( 112, 483)	-32 ( -454, 424)	260 ( 58, 477)	117 ( 0, 409)	143 ( 15, 414)	168 ( 36, 419)	191 ( 56, 424)
Dezhou	Shandong	East	<0.5 y	Female	462 ( 232, 750)	227 ( 114, 369)	9 ( 4, 14)	697 ( 350, 1132)	10 ( -12, 45)	325 ( 147, 565)	0 ( 0, 0)	94 ( 35, 183)	254 ( 115, 430)	398 ( 190, 658)
Dezhou	Shandong	East	0.5-1 y	Female	556 ( 273, 937)	181 ( 89, 305)	7 ( 4, 12)	745 ( 366, 1254)	-34 ( -326, 10)	311 ( 120, 769)	29 ( 0, 145)	196 ( 85, 359)	346 ( 162, 591)	480 ( 234, 794)
Dezhou	Shandong	East	1-2 y	Female	539 ( 275, 859)	164 ( 83, 261)	7 ( 4, 12)	710 ( 362, 1132)	10 ( 3, 21)	243 ( 111, 412)	35 ( 7, 76)	202 ( 92, 341)	351 ( 167, 579)	484 ( 239, 791)
Dezhou	Shandong	East	3-6 y	Female	381 ( 207, 571)	118 ( 64, 177)	4 ( 2, 6)	504 ( 274, 754)	5 ( 1, 10)	175 ( 84, 278)	21 ( 4, 45)	140 ( 68, 223)	247 ( 126, 381)	342 ( 180, 519)
Dezhou	Shandong	East	7-11 y	Female	184 ( 100, 278)	64 ( 35, 97)	3 ( 2, 4)	251 ( 137, 379)	-3 ( -36, 4)	99 ( 47, 178)	2 ( 0, 12)	60 ( 29, 98)	113 ( 58, 176)	161 ( 86, 245)
Dezhou	Shandong	East	12-17 y	Female	143 ( 62, 271)	73 ( 32, 138)	3 ( 1, 5)	218 ( 95, 414)	92 ( -1, 386)	155 ( 42, 393)	4 ( 0, 46)	30 ( 11, 86)	66 ( 30, 125)	98 ( 48, 162)
Dongying	Shandong	East	<0.5 y	Male	1073 ( 422, 1935)	457 ( 180, 824)	3 ( 1, 6)	1533 ( 604, 2765)	-546 ( -1521, -9)	1212 ( 249, 2733)	299 ( 9, 1141)	500 ( 136, 1308)	679 ( 246, 1474)	839 ( 347, 1616)
Dongying	Shandong	East	0.5-1 y	Male	1075 ( 421, 1936)	489 ( 191, 880)	6 ( 2, 11)	1569 ( 615, 2827)	-294 ( -1453, 1389)	1100 ( 216, 2708)	251 ( 0, 1638)	455 ( 125, 1714)	639 ( 238, 1766)	803 ( 340, 1839)
Dongying	Shandong	East	1-2 y	Male	750 ( 383, 1187)	315 ( 161, 498)	4 ( 2, 7)	1069 ( 546, 1692)	-22 ( -210, 36)	497 ( 216, 958)	61 ( 6, 199)	289 ( 127, 527)	492 ( 234, 815)	673 ( 333, 1086)
Dongying	Shandong	East	3-6 y	Male	538 ( 298, 802)	223 ( 124, 333)	6 ( 3, 8)	767 ( 425, 1144)	15 ( -31, 112)	348 ( 163, 600)	36 ( 3, 106)	202 ( 95, 338)	350 ( 179, 549)	482 ( 256, 732)
Dongying	Shandong	East	7-11 y	Male	244 ( 129, 366)	102 ( 54, 152)	2 ( 1, 3)	348 ( 184, 521)	-5 ( -38, 3)	154 ( 71, 256)	15 ( 1, 43)	91 ( 40, 151)	159 ( 77, 252)	220 ( 111, 338)
Dongying	Shandong	East	12-17 y	Male	179 ( 73, 305)	87 ( 35, 148)	2 ( 1, 4)	268 ( 110, 457)	121 ( -131, 436)	210 ( 47, 445)	35 ( 0, 143)	72 ( 21, 180)	105 ( 42, 212)	135 ( 61, 242)
Dongying	Shandong	East	<0.5 y	Female	768 ( 293, 1418)	348 ( 133, 643)	3 ( 1, 5)	1119 ( 427, 2066)	-406 ( -1147, -5)	895 ( 181, 2026)	217 ( 0, 860)	363 ( 86, 990)	494 ( 164, 1105)	611 ( 237, 1218)
Dongying	Shandong	East	0.5-1 y	Female	864 ( 340, 1528)	261 ( 103, 462)	2 ( 1, 3)	1127 ( 443, 1993)	-288 ( -1094, 600)	771 ( 144, 1921)	253 ( 64, 849)	396 ( 146, 951)	524 ( 218, 1090)	638 ( 288, 1199)
Dongying	Shandong	East	1-2 y	Female	617 ( 314, 975)	171 ( 87, 270)	2 ( 1, 3)	790 ( 402, 1248)	-6 ( -45, 6)	269 ( 119, 476)	160 ( 68, 286)	313 ( 145, 530)	450 ( 218, 747)	573 ( 283, 926)
Dongying	Shandong	East	3-6 y	Female	432 ( 237, 640)	119 ( 65, 177)	3 ( 2, 4)	555 ( 304, 821)	1 ( -11, 7)	183 ( 89, 293)	104 ( 47, 171)	215 ( 107, 335)	313 ( 161, 479)	401 ( 213, 604)
Dongying	Shandong	East	7-11 y	Female	207 ( 114, 306)	64 ( 35, 95)	2 ( 1, 3)	273 ( 150, 404)	-2 ( -27, 3)	100 ( 48, 171)	41 ( 17, 73)	97 ( 48, 155)	146 ( 76, 225)	190 ( 101, 288)
Dongying	Shandong	East	12-17 y	Female	168 ( 71, 290)	77 ( 32, 133)	1 ( 0, 2)	246 ( 103, 425)	54 ( -152, 370)	185 ( 45, 410)	42 ( 2, 151)	77 ( 23, 183)	108 ( 42, 216)	135 ( 59, 242)
Heze	Shandong	East	<0.5 y	Male	620 ( 316, 990)	308 ( 157, 491)	9 ( 4, 14)	936 ( 478, 1496)	7 ( -19, 29)	442 ( 208, 752)	0 ( 0, 0)	103 ( 39, 192)	327 ( 153, 548)	526 ( 258, 859)
Heze	Shandong	East	0.5-1 y	Male	611 ( 310, 973)	323 ( 163, 514)	9 ( 5, 15)	943 ( 478, 1502)	-1 ( -54, 23)	458 ( 216, 776)	1 ( 0, 0)	103 ( 30, 236)	326 ( 148, 561)	525 ( 253, 870)
Heze	Shandong	East	1-2 y	Male	798 ( 345, 1620)	408 ( 176, 828)	8 ( 4, 17)	1215 ( 525, 2464)	-235 ( -1232, 95)	816 ( 231, 2336)	9 ( 0, 115)	128 ( 40, 393)	348 ( 156, 651)	545 ( 258, 925)
Heze	Shandong	East	3-6 y	Male	455 ( 249, 689)	227 ( 124, 345)	7 ( 4, 11)	689 ( 377, 1045)	14 ( -25, 79)	337 ( 161, 561)	0 ( 0, 0)	75 ( 28, 136)	236 ( 117, 378)	381 ( 200, 585)
Heze	Shandong	East	7-11 y	Male	204 ( 108, 305)	100 ( 53, 150)	4 ( 2, 5)	308 ( 162, 460)	2 ( -3, 7)	143 ( 68, 225)	0 ( 0, 0)	32 ( 13, 55)	106 ( 51, 166)	173 ( 86, 262)
Heze	Shandong	East	12-17 y	Male	155 ( 62, 286)	85 ( 34, 157)	6 ( 3, 12)	247 ( 99, 454)	147 ( 6, 444)	183 ( 46, 429)	0 ( 0, 0)	6 ( 0, 23)	43 ( 22, 74)	80 ( 45, 121)
Heze	Shandong	East	<0.5 y	Female	442 ( 221, 722)	235 ( 117, 383)	6 ( 3, 10)	683 ( 341, 1115)	8 ( -9, 41)	337 ( 153, 585)	0 ( 0, 0)	60 ( 20, 118)	224 ( 103, 378)	371 ( 178, 615)
Heze	Shandong	East	0.5-1 y	Female	511 ( 258, 816)	177 ( 89, 283)	6 ( 3, 9)	694 ( 350, 1108)	4 ( -6, 13)	260 ( 119, 445)	1 ( 0, 11)	161 ( 71, 280)	315 ( 149, 522)	452 ( 221, 745)
Heze	Shandong	East	1-2 y	Female	530 ( 267, 856)	174 ( 88, 281)	5 ( 2, 8)	708 ( 357, 1145)	-2 ( -70, 25)	268 ( 116, 487)	7 ( 0, 45)	175 ( 78, 302)	327 ( 155, 540)	463 ( 226, 760)
Heze	Shandong	East	3-6 y	Female	367 ( 199, 548)	122 ( 66, 182)	4 ( 2, 6)	493 ( 267, 737)	3 ( -3, 10)	180 ( 88, 286)	1 ( 0, 10)	118 ( 57, 191)	227 ( 116, 350)	324 ( 171, 492)
Heze	Shandong	East	7-11 y	Female	174 ( 96, 260)	63 ( 35, 95)	3 ( 1, 4)	241 ( 133, 359)	2 ( -3, 6)	93 ( 46, 147)	0 ( 0, 0)	50 ( 23, 81)	104 ( 54, 162)	153 ( 82, 232)
Heze	Shandong	East	12-17 y	Female	137 ( 57, 270)	72 ( 30, 141)	3 ( 1, 7)	212 ( 88, 418)	95 ( 3, 397)	147 ( 39, 393)	0 ( 0, 0)	13 ( 0, 31)	50 ( 26, 82)	84 ( 45, 127)
Jinan	Shandong	East	<0.5 y	Male	875 ( 464, 1368)	274 ( 145, 428)	17 ( 9, 26)	1165 ( 618, 1822)	14 ( -10, 43)	440 ( 202, 757)	286 ( 127, 499)	490 ( 236, 815)	671 ( 335, 1086)	833 ( 426, 1331)
Jinan	Shandong	East	0.5-1 y	Male	853 ( 451, 1339)	290 ( 153, 455)	17 ( 9, 26)	1160 ( 613, 1820)	10 ( -13, 30)	463 ( 214, 781)	256 ( 109, 452)	462 ( 219, 771)	647 ( 320, 1053)	811 ( 412, 1298)
Jinan	Shandong	East	1-2 y	Male	1246 ( 516, 2163)	411 ( 170, 713)	15 ( 6, 27)	1673 ( 693, 2903)	-627 ( -1611, -5)	1329 ( 253, 2861)	907 ( 143, 2268)	1040 ( 258, 2333)	1160 ( 364, 2411)	1267 ( 464, 2471)
Jinan	Shandong	East	3-6 y	Male	861 ( 385, 1444)	275 ( 123, 462)	17 ( 8, 29)	1153 ( 516, 1934)	-204 ( -1011, 871)	809 ( 179, 1859)	217 ( 0, 984)	362 ( 153, 1062)	493 ( 248, 1120)	610 ( 325, 1175)
Jinan	Shandong	East	7-11 y	Male	288 ( 157, 425)	91 ( 49, 134)	6 ( 3, 9)	385 ( 210, 567)	4 ( -1, 9)	144 ( 67, 229)	92 ( 41, 150)	160 ( 78, 249)	221 ( 111, 336)	275 ( 143, 414)
Jinan	Shandong	East	12-17 y	Male	210 ( 90, 335)	76 ( 32, 121)	7 ( 3, 11)	293 ( 125, 467)	41 ( -406, 420)	231 ( 49, 460)	65 ( 20, 186)	99 ( 41, 213)	129 ( 60, 240)	157 ( 78, 269)
Jinan	Shandong	East	<0.5 y	Female	626 ( 320, 1007)	210 ( 107, 337)	13 ( 7, 20)	849 ( 434, 1364)	11 ( -26, 56)	341 ( 149, 600)	188 ( 79, 338)	339 ( 155, 578)	473 ( 226, 787)	593 ( 290, 975)
Jinan	Shandong	East	0.5-1 y	Female	715 ( 373, 1123)	158 ( 83, 249)	10 ( 5, 15)	883 ( 461, 1387)	8 ( -2, 19)	261 ( 117, 444)	327 ( 151, 549)	463 ( 222, 764)	584 ( 286, 951)	692 ( 347, 1112)
Jinan	Shandong	East	1-2 y	Female	945 ( 413, 1633)	207 ( 90, 357)	7 ( 3, 12)	1159 ( 506, 2003)	-338 ( -1026, -1)	790 ( 146, 1986)	626 ( 176, 1536)	728 ( 253, 1586)	818 ( 316, 1630)	900 ( 381, 1670)
Jinan	Shandong	East	3-6 y	Female	674 ( 308, 1133)	145 ( 66, 244)	8 ( 4, 13)	827 ( 377, 1391)	-222 ( -803, 229)	551 ( 103, 1339)	218 ( 95, 485)	316 ( 165, 590)	404 ( 218, 683)	482 ( 269, 774)
Jinan	Shandong	East	7-11 y	Female	244 ( 137, 355)	57 ( 32, 83)	4 ( 2, 6)	305 ( 172, 445)	4 ( 2, 8)	93 ( 45, 150)	105 ( 52, 169)	153 ( 80, 237)	196 ( 106, 297)	235 ( 130, 350)
Jinan	Shandong	East	12-17 y	Female	182 ( 84, 308)	64 ( 29, 109)	3 ( 2, 6)	249 ( 115, 422)	70 ( -103, 377)	168 ( 43, 401)	52 ( 22, 110)	86 ( 41, 151)	116 ( 58, 187)	143 ( 73, 221)
Jining	Shandong	East	<0.5 y	Male	735 ( 367, 1257)	307 ( 153, 525)	12 ( 6, 20)	1054 ( 526, 1803)	-49 ( -491, 22)	512 ( 208, 1228)	72 ( 0, 674)	291 ( 104, 843)	493 ( 216, 1075)	673 ( 315, 1312)
Jining	Shandong	East	0.5-1 y	Male	675 ( 351, 1064)	302 ( 157, 476)	13 ( 7, 21)	991 ( 515, 1561)	20 ( 8, 44)	440 ( 208, 736)	0 ( 0, 0)	192 ( 84, 337)	406 ( 195, 669)	596 ( 297, 960)
Jining	Shandong	East	1-2 y	Male	694 ( 361, 1098)	296 ( 154, 468)	10 ( 5, 16)	1000 ( 520, 1582)	18 ( 4, 53)	434 ( 204, 729)	0 ( 0, 3)	215 ( 96, 369)	426 ( 206, 699)	614 ( 307, 990)
Jining	Shandong	East	3-6 y	Male	782 ( 307, 1339)	344 ( 135, 588)	11 ( 4, 18)	1137 ( 445, 1944)	-432 ( -1062, -5)	938 ( 193, 1915)	24 ( 0, 233)	148 ( 55, 392)	303 ( 154, 565)	440 ( 234, 723)
Jining	Shandong	East	7-11 y	Male	233 ( 123, 352)	100 ( 53, 151)	3 ( 2, 5)	336 ( 177, 508)	-4 ( -33, 3)	147 ( 68, 241)	4 ( 0, 40)	77 ( 33, 139)	146 ( 70, 237)	208 ( 104, 324)
Jining	Shandong	East	12-17 y	Male	192 ( 71, 309)	94 ( 35, 152)	5 ( 2, 9)	291 ( 108, 469)	-1 ( -453, 418)	250 ( 51, 457)	15 ( 0, 86)	50 ( 16, 127)	86 ( 37, 167)	118 ( 56, 200)
Jining	Shandong	East	<0.5 y	Female	520 ( 249, 905)	232 ( 111, 404)	9 ( 4, 16)	762 ( 365, 1325)	-26 ( -346, 34)	379 ( 152, 878)	37 ( 0, 441)	188 ( 62, 575)	338 ( 144, 743)	472 ( 214, 902)
Jining	Shandong	East	0.5-1 y	Female	569 ( 290, 904)	167 ( 85, 266)	7 ( 4, 12)	744 ( 379, 1182)	11 ( 4, 23)	250 ( 113, 423)	87 ( 33, 159)	249 ( 113, 418)	393 ( 189, 653)	521 ( 257, 852)
Jining	Shandong	East	1-2 y	Female	580 ( 296, 921)	162 ( 83, 257)	7 ( 3, 10)	749 ( 382, 1188)	9 ( 3, 19)	243 ( 110, 409)	102 ( 41, 183)	262 ( 120, 440)	405 ( 195, 671)	532 ( 263, 867)
Jining	Shandong	East	3-6 y	Female	488 ( 236, 907)	142 ( 68, 263)	4 ( 2, 8)	635 ( 306, 1178)	-124 ( -612, 1)	350 ( 100, 1077)	70 ( 27, 203)	184 ( 90, 335)	286 ( 147, 462)	377 ( 199, 585)
Jining	Shandong	East	7-11 y	Female	196 ( 108, 291)	63 ( 35, 94)	2 ( 1, 3)	261 ( 144, 388)	0 ( -8, 4)	95 ( 47, 153)	25 ( 8, 50)	82 ( 40, 133)	133 ( 69, 206)	178 ( 95, 270)
Jining	Shandong	East	12-17 y	Female	181 ( 70, 302)	86 ( 33, 143)	2 ( 1, 4)	269 ( 103, 449)	-18 ( -242, 330)	225 ( 47, 440)	8 ( 0, 58)	42 ( 17, 101)	77 ( 36, 140)	108 ( 54, 177)
Laiwu	Shandong	East	<0.5 y	Male	740 ( 386, 1167)	290 ( 151, 458)	9 ( 5, 15)	1040 ( 542, 1639)	12 ( -1, 43)	432 ( 203, 724)	58 ( 13, 124)	286 ( 133, 486)	490 ( 238, 802)	671 ( 338, 1086)
Laiwu	Shandong	East	0.5-1 y	Male	719 ( 374, 1131)	304 ( 158, 478)	10 ( 5, 17)	1033 ( 538, 1626)	14 ( 4, 36)	448 ( 211, 748)	26 ( 0, 76)	258 ( 117, 438)	464 ( 225, 761)	649 ( 325, 1048)
Laiwu	Shandong	East	1-2 y	Male	740 ( 384, 1167)	292 ( 151, 460)	10 ( 5, 16)	1041 ( 541, 1643)	19 ( 4, 71)	435 ( 204, 737)	56 ( 11, 120)	284 ( 131, 479)	488 ( 237, 795)	670 ( 336, 1079)
Laiwu	Shandong	East	3-6 y	Male	538 ( 301, 814)	216 ( 121, 327)	6 ( 4, 10)	760 ( 425, 1150)	19 ( 2, 89)	326 ( 156, 535)	40 ( 7, 89)	206 ( 97, 335)	353 ( 179, 559)	485 ( 259, 745)
Laiwu	Shandong	East	7-11 y	Male	244 ( 130, 362)	98 ( 52, 146)	3 ( 1, 4)	344 ( 184, 512)	2 ( -2, 6)	144 ( 69, 225)	17 ( 3, 36)	93 ( 43, 148)	161 ( 80, 245)	221 ( 112, 333)
Laiwu	Shandong	East	12-17 y	Male	176 ( 75, 300)	78 ( 33, 133)	6 ( 3, 10)	260 ( 110, 443)	150 ( 8, 429)	176 ( 46, 406)	7 ( 0, 73)	37 ( 0, 113)	74 ( 37, 146)	108 ( 59, 181)
Laiwu	Shandong	East	<0.5 y	Female	528 ( 267, 842)	221 ( 112, 353)	8 ( 4, 12)	757 ( 383, 1208)	14 ( 1, 69)	329 ( 149, 554)	22 ( 0, 67)	191 ( 84, 331)	341 ( 161, 568)	475 ( 232, 776)
Laiwu	Shandong	East	0.5-1 y	Female	606 ( 312, 957)	167 ( 86, 264)	6 ( 3, 10)	780 ( 401, 1231)	8 ( 2, 18)	254 ( 116, 422)	148 ( 65, 256)	303 ( 142, 506)	441 ( 214, 722)	564 ( 281, 912)
Laiwu	Shandong	East	1-2 y	Female	616 ( 317, 975)	160 ( 83, 254)	6 ( 3, 10)	783 ( 403, 1239)	10 ( 3, 23)	245 ( 112, 408)	162 ( 71, 282)	316 ( 148, 525)	452 ( 220, 742)	575 ( 286, 930)
Laiwu	Shandong	East	3-6 y	Female	435 ( 238, 647)	117 ( 64, 174)	4 ( 2, 5)	556 ( 304, 826)	4 ( -1, 10)	178 ( 85, 282)	111 ( 50, 182)	221 ( 109, 346)	319 ( 163, 488)	406 ( 215, 612)
Laiwu	Shandong	East	7-11 y	Female	207 ( 115, 304)	63 ( 35, 93)	1 ( 1, 2)	271 ( 151, 399)	1 ( -1, 4)	94 ( 47, 149)	43 ( 18, 73)	98 ( 49, 155)	148 ( 77, 227)	191 ( 103, 289)
Laiwu	Shandong	East	12-17 y	Female	157 ( 69, 284)	67 ( 29, 121)	3 ( 1, 5)	227 ( 100, 410)	100 ( 4, 369)	141 ( 40, 366)	14 ( 0, 84)	49 ( 20, 125)	83 ( 41, 163)	114 ( 58, 195)
Liaocheng	Shandong	East	<0.5 y	Male	763 ( 402, 1199)	274 ( 144, 430)	18 ( 10, 29)	1055 ( 556, 1659)	23 ( 8, 51)	416 ( 195, 705)	93 ( 31, 179)	317 ( 150, 531)	517 ( 256, 844)	696 ( 352, 1116)
Liaocheng	Shandong	East	0.5-1 y	Male	743 ( 391, 1166)	291 ( 153, 457)	18 ( 9, 28)	1051 ( 553, 1651)	21 ( 5, 46)	440 ( 207, 739)	61 ( 14, 129)	289 ( 134, 488)	492 ( 243, 808)	673 ( 340, 1083)
Liaocheng	Shandong	East	1-2 y	Male	766 ( 403, 1206)	277 ( 146, 437)	19 ( 10, 29)	1062 ( 559, 1672)	31 ( 10, 96)	426 ( 199, 733)	97 ( 30, 190)	321 ( 150, 536)	520 ( 256, 849)	699 ( 353, 1121)
Liaocheng	Shandong	East	3-6 y	Male	555 ( 310, 838)	202 ( 112, 304)	15 ( 8, 22)	772 ( 430, 1164)	36 ( 10, 120)	309 ( 148, 514)	69 ( 20, 140)	232 ( 109, 376)	376 ( 192, 595)	506 ( 271, 781)
Liaocheng	Shandong	East	7-11 y	Male	258 ( 136, 399)	95 ( 50, 147)	6 ( 3, 9)	359 ( 189, 555)	19 ( -2, 127)	136 ( 64, 217)	47 ( 10, 163)	119 ( 50, 246)	184 ( 85, 316)	242 ( 118, 390)
Liaocheng	Shandong	East	12-17 y	Male	180 ( 77, 310)	74 ( 32, 129)	8 ( 3, 13)	262 ( 112, 452)	133 ( -23, 440)	192 ( 44, 439)	13 ( 0, 75)	50 ( 21, 115)	86 ( 44, 153)	118 ( 63, 191)
Liaocheng	Shandong	East	<0.5 y	Female	544 ( 275, 867)	210 ( 106, 334)	13 ( 7, 21)	767 ( 388, 1222)	18 ( 5, 50)	318 ( 143, 536)	46 ( 12, 98)	212 ( 96, 362)	360 ( 172, 604)	492 ( 241, 810)
Liaocheng	Shandong	East	0.5-1 y	Female	624 ( 320, 985)	162 ( 83, 255)	9 ( 4, 14)	795 ( 407, 1254)	11 ( 5, 23)	249 ( 114, 421)	177 ( 78, 307)	328 ( 155, 551)	464 ( 226, 764)	585 ( 292, 944)
Liaocheng	Shandong	East	1-2 y	Female	636 ( 326, 1002)	151 ( 77, 238)	11 ( 6, 17)	798 ( 409, 1257)	17 ( 7, 32)	236 ( 107, 402)	194 ( 86, 335)	344 ( 162, 583)	477 ( 233, 790)	597 ( 299, 967)
Liaocheng	Shandong	East	3-6 y	Female	451 ( 248, 668)	108 ( 59, 160)	9 ( 5, 13)	567 ( 312, 841)	16 ( 6, 41)	166 ( 80, 265)	137 ( 62, 229)	244 ( 121, 384)	339 ( 175, 522)	424 ( 225, 639)
Liaocheng	Shandong	East	7-11 y	Female	216 ( 120, 318)	60 ( 33, 88)	4 ( 2, 5)	279 ( 155, 412)	7 ( 0, 34)	91 ( 44, 144)	60 ( 25, 108)	113 ( 55, 182)	160 ( 83, 249)	203 ( 109, 308)
Liaocheng	Shandong	East	12-17 y	Female	161 ( 71, 294)	64 ( 28, 117)	4 ( 2, 7)	229 ( 101, 419)	90 ( -7, 396)	151 ( 39, 398)	19 ( 0, 80)	56 ( 26, 118)	90 ( 44, 156)	119 ( 61, 193)
Linyi	Shandong	East	<0.5 y	Male	922 ( 409, 1801)	356 ( 158, 696)	15 ( 7, 29)	1292 ( 574, 2526)	-270 ( -1308, 13)	823 ( 217, 2388)	74 ( 1, 341)	300 ( 139, 581)	502 ( 247, 858)	683 ( 345, 1107)
Linyi	Shandong	East	0.5-1 y	Male	727 ( 377, 1147)	299 ( 155, 472)	15 ( 8, 23)	1041 ( 540, 1643)	19 ( 6, 44)	445 ( 208, 740)	42 ( 3, 105)	272 ( 123, 462)	477 ( 231, 788)	660 ( 330, 1069)
Linyi	Shandong	East	1-2 y	Male	1279 ( 475, 2136)	496 ( 184, 828)	21 ( 8, 35)	1796 ( 667, 3000)	-824 ( -1661, -17)	1596 ( 283, 2978)	1390 ( 63, 2851)	1471 ( 195, 2865)	1544 ( 317, 2882)	1609 ( 426, 2920)
Linyi	Shandong	East	3-6 y	Male	609 ( 308, 1079)	234 ( 118, 415)	13 ( 7, 23)	856 ( 434, 1517)	-81 ( -734, 80)	471 ( 160, 1408)	46 ( 11, 149)	211 ( 102, 361)	358 ( 185, 569)	489 ( 263, 752)
Linyi	Shandong	East	7-11 y	Male	246 ( 132, 367)	96 ( 51, 143)	4 ( 2, 7)	346 ( 186, 517)	4 ( 1, 9)	142 ( 67, 224)	21 ( 5, 42)	96 ( 45, 154)	164 ( 81, 251)	224 ( 114, 339)
Linyi	Shandong	East	12-17 y	Male	178 ( 76, 307)	75 ( 32, 129)	8 ( 3, 14)	260 ( 111, 450)	152 ( 8, 438)	176 ( 43, 408)	28 ( 2, 124)	66 ( 24, 162)	100 ( 44, 190)	131 ( 62, 220)
Linyi	Shandong	East	<0.5 y	Female	756 ( 295, 1390)	315 ( 123, 579)	12 ( 5, 23)	1084 ( 423, 1992)	-361 ( -1091, 5)	833 ( 176, 1935)	9 ( 0, 96)	140 ( 31, 287)	297 ( 155, 515)	436 ( 234, 708)
Linyi	Shandong	East	0.5-1 y	Female	614 ( 316, 968)	164 ( 84, 259)	9 ( 4, 14)	786 ( 405, 1240)	11 ( 4, 24)	251 ( 115, 431)	161 ( 69, 282)	315 ( 149, 529)	452 ( 220, 748)	574 ( 284, 930)
Linyi	Shandong	East	1-2 y	Female	645 ( 323, 1069)	160 ( 80, 266)	8 ( 4, 14)	814 ( 408, 1349)	-19 ( -225, 15)	281 ( 112, 644)	224 ( 79, 612)	370 ( 158, 747)	501 ( 229, 922)	617 ( 293, 1104)
Linyi	Shandong	East	3-6 y	Female	486 ( 246, 856)	124 ( 63, 219)	7 ( 3, 12)	617 ( 312, 1087)	-68 ( -529, 8)	275 ( 88, 933)	114 ( 55, 195)	223 ( 114, 353)	321 ( 169, 487)	408 ( 221, 610)
Linyi	Shandong	East	7-11 y	Female	209 ( 116, 308)	61 ( 34, 90)	3 ( 2, 4)	273 ( 152, 402)	3 ( 1, 7)	93 ( 45, 147)	47 ( 21, 79)	102 ( 52, 160)	151 ( 79, 230)	194 ( 105, 292)
Linyi	Shandong	East	12-17 y	Female	159 ( 71, 286)	65 ( 29, 116)	4 ( 2, 7)	227 ( 102, 409)	93 ( -1, 392)	149 ( 40, 395)	33 ( 5, 128)	69 ( 25, 166)	101 ( 44, 197)	129 ( 61, 227)
Qingdao	Shandong	East	<0.5 y	Male	681 ( 354, 1075)	291 ( 151, 459)	12 ( 6, 18)	983 ( 511, 1553)	16 ( 4, 43)	424 ( 199, 715)	0 ( 0, 0)	198 ( 89, 343)	411 ( 202, 675)	601 ( 303, 973)
Qingdao	Shandong	East	0.5-1 y	Male	674 ( 344, 1079)	326 ( 166, 522)	6 ( 3, 10)	1007 ( 513, 1611)	-17 ( -140, 12)	492 ( 222, 894)	1 ( 0, 0)	174 ( 74, 322)	390 ( 188, 651)	582 ( 291, 941)
Qingdao	Shandong	East	1-2 y	Male	687 ( 356, 1107)	306 ( 158, 493)	8 ( 4, 13)	1000 ( 518, 1613)	7 ( -34, 57)	457 ( 211, 788)	1 ( 0, 4)	200 ( 88, 359)	413 ( 201, 698)	603 ( 303, 989)
Qingdao	Shandong	East	3-6 y	Male	497 ( 275, 746)	221 ( 122, 331)	7 ( 4, 11)	725 ( 401, 1087)	21 ( 1, 104)	331 ( 156, 551)	1 ( 0, 5)	144 ( 64, 249)	298 ( 149, 480)	436 ( 230, 673)
Qingdao	Shandong	East	7-11 y	Male	225 ( 118, 337)	100 ( 53, 150)	3 ( 2, 4)	328 ( 172, 491)	1 ( -6, 5)	146 ( 69, 227)	0 ( 0, 0)	64 ( 28, 105)	135 ( 65, 209)	198 ( 100, 302)
Qingdao	Shandong	East	12-17 y	Male	256 ( 157, 341)	123 ( 75, 164)	11 ( 7, 15)	390 ( 239, 519)	380 ( 143, 518)	234 ( 102, 371)	378 ( 128, 517)	380 ( 153, 517)	381 ( 172, 518)	382 ( 187, 518)
Qingdao	Shandong	East	<0.5 y	Female	485 ( 244, 777)	222 ( 112, 356)	9 ( 4, 14)	716 ( 360, 1147)	16 ( 3, 65)	324 ( 147, 560)	0 ( 0, 0)	126 ( 53, 222)	283 ( 132, 473)	424 ( 206, 701)
Qingdao	Shandong	East	0.5-1 y	Female	581 ( 290, 947)	181 ( 90, 295)	3 ( 2, 5)	765 ( 382, 1247)	-22 ( -156, 4)	295 ( 123, 594)	90 ( 33, 194)	251 ( 113, 437)	395 ( 188, 664)	523 ( 255, 868)
Qingdao	Shandong	East	1-2 y	Female	580 ( 296, 923)	166 ( 84, 263)	4 ( 2, 7)	750 ( 382, 1193)	5 ( -2, 14)	251 ( 114, 426)	102 ( 42, 183)	262 ( 121, 440)	405 ( 196, 666)	532 ( 263, 864)
Qingdao	Shandong	East	3-6 y	Female	407 ( 222, 609)	119 ( 65, 178)	3 ( 2, 5)	530 ( 289, 792)	2 ( -4, 7)	179 ( 87, 287)	64 ( 27, 112)	179 ( 88, 285)	281 ( 144, 435)	372 ( 196, 566)
Qingdao	Shandong	East	7-11 y	Female	193 ( 107, 285)	63 ( 35, 93)	2 ( 1, 3)	258 ( 144, 381)	2 ( -1, 4)	94 ( 46, 149)	21 ( 7, 39)	78 ( 38, 126)	130 ( 68, 201)	175 ( 95, 266)
Qingdao	Shandong	East	12-17 y	Female	179 ( 69, 300)	86 ( 33, 143)	3 ( 1, 5)	268 ( 104, 448)	-10 ( -237, 345)	224 ( 47, 442)	4 ( 0, 37)	31 ( 12, 78)	67 ( 34, 120)	100 ( 52, 159)
Rizhao	Shandong	East	<0.5 y	Male	688 ( 355, 1091)	280 ( 144, 444)	16 ( 8, 26)	985 ( 508, 1561)	22 ( 8, 58)	413 ( 193, 695)	0 ( 0, 0)	207 ( 92, 359)	419 ( 203, 691)	608 ( 304, 987)
Rizhao	Shandong	East	0.5-1 y	Male	670 ( 345, 1064)	299 ( 154, 474)	16 ( 8, 25)	985 ( 506, 1563)	21 ( 7, 48)	439 ( 205, 739)	0 ( 0, 0)	180 ( 78, 315)	395 ( 190, 653)	587 ( 292, 951)
Rizhao	Shandong	East	1-2 y	Male	688 ( 355, 1090)	290 ( 150, 459)	14 ( 7, 22)	991 ( 512, 1572)	22 ( 6, 73)	428 ( 199, 717)	0 ( 0, 0)	204 ( 90, 354)	417 ( 202, 688)	606 ( 303, 982)
Rizhao	Shandong	East	3-6 y	Male	500 ( 280, 752)	206 ( 115, 310)	13 ( 7, 20)	719 ( 403, 1082)	32 ( 9, 112)	309 ( 149, 509)	1 ( 0, 3)	149 ( 68, 250)	302 ( 155, 480)	440 ( 235, 674)
Rizhao	Shandong	East	7-11 y	Male	226 ( 121, 337)	95 ( 50, 141)	5 ( 3, 8)	326 ( 174, 486)	5 ( 1, 10)	139 ( 67, 217)	0 ( 0, 0)	66 ( 30, 107)	137 ( 67, 211)	200 ( 101, 302)
Rizhao	Shandong	East	12-17 y	Male	170 ( 73, 301)	81 ( 35, 143)	7 ( 3, 12)	258 ( 110, 457)	156 ( 8, 444)	189 ( 50, 432)	9 ( 0, 74)	42 ( 16, 116)	79 ( 36, 156)	111 ( 56, 192)
Rizhao	Shandong	East	<0.5 y	Female	491 ( 246, 799)	212 ( 106, 346)	13 ( 7, 21)	717 ( 358, 1167)	22 ( 6, 63)	315 ( 142, 541)	0 ( 0, 0)	134 ( 56, 240)	291 ( 134, 491)	430 ( 206, 716)
Rizhao	Shandong	East	0.5-1 y	Female	566 ( 288, 906)	163 ( 83, 261)	10 ( 5, 16)	739 ( 376, 1184)	13 ( 5, 25)	246 ( 112, 418)	79 ( 30, 146)	242 ( 111, 406)	387 ( 184, 637)	516 ( 253, 840)
Rizhao	Shandong	East	1-2 y	Female	577 ( 295, 918)	158 ( 81, 251)	8 ( 4, 13)	743 ( 380, 1182)	12 ( 4, 24)	238 ( 108, 404)	97 ( 39, 174)	257 ( 118, 429)	401 ( 191, 657)	528 ( 260, 858)
Rizhao	Shandong	East	3-6 y	Female	407 ( 222, 605)	111 ( 61, 165)	7 ( 4, 10)	525 ( 287, 781)	10 ( 4, 18)	167 ( 81, 265)	63 ( 27, 109)	178 ( 87, 283)	280 ( 144, 431)	372 ( 197, 561)
Rizhao	Shandong	East	7-11 y	Female	193 ( 107, 285)	60 ( 33, 88)	4 ( 2, 5)	256 ( 142, 378)	5 ( 2, 9)	89 ( 44, 141)	20 ( 7, 38)	78 ( 38, 124)	129 ( 67, 198)	175 ( 94, 264)
Rizhao	Shandong	East	12-17 y	Female	176 ( 71, 297)	83 ( 34, 140)	3 ( 1, 5)	262 ( 106, 442)	15 ( -235, 376)	214 ( 50, 432)	101 ( 0, 395)	129 ( 22, 397)	154 ( 41, 400)	176 ( 58, 403)
Taian	Shandong	East	<0.5 y	Male	690 ( 357, 1093)	282 ( 146, 446)	16 ( 8, 25)	988 ( 510, 1565)	22 ( 6, 61)	418 ( 195, 700)	0 ( 0, 1)	209 ( 93, 359)	421 ( 205, 691)	610 ( 305, 986)
Taian	Shandong	East	0.5-1 y	Male	671 ( 346, 1067)	293 ( 151, 466)	18 ( 9, 29)	983 ( 507, 1562)	24 ( 9, 56)	434 ( 203, 724)	0 ( 0, 0)	183 ( 79, 319)	397 ( 192, 654)	589 ( 293, 952)
Taian	Shandong	East	1-2 y	Male	692 ( 356, 1094)	285 ( 146, 451)	16 ( 8, 25)	993 ( 510, 1570)	32 ( 8, 129)	428 ( 197, 734)	3 ( 0, 37)	212 ( 92, 386)	423 ( 204, 705)	612 ( 304, 992)
Taian	Shandong	East	3-6 y	Male	503 ( 276, 772)	208 ( 115, 320)	13 ( 7, 19)	724 ( 398, 1111)	33 ( 8, 126)	317 ( 150, 543)	2 ( 0, 23)	152 ( 67, 271)	305 ( 152, 494)	442 ( 232, 700)
Taian	Shandong	East	7-11 y	Male	232 ( 122, 352)	97 ( 51, 146)	5 ( 3, 8)	334 ( 175, 506)	-2 ( -35, 7)	139 ( 66, 220)	6 ( 0, 54)	78 ( 31, 152)	148 ( 69, 244)	209 ( 104, 330)
Taian	Shandong	East	12-17 y	Male	246 ( 113, 341)	110 ( 50, 152)	15 ( 7, 20)	370 ( 170, 513)	355 ( 72, 513)	92 ( 4, 279)	328 ( 37, 508)	335 ( 66, 508)	340 ( 92, 508)	345 ( 110, 508)
Taian	Shandong	East	<0.5 y	Female	492 ( 247, 788)	215 ( 108, 345)	12 ( 6, 20)	719 ( 361, 1153)	22 ( 5, 94)	321 ( 143, 547)	0 ( 0, 0)	135 ( 56, 243)	292 ( 135, 495)	431 ( 207, 712)
Taian	Shandong	East	0.5-1 y	Female	569 ( 290, 906)	163 ( 83, 260)	10 ( 5, 15)	741 ( 378, 1181)	12 ( 4, 25)	247 ( 112, 419)	83 ( 31, 151)	245 ( 113, 410)	389 ( 187, 645)	518 ( 255, 850)
Taian	Shandong	East	1-2 y	Female	579 ( 296, 917)	156 ( 79, 246)	9 ( 5, 15)	744 ( 380, 1178)	14 ( 6, 29)	237 ( 108, 402)	100 ( 40, 178)	260 ( 121, 435)	403 ( 194, 666)	530 ( 262, 865)
Taian	Shandong	East	3-6 y	Female	408 ( 223, 605)	112 ( 61, 166)	6 ( 3, 9)	526 ( 287, 780)	8 ( 3, 17)	169 ( 82, 268)	65 ( 26, 112)	180 ( 88, 281)	282 ( 144, 433)	373 ( 196, 562)
Taian	Shandong	East	7-11 y	Female	196 ( 108, 293)	61 ( 34, 91)	3 ( 2, 5)	260 ( 143, 388)	1 ( -9, 5)	91 ( 44, 149)	26 ( 8, 54)	83 ( 39, 138)	134 ( 68, 212)	179 ( 95, 276)
Taian	Shandong	East	12-17 y	Female	173 ( 68, 300)	78 ( 31, 135)	4 ( 2, 8)	255 ( 101, 443)	19 ( -232, 376)	204 ( 46, 432)	88 ( 0, 384)	117 ( 19, 389)	143 ( 39, 392)	167 ( 57, 396)
Weihai	Shandong	East	<0.5 y	Male	713 ( 229, 1529)	534 ( 172, 1145)	23 ( 7, 49)	1270 ( 408, 2723)	-462 ( -1484, 5)	1079 ( 228, 2685)	406 ( 0, 1930)	487 ( 0, 2001)	612 ( 18, 2082)	776 ( 146, 2170)
Weihai	Shandong	East	0.5-1 y	Male	394 ( 197, 636)	318 ( 159, 513)	15 ( 7, 24)	727 ( 364, 1173)	21 ( 9, 43)	426 ( 202, 706)	0 ( 0, 0)	0 ( 0, 0)	13 ( 0, 35)	246 ( 119, 404)
Weihai	Shandong	East	1-2 y	Male	1171 ( 449, 1753)	882 ( 338, 1320)	31 ( 12, 47)	2085 ( 798, 3121)	-1148 ( -1756, -247)	2055 ( 654, 3107)	1988 ( 149, 3088)	2008 ( 289, 3092)	2027 ( 455, 3096)	2045 ( 594, 3100)
Weihai	Shandong	East	3-6 y	Male	299 ( 156, 458)	225 ( 117, 344)	12 ( 6, 18)	535 ( 279, 819)	30 ( 8, 112)	306 ( 149, 501)	0 ( 0, 0)	0 ( 0, 0)	23 ( 7, 49)	190 ( 95, 299)
Weihai	Shandong	East	7-11 y	Male	137 ( 69, 215)	104 ( 52, 163)	5 ( 2, 7)	246 ( 123, 385)	-1 ( -38, 7)	143 ( 66, 239)	0 ( 0, 0)	0 ( 0, 0)	13 ( 3, 44)	89 ( 43, 144)
Weihai	Shandong	East	12-17 y	Male	117 ( 42, 234)	100 ( 36, 201)	8 ( 3, 16)	225 ( 81, 451)	147 ( 7, 438)	173 ( 45, 396)	0 ( 0, 0)	2 ( 0, 30)	16 ( 1, 78)	56 ( 23, 118)
Weihai	Shandong	East	<0.5 y	Female	507 ( 162, 1085)	409 ( 130, 876)	17 ( 5, 36)	933 ( 297, 1997)	-346 ( -1100, 4)	802 ( 173, 1975)	292 ( 0, 1402)	350 ( 0, 1476)	436 ( 6, 1531)	557 ( 100, 1575)
Weihai	Shandong	East	0.5-1 y	Female	344 ( 169, 565)	176 ( 87, 289)	8 ( 4, 14)	528 ( 260, 867)	12 ( 5, 22)	241 ( 111, 405)	0 ( 0, 0)	0 ( 0, 0)	89 ( 39, 153)	250 ( 120, 419)
Weihai	Shandong	East	1-2 y	Female	915 ( 272, 1528)	448 ( 133, 748)	15 ( 5, 25)	1377 ( 409, 2301)	-678 ( -1217, -45)	1321 ( 229, 2296)	1212 ( 0, 2275)	1245 ( 23, 2281)	1279 ( 140, 2284)	1310 ( 243, 2287)
Weihai	Shandong	East	3-6 y	Female	249 ( 131, 377)	119 ( 63, 180)	7 ( 4, 10)	375 ( 198, 567)	10 ( 4, 18)	163 ( 80, 256)	0 ( 0, 0)	0 ( 0, 0)	69 ( 33, 111)	183 ( 93, 284)
Weihai	Shandong	East	7-11 y	Female	118 ( 64, 183)	66 ( 35, 102)	3 ( 2, 5)	187 ( 101, 290)	1 ( -13, 6)	92 ( 45, 155)	0 ( 0, 0)	0 ( 0, 0)	26 ( 12, 45)	83 ( 43, 130)
Weihai	Shandong	East	12-17 y	Female	101 ( 37, 213)	85 ( 31, 178)	3 ( 1, 7)	189 ( 70, 399)	87 ( -1, 377)	150 ( 40, 386)	0 ( 0, 0)	2 ( 0, 24)	14 ( 2, 65)	52 ( 22, 106)
Weifang	Shandong	East	<0.5 y	Male	760 ( 394, 1207)	306 ( 159, 486)	8 ( 4, 13)	1075 ( 556, 1706)	-19 ( -193, 21)	483 ( 213, 932)	77 ( 16, 188)	303 ( 136, 537)	505 ( 243, 836)	684 ( 342, 1104)
Weifang	Shandong	East	0.5-1 y	Male	756 ( 383, 1255)	330 ( 167, 548)	9 ( 4, 15)	1095 ( 555, 1817)	-49 ( -434, 13)	542 ( 226, 1260)	49 ( 0, 205)	278 ( 121, 517)	482 ( 229, 825)	664 ( 329, 1082)
Weifang	Shandong	East	1-2 y	Male	749 ( 392, 1176)	311 ( 163, 489)	5 ( 3, 9)	1065 ( 558, 1673)	6 ( -29, 63)	475 ( 218, 813)	73 ( 15, 172)	299 ( 134, 512)	501 ( 242, 827)	682 ( 340, 1097)
Weifang	Shandong	East	3-6 y	Male	541 ( 301, 811)	220 ( 122, 329)	7 ( 4, 11)	768 ( 428, 1151)	18 ( -2, 86)	336 ( 159, 562)	46 ( 10, 100)	211 ( 100, 343)	358 ( 183, 559)	489 ( 262, 743)
Weifang	Shandong	East	7-11 y	Male	247 ( 131, 369)	102 ( 54, 152)	2 ( 1, 3)	351 ( 186, 525)	-3 ( -17, 3)	153 ( 71, 244)	23 ( 4, 48)	98 ( 44, 158)	165 ( 81, 256)	225 ( 114, 343)
Weifang	Shandong	East	12-17 y	Male	263 ( 169, 353)	125 ( 80, 167)	3 ( 2, 4)	391 ( 250, 525)	-425 ( -584, -152)	388 ( 231, 525)	385 ( 204, 525)	386 ( 212, 525)	387 ( 220, 525)	388 ( 225, 525)
Weifang	Shandong	East	<0.5 y	Female	549 ( 269, 919)	237 ( 116, 396)	6 ( 3, 10)	792 ( 388, 1326)	-22 ( -217, 28)	381 ( 158, 768)	41 ( 1, 142)	207 ( 87, 386)	356 ( 164, 622)	488 ( 235, 818)
Weifang	Shandong	East	0.5-1 y	Female	631 ( 314, 1045)	179 ( 89, 297)	4 ( 2, 7)	815 ( 406, 1350)	-29 ( -235, 6)	310 ( 124, 694)	160 ( 66, 296)	314 ( 146, 539)	451 ( 217, 751)	573 ( 283, 942)
Weifang	Shandong	East	1-2 y	Female	622 ( 318, 980)	170 ( 87, 268)	3 ( 2, 5)	796 ( 407, 1253)	2 ( -8, 12)	264 ( 119, 449)	173 ( 74, 301)	325 ( 153, 535)	461 ( 224, 751)	582 ( 288, 937)
Weifang	Shandong	East	3-6 y	Female	439 ( 241, 652)	118 ( 65, 176)	3 ( 2, 5)	560 ( 308, 833)	2 ( -4, 8)	182 ( 87, 291)	117 ( 54, 192)	226 ( 112, 356)	323 ( 167, 497)	410 ( 218, 618)
Weifang	Shandong	East	7-11 y	Female	209 ( 117, 308)	65 ( 36, 95)	1 ( 1, 2)	275 ( 153, 405)	-1 ( -6, 3)	99 ( 48, 159)	48 ( 20, 82)	103 ( 51, 163)	151 ( 79, 233)	195 ( 105, 294)
Weifang	Shandong	East	12-17 y	Female	161 ( 71, 287)	70 ( 31, 126)	2 ( 1, 4)	234 ( 103, 417)	81 ( -71, 391)	163 ( 42, 397)	15 ( 0, 69)	53 ( 24, 113)	87 ( 42, 151)	117 ( 59, 189)
Yantai	Shandong	East	<0.5 y	Male	602 ( 309, 956)	285 ( 147, 453)	16 ( 8, 25)	902 ( 464, 1434)	24 ( 9, 61)	408 ( 192, 680)	0 ( 0, 0)	73 ( 26, 140)	300 ( 144, 499)	502 ( 249, 813)
Yantai	Shandong	East	0.5-1 y	Male	582 ( 299, 926)	301 ( 155, 479)	16 ( 8, 25)	899 ( 462, 1430)	24 ( 10, 52)	427 ( 201, 713)	0 ( 0, 0)	45 ( 12, 95)	275 ( 131, 460)	480 ( 238, 778)
Yantai	Shandong	East	1-2 y	Male	601 ( 308, 957)	284 ( 146, 452)	18 ( 9, 29)	903 ( 463, 1439)	33 ( 12, 87)	409 ( 192, 693)	0 ( 0, 0)	70 ( 24, 137)	297 ( 142, 497)	499 ( 248, 811)
Yantai	Shandong	East	3-6 y	Male	556 ( 244, 1149)	270 ( 118, 557)	16 ( 7, 33)	842 ( 370, 1739)	346 ( 13, 1601)	216 ( -97, 443)	265 ( 0, 1581)	364 ( 24, 1604)	492 ( 115, 1630)	606 ( 201, 1660)
Yantai	Shandong	East	7-11 y	Male	246 ( 109, 509)	119 ( 52, 246)	7 ( 3, 14)	372 ( 164, 769)	135 ( 5, 719)	175 ( 65, 461)	104 ( 0, 703)	149 ( 11, 724)	210 ( 53, 733)	264 ( 89, 747)
Yantai	Shandong	East	12-17 y	Male	165 ( 62, 288)	92 ( 35, 161)	8 ( 3, 13)	265 ( 99, 462)	83 ( -333, 429)	221 ( 49, 458)	2 ( 0, 25)	15 ( 0, 72)	54 ( 24, 117)	89 ( 45, 154)
Yantai	Shandong	East	<0.5 y	Female	429 ( 213, 702)	218 ( 108, 358)	12 ( 6, 20)	659 ( 327, 1080)	24 ( 7, 96)	314 ( 142, 552)	0 ( 0, 0)	37 ( 10, 85)	204 ( 94, 351)	353 ( 170, 588)
Yantai	Shandong	East	0.5-1 y	Female	499 ( 251, 801)	167 ( 84, 268)	8 ( 4, 13)	674 ( 339, 1082)	12 ( 5, 24)	243 ( 112, 408)	0 ( 0, 0)	141 ( 63, 238)	297 ( 142, 492)	436 ( 214, 716)
Yantai	Shandong	East	1-2 y	Female	509 ( 256, 817)	155 ( 78, 249)	10 ( 5, 17)	675 ( 340, 1083)	16 ( 7, 32)	228 ( 105, 381)	0 ( 0, 0)	155 ( 70, 263)	309 ( 148, 509)	447 ( 219, 733)
Yantai	Shandong	East	3-6 y	Female	439 ( 206, 882)	141 ( 66, 283)	8 ( 4, 16)	587 ( 275, 1181)	199 ( 6, 1086)	119 ( -86, 249)	183 ( 0, 1083)	281 ( 58, 1108)	370 ( 120, 1124)	451 ( 177, 1142)
Yantai	Shandong	East	7-11 y	Female	252 ( 99, 483)	89 ( 35, 171)	6 ( 3, 12)	348 ( 137, 666)	205 ( 6, 649)	136 ( 43, 346)	192 ( 0, 646)	229 ( 26, 654)	263 ( 57, 659)	293 ( 83, 663)
Yantai	Shandong	East	12-17 y	Female	152 ( 60, 277)	79 ( 31, 143)	5 ( 2, 9)	235 ( 93, 429)	46 ( -187, 366)	186 ( 43, 410)	4 ( 0, 43)	24 ( 5, 87)	61 ( 26, 128)	94 ( 44, 166)
Zaozhuang	Shandong	East	<0.5 y	Male	674 ( 348, 1066)	294 ( 152, 465)	9 ( 5, 14)	977 ( 505, 1545)	11 ( 0, 35)	427 ( 202, 713)	0 ( 0, 0)	188 ( 83, 325)	402 ( 196, 664)	593 ( 296, 961)
Zaozhuang	Shandong	East	0.5-1 y	Male	654 ( 337, 1035)	306 ( 158, 484)	10 ( 5, 17)	971 ( 500, 1536)	16 ( 4, 39)	440 ( 209, 735)	0 ( 0, 0)	160 ( 69, 282)	377 ( 183, 623)	571 ( 284, 928)
Zaozhuang	Shandong	East	1-2 y	Male	674 ( 347, 1069)	301 ( 155, 477)	7 ( 4, 12)	982 ( 506, 1558)	15 ( 0, 66)	438 ( 207, 749)	0 ( 0, 0)	186 ( 82, 324)	400 ( 195, 661)	591 ( 295, 961)
Zaozhuang	Shandong	East	3-6 y	Male	589 ( 280, 1114)	267 ( 127, 505)	7 ( 3, 13)	863 ( 410, 1633)	-147 ( -829, 21)	547 ( 167, 1555)	2 ( 0, 32)	120 ( 59, 223)	277 ( 146, 429)	417 ( 227, 625)
Zaozhuang	Shandong	East	7-11 y	Male	227 ( 118, 353)	101 ( 53, 157)	3 ( 2, 5)	331 ( 172, 515)	-7 ( -79, 4)	154 ( 69, 292)	0 ( 0, 0)	60 ( 26, 101)	131 ( 64, 208)	195 ( 98, 304)
Zaozhuang	Shandong	East	12-17 y	Male	183 ( 68, 304)	91 ( 34, 152)	6 ( 2, 10)	280 ( 105, 467)	198 ( 9, 452)	186 ( 44, 417)	73 ( 0, 390)	104 ( 16, 392)	133 ( 36, 395)	160 ( 56, 401)
Zaozhuang	Shandong	East	<0.5 y	Female	480 ( 243, 773)	224 ( 113, 361)	7 ( 4, 11)	711 ( 360, 1145)	13 ( 1, 51)	325 ( 147, 552)	0 ( 0, 0)	118 ( 49, 208)	277 ( 128, 466)	418 ( 204, 693)
Zaozhuang	Shandong	East	0.5-1 y	Female	553 ( 283, 882)	170 ( 87, 270)	6 ( 3, 9)	728 ( 373, 1162)	9 ( 3, 18)	250 ( 114, 420)	59 ( 20, 110)	224 ( 102, 377)	370 ( 179, 614)	501 ( 249, 823)
Zaozhuang	Shandong	East	1-2 y	Female	565 ( 289, 902)	166 ( 85, 265)	4 ( 2, 6)	735 ( 376, 1173)	6 ( 1, 15)	247 ( 113, 413)	77 ( 30, 139)	240 ( 110, 404)	385 ( 187, 638)	514 ( 256, 843)
Zaozhuang	Shandong	East	3-6 y	Female	418 ( 218, 672)	126 ( 66, 203)	2 ( 1, 4)	546 ( 285, 878)	-29 ( -254, 3)	219 ( 88, 552)	54 ( 19, 122)	169 ( 81, 282)	273 ( 137, 431)	365 ( 190, 566)
Zaozhuang	Shandong	East	7-11 y	Female	197 ( 106, 319)	66 ( 36, 107)	2 ( 1, 3)	265 ( 142, 429)	-12 ( -114, 3)	111 ( 47, 266)	14 ( 4, 37)	73 ( 35, 120)	125 ( 64, 195)	171 ( 91, 261)
Zaozhuang	Shandong	East	12-17 y	Female	145 ( 62, 271)	70 ( 30, 131)	2 ( 1, 4)	217 ( 93, 406)	94 ( 2, 383)	144 ( 41, 375)	2 ( 0, 27)	32 ( 14, 69)	68 ( 33, 114)	100 ( 51, 155)
Zibo	Shandong	East	<0.5 y	Male	795 ( 416, 1244)	282 ( 148, 442)	15 ( 8, 23)	1092 ( 571, 1709)	18 ( -16, 70)	439 ( 201, 749)	151 ( 56, 285)	369 ( 173, 619)	563 ( 279, 924)	737 ( 375, 1186)
Zibo	Shandong	East	0.5-1 y	Male	774 ( 405, 1217)	297 ( 156, 467)	15 ( 8, 23)	1085 ( 568, 1707)	18 ( -11, 50)	455 ( 213, 774)	117 ( 40, 219)	338 ( 158, 572)	536 ( 265, 873)	713 ( 362, 1146)
Zibo	Shandong	East	1-2 y	Male	832 ( 421, 1361)	298 ( 151, 487)	15 ( 8, 25)	1145 ( 579, 1873)	-49 ( -538, 39)	531 ( 211, 1309)	185 ( 59, 602)	399 ( 174, 824)	590 ( 280, 1062)	760 ( 375, 1284)
Zibo	Shandong	East	3-6 y	Male	641 ( 330, 1102)	237 ( 122, 406)	10 ( 5, 17)	888 ( 457, 1525)	-85 ( -699, 67)	482 ( 166, 1341)	271 ( 47, 1233)	410 ( 135, 1294)	534 ( 215, 1333)	645 ( 293, 1406)
Zibo	Shandong	East	7-11 y	Male	262 ( 142, 392)	94 ( 51, 141)	5 ( 3, 7)	362 ( 195, 540)	5 ( -5, 13)	145 ( 68, 233)	48 ( 18, 88)	121 ( 57, 194)	186 ( 92, 288)	244 ( 125, 371)
Zibo	Shandong	East	12-17 y	Male	214 ( 85, 327)	88 ( 35, 134)	7 ( 3, 10)	308 ( 123, 472)	-26 ( -482, 403)	266 ( 55, 467)	111 ( 11, 301)	140 ( 32, 319)	166 ( 52, 333)	189 ( 71, 350)
Zibo	Shandong	East	<0.5 y	Female	570 ( 287, 914)	216 ( 109, 346)	11 ( 6, 18)	797 ( 402, 1278)	22 ( -7, 105)	339 ( 149, 599)	95 ( 30, 203)	256 ( 112, 448)	399 ( 186, 669)	527 ( 254, 871)
Zibo	Shandong	East	0.5-1 y	Female	647 ( 333, 1018)	161 ( 83, 254)	10 ( 5, 15)	817 ( 420, 1287)	13 ( 5, 27)	253 ( 115, 430)	214 ( 95, 367)	362 ( 170, 604)	494 ( 239, 814)	611 ( 304, 988)
Zibo	Shandong	East	1-2 y	Female	715 ( 344, 1282)	172 ( 83, 307)	8 ( 4, 14)	894 ( 430, 1603)	-78 ( -580, 11)	383 ( 116, 1213)	274 ( 103, 687)	415 ( 178, 837)	540 ( 245, 994)	653 ( 310, 1134)
Zibo	Shandong	East	3-6 y	Female	485 ( 260, 761)	119 ( 64, 187)	5 ( 3, 7)	609 ( 326, 955)	-30 ( -263, 9)	225 ( 86, 584)	205 ( 75, 557)	304 ( 132, 645)	392 ( 186, 728)	471 ( 236, 821)
Zibo	Shandong	East	7-11 y	Female	221 ( 124, 325)	60 ( 34, 88)	3 ( 2, 5)	284 ( 159, 417)	4 ( 1, 9)	94 ( 46, 152)	68 ( 31, 112)	120 ( 61, 188)	167 ( 89, 254)	209 ( 114, 313)
Zibo	Shandong	East	12-17 y	Female	218 ( 88, 332)	88 ( 35, 134)	4 ( 1, 5)	309 ( 124, 471)	-79 ( -266, 295)	277 ( 58, 464)	106 ( 13, 278)	133 ( 34, 292)	158 ( 53, 307)	180 ( 70, 320)
Anyang	Henan	Central	<0.5 y	Male	1194 ( 482, 2351)	375 ( 151, 739)	31 ( 13, 62)	1600 ( 646, 3151)	857 ( 15, 3013)	1060 ( 204, 2953)	237 ( 0, 1096)	486 ( 140, 1343)	709 ( 273, 1570)	909 ( 397, 1803)
Anyang	Henan	Central	0.5-1 y	Male	959 ( 501, 1548)	234 ( 122, 378)	18 ( 10, 29)	1211 ( 632, 1955)	35 ( -180, 353)	419 ( 165, 951)	139 ( 50, 350)	402 ( 188, 714)	635 ( 316, 1061)	844 ( 433, 1362)
Anyang	Henan	Central	1-2 y	Male	925 ( 498, 1457)	224 ( 121, 353)	18 ( 10, 29)	1167 ( 629, 1839)	10 ( -60, 35)	346 ( 159, 607)	130 ( 50, 254)	393 ( 186, 663)	628 ( 316, 1024)	838 ( 434, 1346)
Anyang	Henan	Central	3-6 y	Male	662 ( 373, 955)	163 ( 92, 235)	15 ( 9, 22)	840 ( 474, 1211)	23 ( 11, 45)	244 ( 121, 381)	79 ( 32, 141)	272 ( 137, 422)	444 ( 234, 668)	598 ( 325, 880)
Anyang	Henan	Central	7-11 y	Male	297 ( 157, 459)	89 ( 47, 138)	7 ( 3, 10)	392 ( 207, 607)	-10 ( -123, 11)	128 ( 61, 204)	28 ( 0, 179)	118 ( 49, 274)	199 ( 94, 354)	271 ( 136, 447)
Anyang	Henan	Central	12-17 y	Male	261 ( 94, 413)	93 ( 33, 147)	10 ( 3, 15)	364 ( 130, 575)	-125 ( -798, 464)	316 ( 56, 567)	105 ( 1, 423)	143 ( 30, 436)	177 ( 54, 449)	207 ( 77, 457)
Anyang	Henan	Central	<0.5 y	Female	870 ( 349, 1766)	267 ( 107, 542)	23 ( 9, 47)	1160 ( 465, 2355)	613 ( 19, 2245)	712 ( 146, 1976)	159 ( 0, 839)	346 ( 102, 1018)	513 ( 198, 1181)	662 ( 287, 1299)
Anyang	Henan	Central	0.5-1 y	Female	753 ( 377, 1264)	149 ( 74, 249)	12 ( 6, 20)	913 ( 457, 1534)	87 ( 5, 676)	279 ( 102, 824)	166 ( 64, 417)	353 ( 160, 655)	520 ( 248, 882)	669 ( 332, 1100)
Anyang	Henan	Central	1-2 y	Female	723 ( 375, 1130)	142 ( 74, 222)	9 ( 5, 15)	874 ( 454, 1366)	6 ( -21, 18)	218 ( 98, 374)	153 ( 65, 271)	342 ( 162, 571)	510 ( 249, 825)	661 ( 333, 1051)
Anyang	Henan	Central	3-6 y	Female	510 ( 285, 748)	99 ( 55, 145)	10 ( 5, 14)	619 ( 346, 907)	15 ( 7, 27)	150 ( 72, 234)	103 ( 46, 169)	238 ( 120, 367)	359 ( 188, 542)	466 ( 252, 696)
Anyang	Henan	Central	7-11 y	Female	242 ( 131, 373)	56 ( 30, 87)	4 ( 2, 7)	303 ( 163, 466)	-7 ( -90, 8)	83 ( 40, 132)	46 ( 14, 152)	112 ( 50, 233)	171 ( 83, 296)	223 ( 115, 363)
Anyang	Henan	Central	12-17 y	Female	196 ( 84, 364)	70 ( 30, 130)	5 ( 2, 9)	270 ( 117, 502)	107 ( -95, 473)	189 ( 42, 478)	19 ( 0, 163)	59 ( 20, 198)	99 ( 45, 220)	134 ( 67, 253)
Hebi	Henan	Central	<0.5 y	Male	1145 ( 475, 2349)	379 ( 157, 776)	23 ( 10, 48)	1547 ( 642, 3173)	768 ( 18, 3010)	996 ( 213, 2900)	47 ( 0, 457)	307 ( 133, 761)	552 ( 267, 1013)	769 ( 387, 1282)
Hebi	Henan	Central	0.5-1 y	Male	1110 ( 509, 2140)	289 ( 132, 557)	12 ( 5, 23)	1411 ( 647, 2720)	-304 ( -1852, 105)	752 ( 182, 2418)	167 ( 55, 569)	426 ( 191, 840)	658 ( 319, 1124)	864 ( 435, 1409)
Hebi	Henan	Central	1-2 y	Male	929 ( 496, 1471)	236 ( 126, 373)	13 ( 7, 20)	1177 ( 629, 1864)	2 ( -73, 26)	364 ( 169, 630)	136 ( 52, 256)	399 ( 191, 664)	633 ( 317, 1034)	842 ( 435, 1353)
Hebi	Henan	Central	3-6 y	Male	666 ( 376, 963)	174 ( 98, 251)	9 ( 5, 13)	849 ( 479, 1228)	10 ( -5, 32)	264 ( 129, 415)	86 ( 35, 153)	278 ( 139, 429)	450 ( 234, 677)	603 ( 326, 890)
Hebi	Henan	Central	7-11 y	Male	289 ( 158, 435)	92 ( 50, 138)	4 ( 2, 7)	385 ( 210, 579)	3 ( -13, 13)	139 ( 66, 223)	8 ( 0, 27)	100 ( 48, 164)	183 ( 92, 284)	257 ( 135, 393)
Hebi	Henan	Central	12-17 y	Male	249 ( 93, 403)	89 ( 33, 144)	9 ( 3, 14)	347 ( 129, 561)	-44 ( -708, 479)	290 ( 52, 546)	32 ( 0, 128)	78 ( 26, 174)	119 ( 49, 219)	156 ( 71, 262)
Hebi	Henan	Central	<0.5 y	Female	852 ( 349, 1654)	279 ( 114, 542)	15 ( 6, 28)	1146 ( 469, 2225)	449 ( -292, 2081)	767 ( 167, 2111)	28 ( 0, 240)	219 ( 99, 473)	401 ( 194, 698)	563 ( 279, 929)
Hebi	Henan	Central	0.5-1 y	Female	974 ( 400, 1860)	206 ( 84, 392)	10 ( 4, 19)	1190 ( 489, 2272)	-425 ( -1821, 166)	754 ( 123, 2198)	168 ( 65, 496)	355 ( 166, 692)	522 ( 253, 902)	672 ( 337, 1111)
Hebi	Henan	Central	1-2 y	Female	728 ( 382, 1136)	147 ( 77, 230)	7 ( 3, 10)	882 ( 463, 1376)	6 ( -9, 16)	224 ( 104, 381)	163 ( 72, 283)	351 ( 168, 575)	519 ( 256, 831)	668 ( 340, 1056)
Hebi	Henan	Central	3-6 y	Female	513 ( 288, 751)	106 ( 60, 156)	5 ( 3, 8)	625 ( 350, 914)	7 ( 1, 21)	162 ( 79, 257)	109 ( 50, 178)	243 ( 124, 375)	363 ( 192, 549)	470 ( 256, 702)
Hebi	Henan	Central	7-11 y	Female	238 ( 130, 350)	58 ( 32, 85)	3 ( 2, 5)	299 ( 164, 440)	2 ( -13, 9)	90 ( 42, 146)	35 ( 14, 60)	102 ( 49, 160)	162 ( 82, 246)	215 ( 113, 322)
Hebi	Henan	Central	12-17 y	Female	291 ( 120, 408)	111 ( 46, 156)	3 ( 1, 4)	405 ( 166, 567)	-258 ( -456, 245)	391 ( 97, 564)	335 ( 35, 548)	346 ( 63, 548)	355 ( 88, 549)	363 ( 111, 550)
Jiaozuo	Henan	Central	<0.5 y	Male	1078 ( 434, 2261)	403 ( 162, 844)	21 ( 8, 44)	1502 ( 605, 3150)	788 ( 22, 3003)	987 ( 219, 2880)	73 ( 0, 613)	269 ( 75, 880)	516 ( 213, 1141)	737 ( 340, 1407)
Jiaozuo	Henan	Central	0.5-1 y	Male	857 ( 450, 1396)	244 ( 128, 398)	11 ( 6, 18)	1112 ( 583, 1812)	50 ( 6, 291)	383 ( 168, 734)	2 ( 0, 22)	270 ( 126, 456)	518 ( 256, 847)	740 ( 379, 1191)
Jiaozuo	Henan	Central	1-2 y	Male	839 ( 446, 1327)	239 ( 127, 378)	12 ( 6, 19)	1090 ( 580, 1724)	13 ( 3, 29)	350 ( 166, 584)	1 ( 0, 14)	268 ( 125, 450)	516 ( 256, 840)	738 ( 379, 1186)
Jiaozuo	Henan	Central	3-6 y	Male	630 ( 339, 979)	188 ( 101, 291)	8 ( 4, 12)	825 ( 444, 1282)	64 ( 3, 477)	252 ( 124, 405)	49 ( 0, 462)	240 ( 94, 683)	415 ( 193, 833)	571 ( 285, 993)
Jiaozuo	Henan	Central	7-11 y	Male	263 ( 142, 398)	96 ( 52, 145)	3 ( 2, 5)	362 ( 195, 548)	-1 ( -16, 6)	142 ( 66, 228)	0 ( 0, 0)	60 ( 27, 100)	147 ( 73, 230)	225 ( 117, 344)
Jiaozuo	Henan	Central	12-17 y	Male	206 ( 81, 370)	83 ( 33, 149)	8 ( 3, 14)	296 ( 116, 533)	166 ( 1, 518)	219 ( 45, 512)	3 ( 0, 39)	35 ( 13, 90)	81 ( 39, 146)	122 ( 61, 198)
Jiaozuo	Henan	Central	<0.5 y	Female	788 ( 308, 1607)	286 ( 112, 583)	16 ( 6, 33)	1090 ( 426, 2223)	536 ( 16, 2070)	706 ( 160, 2037)	51 ( 0, 427)	203 ( 58, 622)	386 ( 155, 813)	549 ( 246, 1005)
Jiaozuo	Henan	Central	0.5-1 y	Female	686 ( 344, 1114)	159 ( 80, 257)	6 ( 3, 10)	851 ( 427, 1381)	68 ( 5, 485)	271 ( 107, 645)	53 ( 17, 109)	252 ( 117, 416)	431 ( 208, 694)	589 ( 295, 939)
Jiaozuo	Henan	Central	1-2 y	Female	662 ( 344, 1039)	153 ( 79, 240)	5 ( 2, 7)	819 ( 425, 1286)	2 ( -12, 10)	227 ( 105, 381)	53 ( 18, 102)	253 ( 118, 420)	431 ( 210, 695)	590 ( 295, 936)
Jiaozuo	Henan	Central	3-6 y	Female	469 ( 261, 692)	109 ( 61, 161)	5 ( 3, 7)	583 ( 324, 861)	8 ( 2, 19)	161 ( 79, 256)	36 ( 11, 68)	178 ( 88, 281)	305 ( 160, 469)	418 ( 226, 630)
Jiaozuo	Henan	Central	7-11 y	Female	217 ( 117, 321)	60 ( 32, 89)	3 ( 1, 4)	279 ( 151, 414)	1 ( -6, 6)	90 ( 42, 143)	1 ( 0, 9)	71 ( 33, 112)	134 ( 66, 205)	190 ( 98, 286)
Jiaozuo	Henan	Central	12-17 y	Female	179 ( 72, 347)	77 ( 31, 150)	2 ( 1, 4)	258 ( 103, 501)	130 ( 2, 476)	181 ( 43, 471)	3 ( 0, 44)	33 ( 12, 91)	76 ( 36, 139)	114 ( 56, 184)
Kaifeng	Henan	Central	<0.5 y	Male	1092 ( 413, 2233)	404 ( 153, 826)	35 ( 13, 71)	1531 ( 578, 3131)	765 ( -154, 3020)	1099 ( 217, 3014)	13 ( 0, 114)	113 ( 0, 424)	375 ( 186, 747)	612 ( 313, 1055)
Kaifeng	Henan	Central	0.5-1 y	Male	926 ( 439, 1852)	264 ( 125, 528)	20 ( 9, 40)	1210 ( 573, 2420)	270 ( 2, 1868)	323 ( 38, 626)	200 ( 0, 1787)	434 ( 110, 1942)	662 ( 241, 2082)	866 ( 368, 2190)
Kaifeng	Henan	Central	1-2 y	Male	805 ( 425, 1278)	230 ( 122, 366)	16 ( 8, 25)	1051 ( 554, 1668)	20 ( 8, 38)	334 ( 159, 558)	0 ( 0, 0)	218 ( 98, 374)	472 ( 232, 772)	699 ( 357, 1122)
Kaifeng	Henan	Central	3-6 y	Male	578 ( 320, 845)	172 ( 95, 251)	11 ( 6, 17)	762 ( 422, 1112)	18 ( 7, 39)	251 ( 123, 392)	0 ( 0, 0)	149 ( 70, 238)	334 ( 173, 511)	500 ( 266, 745)
Kaifeng	Henan	Central	7-11 y	Male	251 ( 135, 381)	91 ( 49, 138)	5 ( 3, 8)	347 ( 188, 527)	5 ( -8, 15)	133 ( 63, 219)	0 ( 0, 0)	42 ( 18, 74)	131 ( 65, 206)	211 ( 109, 324)
Kaifeng	Henan	Central	12-17 y	Male	202 ( 76, 377)	81 ( 30, 152)	11 ( 4, 20)	294 ( 110, 548)	185 ( 10, 535)	212 ( 44, 507)	14 ( 0, 112)	47 ( 10, 158)	92 ( 35, 201)	131 ( 58, 246)
Kaifeng	Henan	Central	<0.5 y	Female	803 ( 297, 1641)	293 ( 109, 599)	23 ( 9, 47)	1120 ( 414, 2287)	525 ( -228, 2117)	798 ( 155, 2195)	13 ( 0, 173)	93 ( 0, 380)	287 ( 136, 584)	461 ( 226, 792)
Kaifeng	Henan	Central	0.5-1 y	Female	706 ( 338, 1266)	165 ( 79, 295)	12 ( 6, 22)	882 ( 423, 1583)	158 ( -4, 978)	245 ( 84, 577)	112 ( 0, 945)	303 ( 102, 1065)	475 ( 198, 1182)	628 ( 287, 1291)
Kaifeng	Henan	Central	1-2 y	Female	631 ( 327, 984)	146 ( 76, 228)	9 ( 5, 14)	786 ( 407, 1225)	11 ( 4, 21)	212 ( 99, 352)	7 ( 0, 29)	210 ( 97, 356)	393 ( 189, 636)	556 ( 277, 884)
Kaifeng	Henan	Central	3-6 y	Female	447 ( 247, 664)	105 ( 58, 156)	7 ( 4, 11)	559 ( 309, 831)	11 ( 5, 24)	154 ( 75, 242)	2 ( 0, 14)	146 ( 72, 230)	277 ( 143, 425)	393 ( 210, 594)
Kaifeng	Henan	Central	7-11 y	Female	208 ( 111, 310)	58 ( 31, 87)	4 ( 2, 6)	270 ( 144, 402)	1 ( -23, 9)	88 ( 40, 148)	0 ( 0, 0)	56 ( 25, 92)	121 ( 60, 187)	179 ( 92, 270)
Kaifeng	Henan	Central	12-17 y	Female	259 ( 85, 382)	114 ( 37, 168)	4 ( 1, 6)	377 ( 123, 556)	-213 ( -451, 326)	355 ( 62, 553)	250 ( 0, 537)	269 ( 20, 537)	286 ( 45, 539)	301 ( 69, 541)
Luoyang	Henan	Central	<0.5 y	Male	1390 ( 519, 2492)	431 ( 161, 773)	39 ( 15, 70)	1861 ( 695, 3334)	-88 ( -2440, 2694)	1500 ( 258, 3216)	257 ( 10, 939)	506 ( 164, 1203)	727 ( 298, 1443)	925 ( 419, 1666)
Luoyang	Henan	Central	0.5-1 y	Male	967 ( 512, 1524)	226 ( 120, 357)	21 ( 11, 33)	1214 ( 644, 1915)	73 ( 15, 323)	373 ( 161, 714)	177 ( 72, 335)	436 ( 208, 731)	666 ( 334, 1082)	871 ( 453, 1397)
Luoyang	Henan	Central	1-2 y	Male	945 ( 510, 1482)	220 ( 119, 345)	20 ( 11, 32)	1186 ( 640, 1859)	30 ( 13, 53)	332 ( 156, 553)	166 ( 71, 293)	426 ( 207, 705)	657 ( 332, 1065)	864 ( 452, 1378)
Luoyang	Henan	Central	3-6 y	Male	704 ( 389, 1087)	174 ( 96, 268)	14 ( 8, 21)	891 ( 493, 1376)	-27 ( -337, 29)	302 ( 130, 684)	118 ( 50, 223)	306 ( 154, 498)	475 ( 249, 725)	625 ( 339, 931)
Luoyang	Henan	Central	7-11 y	Male	298 ( 162, 445)	88 ( 48, 132)	7 ( 4, 11)	393 ( 213, 588)	8 ( -6, 21)	135 ( 63, 224)	20 ( 5, 44)	112 ( 53, 177)	193 ( 98, 299)	266 ( 140, 406)
Luoyang	Henan	Central	12-17 y	Male	246 ( 96, 410)	81 ( 32, 135)	12 ( 5, 19)	338 ( 132, 565)	-29 ( -765, 490)	271 ( 51, 552)	11 ( 0, 81)	52 ( 11, 130)	96 ( 50, 178)	136 ( 71, 222)
Luoyang	Henan	Central	<0.5 y	Female	1035 ( 388, 1854)	318 ( 119, 569)	25 ( 9, 45)	1378 ( 516, 2468)	-114 ( -1669, 1910)	1109 ( 181, 2424)	254 ( 15, 907)	430 ( 124, 1075)	588 ( 220, 1227)	729 ( 308, 1399)
Luoyang	Henan	Central	0.5-1 y	Female	771 ( 400, 1240)	143 ( 74, 230)	15 ( 8, 24)	929 ( 482, 1494)	85 ( 12, 527)	261 ( 100, 679)	194 ( 86, 342)	379 ( 178, 631)	543 ( 268, 870)	690 ( 351, 1089)
Luoyang	Henan	Central	1-2 y	Female	744 ( 390, 1156)	137 ( 72, 213)	13 ( 7, 20)	894 ( 469, 1389)	18 ( 8, 32)	209 ( 96, 351)	189 ( 84, 325)	374 ( 178, 613)	539 ( 267, 863)	686 ( 351, 1082)
Luoyang	Henan	Central	3-6 y	Female	661 ( 312, 1214)	130 ( 62, 240)	9 ( 4, 17)	800 ( 378, 1471)	-268 ( -1166, 4)	439 ( 86, 1394)	136 ( 61, 339)	268 ( 134, 469)	385 ( 204, 602)	490 ( 266, 740)
Luoyang	Henan	Central	7-11 y	Female	244 ( 135, 359)	55 ( 30, 81)	5 ( 3, 7)	304 ( 168, 447)	9 ( 4, 18)	84 ( 41, 132)	46 ( 20, 77)	112 ( 55, 176)	171 ( 88, 261)	223 ( 118, 334)
Luoyang	Henan	Central	12-17 y	Female	323 ( 212, 423)	112 ( 74, 147)	7 ( 5, 9)	441 ( 291, 579)	-363 ( -479, -236)	431 ( 280, 571)	439 ( 291, 579)	440 ( 291, 579)	440 ( 291, 579)	440 ( 291, 579)
Luohe	Henan	Central	<0.5 y	Male	993 ( 377, 2063)	431 ( 164, 896)	25 ( 9, 52)	1449 ( 550, 3011)	817 ( 27, 2914)	963 ( 212, 2707)	7 ( 0, 0)	43 ( 0, 272)	305 ( 142, 599)	549 ( 271, 922)
Luohe	Henan	Central	0.5-1 y	Male	757 ( 383, 1265)	265 ( 134, 443)	6 ( 3, 9)	1028 ( 520, 1717)	20 ( -133, 232)	423 ( 176, 856)	1 ( 0, 0)	113 ( 41, 275)	378 ( 179, 655)	615 ( 307, 1021)
Luohe	Henan	Central	1-2 y	Male	727 ( 380, 1153)	249 ( 130, 395)	8 ( 4, 13)	984 ( 514, 1560)	3 ( -39, 19)	357 ( 168, 607)	0 ( 0, 0)	100 ( 41, 183)	366 ( 178, 607)	604 ( 306, 977)
Luohe	Henan	Central	3-6 y	Male	525 ( 285, 788)	188 ( 102, 282)	5 ( 3, 8)	719 ( 390, 1078)	-4 ( -68, 17)	275 ( 132, 466)	0 ( 0, 0)	66 ( 27, 129)	260 ( 132, 410)	434 ( 228, 661)
Luohe	Henan	Central	7-11 y	Male	235 ( 122, 375)	105 ( 54, 167)	1 ( 1, 2)	341 ( 177, 544)	-20 ( -127, 1)	161 ( 71, 318)	0 ( 0, 0)	9 ( 0, 45)	102 ( 48, 173)	184 ( 93, 289)
Luohe	Henan	Central	12-17 y	Male	187 ( 68, 347)	89 ( 33, 166)	8 ( 3, 14)	284 ( 104, 526)	161 ( 0, 512)	218 ( 44, 509)	0 ( 0, 0)	3 ( 0, 31)	45 ( 20, 91)	90 ( 47, 149)
Luohe	Henan	Central	<0.5 y	Female	720 ( 270, 1571)	308 ( 115, 672)	17 ( 6, 36)	1045 ( 391, 2280)	560 ( 19, 2199)	685 ( 154, 2037)	1 ( 0, 0)	32 ( 0, 211)	230 ( 102, 449)	411 ( 196, 706)
Luohe	Henan	Central	0.5-1 y	Female	630 ( 298, 1122)	179 ( 84, 318)	5 ( 2, 9)	813 ( 385, 1449)	-12 ( -445, 361)	348 ( 115, 1033)	6 ( 0, 67)	135 ( 53, 304)	325 ( 153, 581)	496 ( 241, 821)
Luohe	Henan	Central	1-2 y	Female	569 ( 292, 894)	155 ( 80, 244)	5 ( 3, 9)	729 ( 375, 1146)	6 ( -3, 13)	222 ( 104, 370)	0 ( 0, 0)	119 ( 54, 204)	312 ( 151, 509)	484 ( 240, 773)
Luohe	Henan	Central	3-6 y	Female	409 ( 222, 617)	116 ( 63, 175)	3 ( 2, 5)	528 ( 287, 796)	-8 ( -77, 9)	176 ( 81, 301)	0 ( 0, 0)	84 ( 38, 141)	222 ( 113, 347)	344 ( 181, 526)
Luohe	Henan	Central	7-11 y	Female	191 ( 100, 294)	65 ( 34, 101)	1 ( 1, 2)	257 ( 135, 397)	-10 ( -66, 2)	101 ( 44, 191)	0 ( 0, 0)	27 ( 11, 52)	95 ( 46, 149)	155 ( 79, 238)
Luohe	Henan	Central	12-17 y	Female	169 ( 66, 333)	84 ( 33, 165)	3 ( 1, 7)	256 ( 100, 504)	147 ( 3, 494)	190 ( 43, 491)	23 ( 0, 159)	48 ( 0, 196)	89 ( 25, 233)	125 ( 48, 265)
Nanyang	Henan	Central	<0.5 y	Male	1007 ( 367, 2119)	433 ( 158, 912)	23 ( 8, 47)	1463 ( 533, 3078)	844 ( 26, 2993)	956 ( 207, 2652)	39 ( 0, 407)	128 ( 0, 701)	390 ( 140, 995)	625 ( 273, 1280)
Nanyang	Henan	Central	0.5-1 y	Male	746 ( 385, 1204)	252 ( 130, 406)	7 ( 4, 11)	1004 ( 518, 1622)	54 ( 6, 281)	377 ( 169, 731)	0 ( 0, 0)	107 ( 44, 209)	373 ( 182, 616)	610 ( 311, 986)
Nanyang	Henan	Central	1-2 y	Male	728 ( 385, 1155)	242 ( 128, 384)	8 ( 4, 13)	978 ( 517, 1552)	13 ( 4, 28)	343 ( 164, 573)	0 ( 0, 0)	104 ( 45, 184)	371 ( 184, 607)	608 ( 312, 980)
Nanyang	Henan	Central	3-6 y	Male	524 ( 290, 770)	179 ( 99, 264)	7 ( 4, 10)	710 ( 392, 1043)	11 ( 3, 26)	256 ( 128, 400)	0 ( 0, 0)	67 ( 30, 114)	261 ( 135, 403)	435 ( 232, 652)
Nanyang	Henan	Central	7-11 y	Male	241 ( 122, 401)	103 ( 52, 170)	3 ( 1, 4)	346 ( 175, 576)	-7 ( -162, 61)	157 ( 66, 352)	2 ( 0, 39)	26 ( 0, 149)	116 ( 50, 254)	197 ( 94, 355)
Nanyang	Henan	Central	12-17 y	Male	195 ( 71, 358)	93 ( 34, 170)	8 ( 3, 14)	295 ( 107, 543)	100 ( -465, 506)	235 ( 47, 529)	0 ( 0, 0)	6 ( 0, 47)	52 ( 25, 102)	97 ( 48, 155)
Nanyang	Henan	Central	<0.5 y	Female	734 ( 272, 1592)	308 ( 114, 668)	16 ( 6, 36)	1059 ( 393, 2296)	587 ( 19, 2204)	667 ( 154, 1864)	33 ( 0, 323)	102 ( 0, 539)	296 ( 106, 751)	469 ( 200, 941)
Nanyang	Henan	Central	0.5-1 y	Female	600 ( 294, 1003)	162 ( 80, 271)	5 ( 3, 9)	768 ( 377, 1283)	70 ( 5, 476)	263 ( 105, 626)	0 ( 0, 0)	126 ( 56, 225)	318 ( 152, 520)	489 ( 241, 782)
Nanyang	Henan	Central	1-2 y	Female	573 ( 294, 902)	151 ( 77, 237)	5 ( 3, 9)	730 ( 374, 1147)	8 ( 3, 17)	215 ( 101, 357)	0 ( 0, 0)	127 ( 57, 216)	318 ( 153, 518)	489 ( 242, 783)
Nanyang	Henan	Central	3-6 y	Female	406 ( 223, 603)	109 ( 60, 162)	5 ( 3, 7)	521 ( 286, 773)	8 ( 3, 17)	158 ( 77, 248)	0 ( 0, 0)	87 ( 40, 140)	223 ( 115, 344)	345 ( 184, 522)
Nanyang	Henan	Central	7-11 y	Female	191 ( 101, 292)	62 ( 33, 96)	2 ( 1, 3)	255 ( 135, 391)	-3 ( -49, 7)	94 ( 42, 172)	0 ( 0, 0)	30 ( 12, 55)	97 ( 48, 154)	158 ( 80, 243)
Nanyang	Henan	Central	12-17 y	Female	179 ( 65, 345)	86 ( 31, 165)	4 ( 1, 7)	269 ( 98, 517)	87 ( -273, 470)	214 ( 44, 502)	7 ( 0, 81)	25 ( 0, 126)	68 ( 24, 170)	107 ( 47, 211)
Pingdingshan	Henan	Central	<0.5 y	Male	1105 ( 439, 2203)	403 ( 160, 803)	26 ( 10, 52)	1534 ( 609, 3058)	836 ( 25, 2941)	968 ( 215, 2746)	51 ( 0, 429)	261 ( 82, 722)	510 ( 219, 1011)	732 ( 350, 1288)
Pingdingshan	Henan	Central	0.5-1 y	Male	868 ( 452, 1383)	249 ( 130, 397)	10 ( 5, 15)	1126 ( 586, 1795)	63 ( 6, 335)	395 ( 173, 759)	21 ( 0, 136)	293 ( 129, 540)	539 ( 260, 903)	758 ( 383, 1219)
Pingdingshan	Henan	Central	1-2 y	Male	845 ( 449, 1331)	238 ( 126, 374)	14 ( 7, 21)	1096 ( 582, 1727)	19 ( 7, 39)	348 ( 165, 584)	6 ( 0, 35)	279 ( 129, 469)	527 ( 260, 858)	747 ( 383, 1194)
Pingdingshan	Henan	Central	3-6 y	Male	608 ( 340, 885)	183 ( 102, 266)	7 ( 4, 9)	797 ( 446, 1160)	9 ( 1, 25)	268 ( 133, 425)	1 ( 0, 10)	193 ( 93, 306)	374 ( 193, 568)	535 ( 286, 792)
Pingdingshan	Henan	Central	7-11 y	Male	275 ( 145, 431)	99 ( 52, 155)	4 ( 2, 6)	378 ( 199, 592)	31 ( 2, 200)	137 ( 66, 221)	15 ( 0, 166)	89 ( 31, 262)	172 ( 77, 342)	247 ( 120, 436)
Pingdingshan	Henan	Central	12-17 y	Male	204 ( 77, 376)	82 ( 31, 151)	7 ( 3, 14)	294 ( 111, 541)	164 ( 6, 519)	215 ( 46, 522)	3 ( 0, 43)	35 ( 13, 96)	81 ( 38, 145)	122 ( 61, 194)
Pingdingshan	Henan	Central	<0.5 y	Female	808 ( 318, 1652)	290 ( 114, 592)	18 ( 7, 36)	1116 ( 439, 2281)	583 ( 17, 2215)	697 ( 152, 1984)	50 ( 0, 393)	211 ( 63, 630)	393 ( 163, 844)	555 ( 251, 1014)
Pingdingshan	Henan	Central	0.5-1 y	Female	696 ( 344, 1184)	162 ( 80, 275)	8 ( 4, 13)	865 ( 428, 1472)	86 ( 6, 611)	283 ( 110, 732)	81 ( 21, 321)	278 ( 121, 546)	453 ( 213, 803)	609 ( 298, 1010)
Pingdingshan	Henan	Central	1-2 y	Female	666 ( 345, 1043)	149 ( 77, 233)	8 ( 4, 12)	823 ( 427, 1288)	11 ( 4, 22)	220 ( 102, 363)	64 ( 23, 120)	262 ( 123, 433)	439 ( 213, 708)	597 ( 300, 949)
Pingdingshan	Henan	Central	3-6 y	Female	472 ( 262, 693)	110 ( 61, 162)	5 ( 3, 7)	587 ( 326, 863)	7 ( 2, 18)	163 ( 78, 255)	41 ( 15, 76)	183 ( 91, 286)	309 ( 161, 473)	422 ( 227, 633)
Pingdingshan	Henan	Central	7-11 y	Female	226 ( 120, 348)	62 ( 33, 96)	3 ( 1, 4)	291 ( 155, 448)	22 ( 2, 132)	88 ( 42, 142)	22 ( 0, 137)	90 ( 36, 202)	151 ( 70, 270)	205 ( 101, 337)
Pingdingshan	Henan	Central	12-17 y	Female	181 ( 76, 346)	78 ( 33, 148)	2 ( 1, 4)	261 ( 109, 498)	127 ( 0, 475)	187 ( 45, 476)	16 ( 0, 133)	51 ( 14, 174)	91 ( 37, 208)	128 ( 59, 243)
Puyang	Henan	Central	<0.5 y	Male	1124 ( 442, 2246)	409 ( 161, 817)	23 ( 9, 46)	1555 ( 611, 3108)	815 ( -5, 3023)	1093 ( 226, 3018)	107 ( 0, 749)	318 ( 86, 996)	560 ( 221, 1264)	777 ( 349, 1532)
Puyang	Henan	Central	0.5-1 y	Male	878 ( 461, 1438)	244 ( 128, 399)	14 ( 8, 23)	1136 ( 597, 1861)	33 ( -103, 228)	402 ( 169, 795)	16 ( 0, 76)	290 ( 135, 500)	536 ( 266, 880)	755 ( 391, 1217)
Puyang	Henan	Central	1-2 y	Male	877 ( 459, 1393)	242 ( 127, 384)	13 ( 7, 21)	1133 ( 593, 1798)	72 ( 7, 409)	364 ( 164, 666)	71 ( 0, 420)	339 ( 140, 716)	580 ( 271, 1079)	794 ( 393, 1350)
Puyang	Henan	Central	3-6 y	Male	875 ( 369, 1659)	263 ( 111, 499)	6 ( 2, 11)	1144 ( 483, 2169)	-517 ( -1763, -3)	796 ( 154, 2149)	68 ( 0, 467)	254 ( 99, 654)	428 ( 200, 822)	583 ( 294, 995)
Puyang	Henan	Central	7-11 y	Male	265 ( 144, 400)	92 ( 50, 139)	4 ( 2, 6)	361 ( 196, 545)	4 ( -2, 11)	134 ( 64, 213)	0 ( 0, 0)	64 ( 30, 105)	151 ( 76, 235)	228 ( 119, 349)
Puyang	Henan	Central	12-17 y	Male	309 ( 125, 428)	129 ( 52, 179)	6 ( 2, 8)	444 ( 180, 615)	-615 ( -977, 84)	432 ( 120, 610)	393 ( 45, 605)	401 ( 71, 606)	408 ( 99, 606)	414 ( 124, 608)
Puyang	Henan	Central	<0.5 y	Female	820 ( 322, 1697)	292 ( 114, 603)	17 ( 7, 34)	1129 ( 442, 2335)	575 ( 5, 2192)	770 ( 158, 2145)	89 ( 0, 639)	249 ( 65, 828)	427 ( 161, 984)	586 ( 255, 1140)
Puyang	Henan	Central	0.5-1 y	Female	701 ( 354, 1189)	154 ( 78, 262)	10 ( 5, 18)	866 ( 437, 1468)	75 ( 5, 547)	276 ( 107, 734)	81 ( 28, 226)	278 ( 126, 502)	453 ( 220, 758)	610 ( 304, 999)
Puyang	Henan	Central	1-2 y	Female	684 ( 350, 1092)	148 ( 76, 236)	9 ( 5, 14)	841 ( 431, 1343)	38 ( 5, 204)	221 ( 100, 384)	99 ( 30, 285)	293 ( 129, 545)	467 ( 220, 811)	621 ( 305, 1019)
Puyang	Henan	Central	3-6 y	Female	720 ( 281, 1327)	172 ( 67, 317)	4 ( 2, 8)	897 ( 350, 1652)	-483 ( -1394, -5)	656 ( 94, 1630)	343 ( 20, 1098)	450 ( 99, 1172)	545 ( 172, 1235)	631 ( 240, 1284)
Puyang	Henan	Central	7-11 y	Female	219 ( 120, 323)	58 ( 32, 86)	3 ( 2, 4)	280 ( 154, 414)	4 ( 1, 8)	86 ( 41, 135)	4 ( 0, 13)	74 ( 35, 118)	137 ( 69, 210)	193 ( 102, 290)
Puyang	Henan	Central	12-17 y	Female	295 ( 160, 398)	130 ( 70, 175)	0 ( 0, 0)	425 ( 230, 573)	-332 ( -474, -68)	419 ( 172, 572)	399 ( 87, 570)	402 ( 110, 570)	406 ( 140, 570)	409 ( 163, 570)
Sanxiamen	Henan	Central	<0.5 y	Male	1199 ( 418, 2232)	505 ( 176, 939)	19 ( 7, 35)	1723 ( 601, 3206)	209 ( -2113, 2795)	1413 ( 260, 3065)	33 ( 0, 399)	123 ( 0, 655)	377 ( 161, 931)	614 ( 296, 1187)
Sanxiamen	Henan	Central	0.5-1 y	Male	792 ( 415, 1271)	251 ( 132, 403)	10 ( 5, 17)	1054 ( 553, 1690)	54 ( 8, 238)	380 ( 170, 692)	0 ( 0, 0)	180 ( 80, 320)	438 ( 216, 719)	668 ( 341, 1073)
Sanxiamen	Henan	Central	1-2 y	Male	776 ( 412, 1230)	247 ( 131, 391)	9 ( 5, 14)	1032 ( 547, 1636)	9 ( -5, 22)	355 ( 168, 593)	0 ( 0, 0)	175 ( 80, 300)	434 ( 216, 709)	664 ( 341, 1069)
Sanxiamen	Henan	Central	3-6 y	Male	560 ( 311, 818)	188 ( 104, 274)	5 ( 3, 7)	752 ( 418, 1099)	3 ( -16, 19)	272 ( 133, 432)	0 ( 0, 0)	118 ( 56, 190)	307 ( 159, 464)	475 ( 254, 706)
Sanxiamen	Henan	Central	7-11 y	Male	241 ( 130, 365)	99 ( 54, 150)	2 ( 1, 3)	342 ( 185, 517)	2 ( -2, 9)	140 ( 68, 222)	0 ( 0, 0)	30 ( 12, 52)	120 ( 60, 188)	201 ( 103, 309)
Sanxiamen	Henan	Central	12-17 y	Male	195 ( 74, 359)	87 ( 33, 160)	7 ( 3, 13)	289 ( 109, 532)	175 ( 8, 517)	210 ( 46, 505)	1 ( 0, 24)	20 ( 1, 77)	68 ( 31, 130)	110 ( 54, 180)
Sanxiamen	Henan	Central	<0.5 y	Female	865 ( 313, 1678)	357 ( 129, 692)	14 ( 5, 27)	1235 ( 447, 2397)	131 ( -1493, 1983)	988 ( 185, 2359)	1 ( 0, 0)	42 ( 0, 204)	237 ( 120, 453)	417 ( 218, 697)
Sanxiamen	Henan	Central	0.5-1 y	Female	631 ( 316, 1020)	162 ( 81, 261)	8 ( 4, 14)	801 ( 401, 1295)	64 ( 6, 347)	267 ( 108, 558)	1 ( 0, 0)	175 ( 79, 297)	362 ( 174, 595)	528 ( 262, 849)
Sanxiamen	Henan	Central	1-2 y	Female	609 ( 314, 963)	152 ( 78, 240)	7 ( 4, 11)	767 ( 396, 1215)	8 ( 2, 17)	219 ( 101, 366)	0 ( 0, 0)	178 ( 81, 298)	364 ( 175, 590)	530 ( 263, 848)
Sanxiamen	Henan	Central	3-6 y	Female	431 ( 237, 636)	115 ( 63, 169)	3 ( 2, 4)	549 ( 301, 810)	4 ( -1, 12)	166 ( 81, 259)	0 ( 0, 0)	123 ( 58, 195)	256 ( 130, 392)	375 ( 198, 565)
Sanxiamen	Henan	Central	7-11 y	Female	199 ( 107, 296)	63 ( 34, 93)	2 ( 1, 2)	263 ( 142, 392)	2 ( 0, 7)	90 ( 43, 141)	0 ( 0, 0)	45 ( 21, 73)	111 ( 55, 171)	170 ( 88, 257)
Sanxiamen	Henan	Central	12-17 y	Female	176 ( 70, 337)	82 ( 32, 157)	3 ( 1, 5)	260 ( 103, 499)	126 ( -38, 471)	195 ( 43, 476)	26 ( 0, 152)	56 ( 7, 192)	96 ( 31, 226)	132 ( 54, 259)
Shangqiu	Henan	Central	<0.5 y	Male	1043 ( 416, 2181)	413 ( 165, 864)	17 ( 7, 36)	1473 ( 587, 3081)	778 ( 22, 2930)	943 ( 218, 2646)	16 ( 0, 232)	140 ( 47, 557)	402 ( 188, 849)	636 ( 318, 1109)
Shangqiu	Henan	Central	0.5-1 y	Male	1172 ( 457, 2373)	377 ( 147, 763)	2 ( 1, 4)	1552 ( 605, 3140)	-663 ( -2492, 17)	1102 ( 210, 3092)	8 ( 0, 144)	186 ( 70, 445)	444 ( 235, 777)	674 ( 356, 1101)
Shangqiu	Henan	Central	1-2 y	Male	806 ( 428, 1277)	246 ( 131, 389)	8 ( 4, 12)	1059 ( 562, 1678)	7 ( -4, 20)	355 ( 169, 591)	0 ( 0, 0)	221 ( 100, 377)	475 ( 235, 777)	701 ( 359, 1128)
Shangqiu	Henan	Central	3-6 y	Male	578 ( 320, 844)	188 ( 104, 275)	2 ( 1, 3)	768 ( 425, 1122)	2 ( -7, 18)	272 ( 135, 428)	0 ( 0, 0)	148 ( 71, 236)	333 ( 171, 511)	499 ( 264, 745)
Shangqiu	Henan	Central	7-11 y	Male	250 ( 134, 379)	98 ( 53, 148)	1 ( 1, 2)	350 ( 188, 529)	1 ( -3, 9)	140 ( 68, 222)	0 ( 0, 0)	43 ( 19, 73)	132 ( 66, 207)	211 ( 109, 325)
Shangqiu	Henan	Central	12-17 y	Male	200 ( 77, 370)	84 ( 33, 156)	8 ( 3, 14)	292 ( 113, 540)	178 ( 9, 517)	208 ( 44, 490)	1 ( 0, 21)	23 ( 0, 77)	71 ( 35, 127)	113 ( 57, 178)
Shangqiu	Henan	Central	<0.5 y	Female	760 ( 293, 1532)	294 ( 114, 593)	12 ( 5, 25)	1066 ( 412, 2149)	533 ( 16, 2064)	657 ( 152, 1851)	16 ( 0, 218)	119 ( 38, 435)	312 ( 135, 647)	483 ( 224, 836)
Shangqiu	Henan	Central	0.5-1 y	Female	699 ( 339, 1230)	181 ( 88, 318)	2 ( 1, 3)	881 ( 427, 1551)	-37 ( -581, 284)	372 ( 122, 1036)	26 ( 0, 198)	227 ( 98, 445)	408 ( 191, 697)	569 ( 277, 929)
Shangqiu	Henan	Central	1-2 y	Female	633 ( 328, 989)	156 ( 81, 243)	3 ( 2, 5)	792 ( 411, 1238)	2 ( -6, 9)	226 ( 105, 378)	9 ( 0, 32)	213 ( 97, 353)	395 ( 191, 637)	558 ( 278, 883)
Shangqiu	Henan	Central	3-6 y	Female	448 ( 246, 659)	116 ( 64, 171)	1 ( 0, 1)	564 ( 310, 831)	1 ( -5, 10)	169 ( 82, 264)	3 ( 0, 16)	148 ( 73, 232)	278 ( 144, 426)	394 ( 211, 593)
Shangqiu	Henan	Central	7-11 y	Female	206 ( 112, 306)	63 ( 34, 93)	1 ( 0, 1)	270 ( 146, 400)	1 ( -2, 6)	91 ( 43, 141)	0 ( 0, 0)	57 ( 26, 89)	121 ( 61, 185)	179 ( 93, 270)
Shangqiu	Henan	Central	12-17 y	Female	182 ( 71, 347)	81 ( 32, 154)	3 ( 1, 5)	265 ( 104, 507)	150 ( 4, 477)	179 ( 42, 479)	34 ( 0, 185)	68 ( 10, 221)	107 ( 34, 256)	141 ( 57, 282)
Xinxiang	Henan	Central	<0.5 y	Male	1233 ( 540, 2423)	358 ( 157, 704)	21 ( 9, 42)	1613 ( 706, 3169)	786 ( 22, 3048)	961 ( 224, 2773)	100 ( 0, 276)	359 ( 189, 611)	599 ( 329, 951)	812 ( 448, 1252)
Xinxiang	Henan	Central	0.5-1 y	Male	1061 ( 562, 1709)	242 ( 128, 390)	9 ( 5, 15)	1312 ( 696, 2114)	82 ( -3, 615)	431 ( 175, 981)	342 ( 140, 749)	582 ( 271, 1082)	796 ( 392, 1371)	987 ( 507, 1619)
Xinxiang	Henan	Central	1-2 y	Male	1256 ( 580, 2435)	283 ( 131, 549)	10 ( 5, 20)	1549 ( 715, 3003)	-476 ( -2300, 2)	602 ( 176, 1856)	816 ( 163, 2826)	1001 ( 292, 2882)	1166 ( 417, 2908)	1314 ( 528, 2945)
Xinxiang	Henan	Central	3-6 y	Male	741 ( 426, 1065)	170 ( 98, 244)	8 ( 5, 12)	919 ( 528, 1322)	15 ( 5, 37)	263 ( 130, 414)	211 ( 98, 342)	390 ( 196, 597)	549 ( 290, 820)	692 ( 379, 1011)
Xinxiang	Henan	Central	7-11 y	Male	322 ( 177, 482)	91 ( 50, 137)	3 ( 2, 5)	416 ( 229, 624)	4 ( -1, 11)	139 ( 66, 219)	64 ( 27, 110)	150 ( 73, 238)	228 ( 117, 351)	297 ( 157, 451)
Xinxiang	Henan	Central	12-17 y	Male	247 ( 99, 412)	80 ( 32, 134)	6 ( 2, 10)	333 ( 134, 556)	92 ( -499, 511)	255 ( 50, 533)	58 ( 15, 163)	101 ( 38, 208)	140 ( 61, 249)	175 ( 82, 288)
Xinxiang	Henan	Central	<0.5 y	Female	903 ( 387, 1739)	257 ( 110, 495)	15 ( 6, 29)	1174 ( 504, 2263)	540 ( 15, 2130)	675 ( 153, 1930)	85 ( 0, 210)	278 ( 142, 483)	454 ( 240, 742)	611 ( 325, 967)
Xinxiang	Henan	Central	0.5-1 y	Female	845 ( 435, 1404)	156 ( 80, 259)	6 ( 3, 10)	1007 ( 518, 1673)	114 ( 4, 819)	314 ( 112, 937)	336 ( 137, 806)	504 ( 228, 983)	655 ( 311, 1169)	789 ( 393, 1323)
Xinxiang	Henan	Central	1-2 y	Female	1103 ( 472, 2037)	198 ( 85, 366)	6 ( 3, 12)	1307 ( 560, 2415)	-585 ( -1869, -6)	535 ( 115, 1476)	908 ( 168, 2355)	1011 ( 264, 2365)	1104 ( 352, 2382)	1188 ( 438, 2392)
Xinxiang	Henan	Central	3-6 y	Female	572 ( 325, 835)	103 ( 59, 151)	6 ( 3, 8)	681 ( 387, 994)	10 ( 4, 23)	161 ( 78, 255)	205 ( 99, 323)	329 ( 170, 505)	439 ( 235, 663)	538 ( 296, 800)
Xinxiang	Henan	Central	7-11 y	Female	264 ( 147, 387)	58 ( 32, 84)	2 ( 1, 4)	324 ( 181, 475)	3 ( 0, 9)	89 ( 42, 141)	79 ( 37, 128)	141 ( 71, 219)	197 ( 102, 298)	247 ( 133, 366)
Xinxiang	Henan	Central	12-17 y	Female	292 ( 115, 420)	93 ( 37, 134)	6 ( 2, 8)	391 ( 154, 563)	355 ( 29, 556)	118 ( 24, 365)	333 ( 33, 553)	343 ( 58, 553)	352 ( 85, 554)	360 ( 106, 555)
Xinyang	Henan	Central	<0.5 y	Male	986 ( 315, 2037)	556 ( 177, 1149)	10 ( 3, 21)	1552 ( 495, 3207)	345 ( -1845, 2820)	1293 ( 242, 3148)	154 ( 0, 1633)	203 ( 0, 1777)	341 ( 0, 1887)	574 ( 196, 1980)
Xinyang	Henan	Central	0.5-1 y	Male	655 ( 324, 1158)	280 ( 139, 496)	4 ( 2, 7)	939 ( 465, 1660)	10 ( -295, 305)	445 ( 178, 1035)	5 ( 0, 0)	26 ( 0, 376)	261 ( 103, 701)	510 ( 240, 1002)
Xinyang	Henan	Central	1-2 y	Male	609 ( 318, 972)	254 ( 133, 406)	7 ( 4, 11)	870 ( 455, 1388)	9 ( 2, 19)	350 ( 170, 585)	0 ( 0, 0)	0 ( 0, 0)	213 ( 102, 360)	467 ( 235, 762)
Xinyang	Henan	Central	3-6 y	Male	651 ( 257, 1436)	293 ( 116, 646)	3 ( 1, 6)	947 ( 374, 2088)	-404 ( -1676, -3)	682 ( 155, 2050)	1 ( 0, 0)	19 ( 0, 212)	173 ( 75, 439)	356 ( 177, 651)
Xinyang	Henan	Central	7-11 y	Male	307 ( 107, 654)	166 ( 58, 354)	1 ( 0, 2)	475 ( 165, 1009)	-225 ( -770, -5)	373 ( 78, 978)	196 ( 0, 908)	237 ( 0, 924)	298 ( 31, 949)	358 ( 79, 962)
Xinyang	Henan	Central	12-17 y	Male	209 ( 65, 352)	122 ( 38, 205)	9 ( 3, 16)	340 ( 106, 572)	266 ( 10, 562)	204 ( 47, 482)	139 ( 0, 522)	164 ( 0, 526)	194 ( 21, 527)	222 ( 47, 531)
Xinyang	Henan	Central	<0.5 y	Female	725 ( 233, 1464)	399 ( 128, 806)	7 ( 2, 14)	1131 ( 363, 2284)	214 ( -1260, 2040)	932 ( 179, 2212)	123 ( 0, 1231)	162 ( 0, 1328)	275 ( 0, 1408)	448 ( 149, 1466)
Xinyang	Henan	Central	0.5-1 y	Female	523 ( 244, 970)	183 ( 85, 340)	3 ( 1, 5)	709 ( 331, 1314)	45 ( -161, 504)	316 ( 114, 834)	3 ( 0, 0)	26 ( 0, 239)	222 ( 92, 504)	403 ( 185, 739)
Xinyang	Henan	Central	1-2 y	Female	478 ( 241, 750)	160 ( 81, 251)	4 ( 2, 6)	641 ( 324, 1007)	5 ( 1, 11)	222 ( 105, 367)	0 ( 0, 0)	0 ( 0, 0)	194 ( 92, 316)	378 ( 184, 606)
Xinyang	Henan	Central	3-6 y	Female	375 ( 184, 674)	132 ( 65, 237)	2 ( 1, 4)	509 ( 250, 916)	-64 ( -508, 3)	233 ( 86, 690)	1 ( 0, 0)	10 ( 0, 122)	147 ( 68, 277)	277 ( 140, 447)
Xinyang	Henan	Central	7-11 y	Female	196 ( 84, 418)	82 ( 35, 174)	1 ( 0, 2)	279 ( 120, 594)	-78 ( -442, -1)	164 ( 46, 535)	48 ( 0, 452)	69 ( 0, 485)	128 ( 28, 501)	184 ( 63, 532)
Xinyang	Henan	Central	12-17 y	Female	148 ( 54, 304)	91 ( 33, 186)	2 ( 1, 4)	241 ( 88, 494)	121 ( -34, 478)	181 ( 44, 482)	3 ( 0, 24)	11 ( 0, 84)	45 ( 12, 135)	86 ( 36, 180)
Xuchang	Henan	Central	<0.5 y	Male	1105 ( 431, 2228)	390 ( 152, 787)	29 ( 11, 58)	1524 ( 595, 3073)	821 ( 23, 2913)	938 ( 206, 2557)	43 ( 0, 412)	239 ( 85, 710)	491 ( 221, 985)	715 ( 351, 1253)
Xuchang	Henan	Central	0.5-1 y	Male	873 ( 458, 1396)	242 ( 127, 387)	13 ( 7, 20)	1128 ( 592, 1802)	68 ( 10, 339)	381 ( 167, 702)	24 ( 0, 119)	298 ( 135, 521)	543 ( 266, 893)	762 ( 390, 1231)
Xuchang	Henan	Central	1-2 y	Male	853 ( 456, 1341)	235 ( 126, 370)	13 ( 7, 21)	1101 ( 589, 1731)	13 ( 0, 29)	348 ( 165, 582)	13 ( 0, 45)	287 ( 134, 478)	534 ( 265, 868)	754 ( 389, 1209)
Xuchang	Henan	Central	3-6 y	Male	612 ( 342, 888)	177 ( 99, 257)	9 ( 5, 13)	798 ( 446, 1159)	12 ( 4, 29)	260 ( 129, 410)	2 ( 0, 18)	198 ( 96, 310)	378 ( 194, 573)	539 ( 287, 799)
Xuchang	Henan	Central	7-11 y	Male	279 ( 146, 442)	96 ( 50, 153)	5 ( 3, 8)	380 ( 199, 603)	-21 ( -184, 8)	161 ( 67, 363)	11 ( 0, 123)	83 ( 31, 223)	168 ( 77, 320)	243 ( 121, 411)
Xuchang	Henan	Central	12-17 y	Male	320 ( 169, 433)	136 ( 72, 184)	5 ( 2, 6)	460 ( 243, 623)	-694 ( -989, -141)	454 ( 196, 621)	435 ( 127, 615)	439 ( 155, 615)	442 ( 173, 616)	445 ( 186, 617)
Xuchang	Henan	Central	<0.5 y	Female	813 ( 316, 1664)	280 ( 109, 572)	21 ( 8, 43)	1114 ( 432, 2279)	584 ( 18, 2168)	669 ( 142, 1883)	49 ( 0, 409)	204 ( 63, 620)	387 ( 162, 823)	551 ( 253, 995)
Xuchang	Henan	Central	0.5-1 y	Female	700 ( 348, 1162)	158 ( 78, 262)	8 ( 4, 14)	867 ( 430, 1438)	89 ( 7, 562)	275 ( 107, 678)	82 ( 24, 250)	278 ( 126, 503)	454 ( 216, 751)	610 ( 301, 988)
Xuchang	Henan	Central	1-2 y	Female	672 ( 350, 1047)	148 ( 77, 230)	7 ( 4, 11)	827 ( 430, 1288)	8 ( 1, 17)	219 ( 101, 366)	71 ( 27, 133)	269 ( 128, 445)	445 ( 218, 719)	603 ( 303, 956)
Xuchang	Henan	Central	3-6 y	Female	475 ( 264, 697)	109 ( 61, 161)	4 ( 2, 6)	588 ( 327, 864)	5 ( -1, 15)	163 ( 79, 257)	45 ( 17, 82)	187 ( 93, 291)	313 ( 163, 476)	425 ( 229, 637)
Xuchang	Henan	Central	7-11 y	Female	219 ( 120, 325)	58 ( 31, 85)	4 ( 2, 5)	281 ( 153, 415)	5 ( 1, 10)	86 ( 41, 136)	5 ( 0, 14)	75 ( 36, 119)	138 ( 69, 212)	194 ( 101, 292)
Xuchang	Henan	Central	12-17 y	Female	232 ( 90, 385)	94 ( 36, 156)	5 ( 2, 8)	331 ( 128, 549)	-45 ( -411, 436)	284 ( 58, 544)	143 ( 0, 444)	173 ( 23, 454)	200 ( 48, 464)	224 ( 70, 475)
Zhengzhou	Henan	Central	<0.5 y	Male	1254 ( 542, 2407)	345 ( 149, 663)	25 ( 11, 49)	1625 ( 702, 3119)	802 ( 22, 2918)	991 ( 206, 2772)	163 ( 26, 473)	423 ( 214, 762)	655 ( 340, 1073)	862 ( 456, 1363)
Zhengzhou	Henan	Central	0.5-1 y	Male	1062 ( 569, 1672)	225 ( 120, 354)	15 ( 8, 23)	1301 ( 697, 2049)	70 ( 10, 391)	387 ( 165, 788)	334 ( 148, 611)	575 ( 280, 969)	790 ( 401, 1280)	982 ( 514, 1565)
Zhengzhou	Henan	Central	1-2 y	Male	1041 ( 569, 1630)	221 ( 121, 347)	14 ( 8, 22)	1277 ( 697, 1999)	18 ( 7, 39)	344 ( 162, 583)	325 ( 149, 560)	567 ( 280, 937)	783 ( 402, 1263)	976 ( 514, 1555)
Zhengzhou	Henan	Central	3-6 y	Male	749 ( 430, 1078)	167 ( 96, 241)	8 ( 5, 12)	924 ( 531, 1330)	13 ( 3, 37)	260 ( 129, 410)	222 ( 106, 356)	400 ( 205, 612)	558 ( 298, 834)	699 ( 386, 1031)
Zhengzhou	Henan	Central	7-11 y	Male	326 ( 179, 486)	89 ( 49, 133)	3 ( 2, 5)	418 ( 230, 625)	4 ( -1, 14)	137 ( 65, 221)	69 ( 29, 118)	155 ( 76, 246)	232 ( 118, 357)	301 ( 159, 457)
Zhengzhou	Henan	Central	12-17 y	Male	351 ( 216, 470)	101 ( 62, 136)	15 ( 9, 21)	467 ( 288, 627)	461 ( 242, 621)	-24 ( -91, 29)	458 ( 213, 617)	459 ( 231, 618)	461 ( 246, 619)	462 ( 257, 619)
Zhengzhou	Henan	Central	<0.5 y	Female	918 ( 389, 1752)	244 ( 104, 467)	19 ( 8, 36)	1181 ( 501, 2254)	548 ( 18, 2138)	696 ( 145, 2044)	98 ( 0, 218)	291 ( 153, 492)	466 ( 245, 737)	622 ( 330, 971)
Zhengzhou	Henan	Central	0.5-1 y	Female	845 ( 435, 1358)	146 ( 75, 235)	8 ( 4, 13)	1000 ( 514, 1606)	87 ( 7, 580)	279 ( 107, 715)	322 ( 144, 589)	493 ( 233, 838)	645 ( 316, 1055)	780 ( 396, 1254)
Zhengzhou	Henan	Central	1-2 y	Female	819 ( 435, 1276)	138 ( 73, 214)	8 ( 4, 13)	965 ( 512, 1503)	10 ( 3, 21)	215 ( 100, 363)	311 ( 146, 520)	483 ( 235, 784)	636 ( 319, 1016)	773 ( 398, 1217)
Zhengzhou	Henan	Central	3-6 y	Female	579 ( 328, 843)	100 ( 57, 145)	7 ( 4, 10)	686 ( 388, 998)	11 ( 4, 24)	158 ( 76, 253)	215 ( 105, 339)	338 ( 174, 518)	448 ( 239, 674)	546 ( 300, 809)
Zhengzhou	Henan	Central	7-11 y	Female	268 ( 149, 391)	56 ( 31, 82)	3 ( 1, 4)	327 ( 181, 477)	4 ( 1, 10)	88 ( 42, 139)	85 ( 41, 136)	147 ( 73, 225)	202 ( 104, 304)	251 ( 135, 372)
Zhengzhou	Henan	Central	12-17 y	Female	322 ( 185, 433)	98 ( 56, 132)	8 ( 5, 11)	428 ( 246, 576)	419 ( 153, 576)	-6 ( -49, 70)	416 ( 140, 576)	418 ( 160, 576)	420 ( 181, 576)	422 ( 196, 576)
Zhoukou	Henan	Central	<0.5 y	Male	968 ( 359, 2044)	434 ( 161, 916)	37 ( 14, 77)	1438 ( 533, 3036)	845 ( 30, 2940)	974 ( 219, 2632)	0 ( 0, 0)	15 ( 0, 210)	233 ( 112, 511)	486 ( 246, 819)
Zhoukou	Henan	Central	0.5-1 y	Male	701 ( 363, 1123)	244 ( 126, 390)	16 ( 8, 26)	961 ( 498, 1539)	53 ( 11, 231)	366 ( 163, 652)	0 ( 0, 0)	41 ( 10, 95)	314 ( 152, 523)	558 ( 282, 907)
Zhoukou	Henan	Central	1-2 y	Male	686 ( 361, 1095)	244 ( 129, 390)	13 ( 7, 21)	944 ( 497, 1506)	11 ( 0, 24)	348 ( 166, 589)	0 ( 0, 0)	38 ( 10, 80)	311 ( 151, 518)	555 ( 282, 900)
Zhoukou	Henan	Central	3-6 y	Male	495 ( 270, 730)	179 ( 98, 264)	11 ( 6, 16)	685 ( 374, 1011)	10 ( -2, 21)	257 ( 125, 408)	0 ( 0, 0)	20 ( 4, 45)	220 ( 111, 342)	398 ( 209, 598)
Zhoukou	Henan	Central	7-11 y	Male	213 ( 113, 326)	96 ( 51, 146)	5 ( 2, 7)	314 ( 166, 479)	3 ( -4, 9)	135 ( 64, 216)	0 ( 0, 0)	0 ( 0, 0)	81 ( 39, 130)	166 ( 84, 258)
Zhoukou	Henan	Central	12-17 y	Male	246 ( 80, 384)	114 ( 37, 178)	19 ( 6, 29)	378 ( 122, 591)	304 ( 4, 582)	133 ( 33, 471)	214 ( 0, 564)	235 ( 2, 565)	259 ( 33, 567)	280 ( 58, 568)
Zhoukou	Henan	Central	<0.5 y	Female	708 ( 250, 1541)	312 ( 110, 681)	24 ( 9, 53)	1044 ( 369, 2275)	593 ( 18, 2200)	700 ( 148, 2025)	0 ( 0, 0)	12 ( 0, 137)	179 ( 82, 372)	365 ( 179, 617)
Zhoukou	Henan	Central	0.5-1 y	Female	561 ( 278, 922)	159 ( 79, 261)	11 ( 5, 18)	730 ( 363, 1201)	67 ( 8, 391)	256 ( 104, 552)	0 ( 0, 0)	74 ( 29, 150)	271 ( 129, 449)	448 ( 218, 722)
Zhoukou	Henan	Central	1-2 y	Female	538 ( 274, 845)	152 ( 78, 239)	8 ( 4, 13)	698 ( 356, 1097)	8 ( 3, 16)	217 ( 101, 361)	0 ( 0, 0)	72 ( 30, 127)	270 ( 129, 440)	446 ( 219, 713)
Zhoukou	Henan	Central	3-6 y	Female	381 ( 208, 569)	108 ( 59, 161)	7 ( 4, 11)	497 ( 271, 741)	9 ( 4, 16)	155 ( 75, 245)	0 ( 0, 0)	49 ( 21, 83)	190 ( 97, 296)	316 ( 167, 480)
Zhoukou	Henan	Central	7-11 y	Female	176 ( 93, 262)	61 ( 32, 91)	3 ( 2, 5)	240 ( 127, 358)	3 ( 1, 8)	87 ( 42, 137)	0 ( 0, 0)	10 ( 3, 19)	80 ( 40, 124)	142 ( 73, 215)
Zhoukou	Henan	Central	12-17 y	Female	163 ( 63, 314)	83 ( 32, 161)	5 ( 2, 10)	251 ( 97, 485)	131 ( -3, 459)	173 ( 43, 464)	9 ( 0, 148)	17 ( 0, 184)	55 ( 18, 222)	95 ( 43, 249)
Zhumadian	Henan	Central	<0.5 y	Male	1018 ( 347, 2080)	487 ( 166, 995)	23 ( 8, 47)	1528 ( 521, 3122)	422 ( -1616, 2875)	1213 ( 237, 3087)	0 ( 0, 0)	1 ( 0, 4)	177 ( 73, 346)	436 ( 235, 698)
Zhumadian	Henan	Central	0.5-1 y	Male	1012 ( 383, 2150)	374 ( 141, 794)	13 ( 5, 28)	1399 ( 529, 2972)	-557 ( -2238, 18)	994 ( 197, 2842)	351 ( 0, 2124)	492 ( 10, 2223)	712 ( 159, 2342)	909 ( 292, 2429)
Zhumadian	Henan	Central	1-2 y	Male	675 ( 354, 1077)	244 ( 128, 389)	12 ( 6, 18)	931 ( 487, 1484)	14 ( 5, 28)	344 ( 163, 572)	0 ( 0, 0)	25 ( 3, 58)	300 ( 145, 498)	545 ( 275, 880)
Zhumadian	Henan	Central	3-6 y	Male	517 ( 266, 858)	196 ( 101, 325)	7 ( 4, 11)	719 ( 370, 1195)	-49 ( -418, 10)	316 ( 135, 781)	0 ( 0, 0)	17 ( 0, 69)	216 ( 107, 349)	395 ( 204, 600)
Zhumadian	Henan	Central	7-11 y	Male	338 ( 122, 683)	161 ( 58, 326)	2 ( 1, 5)	501 ( 181, 1013)	-240 ( -780, -5)	389 ( 83, 993)	1 ( 0, 11)	10 ( 0, 110)	91 ( 39, 203)	174 ( 84, 297)
Zhumadian	Henan	Central	12-17 y	Male	183 ( 62, 335)	93 ( 32, 171)	9 ( 3, 16)	285 ( 97, 522)	165 ( -8, 506)	223 ( 45, 510)	0 ( 0, 0)	4 ( 0, 34)	47 ( 20, 91)	91 ( 43, 149)
[truncated: 1,962 more rows]
